# Supplementary material for: Distinct mesenchymal cell states mediate prostate cancer progression
Source: Nat Commun. 2024 Jan 8;15:363. doi: 10.1038/s41467-023-44210-1 (PMC10774315; doi:10.1038/s41467-023-44210-1)
Supplement: Supplementary file 4 — Supplementary Data 2 [file 41467_2023_44210_MOESM4_ESM.xlsx]

## Sheet: Sheet 1
Endothelial	Dendritic	B	T_NK	Myeloid	Luminal	Basal	Neuroendocrine
Cldn5	Cd1c	Cd79a	Cd3d	Cd68	Nkx3-1	Krt5	Ascl1
Pecam	Cd207	Cd79b	Cd3e	Lyz	Krt8	Krt14	Chga
Vwf	Clec9a		Cd3g	Aif1	Krt18	Tp63	Chgb
	Lilra4				Cd24	Krt19	Syp
	Ccl19				Psca		Foxa2
					Lm07		Nkx2-1
					Cldn3		Eno2
					Amacr		Mycn
					Erg		Pou3f2
					Aldh1a3		Lmo3
							Insm1
							Ezh2
							Sox2
							Siah2
