# Supplementary material for: Distinct mesenchymal cell states mediate prostate cancer progression
Source: Nat Commun. 2024 Jan 8;15:363. doi: 10.1038/s41467-023-44210-1 (PMC10774315; doi:10.1038/s41467-023-44210-1)
Supplement: Supplementary file 5 — Supplementary Data 3 [file 41467_2023_44210_MOESM5_ESM.xlsx]

## Sheet: LR_GEMMS_vs_WT
source	target	ligand	receptor	prob	pval	interaction_name	interaction_name_2	pathway_name	annotation	evidence	datasets	ligand.logFC	ligand.pct.1	ligand.pct.2	ligand.pvalues	receptor.logFC	receptor.pct.1	receptor.pct.2	receptor.pvalues
stroma	epthelium	Tgfb1	TGFbR1_R2	9.42893e-06	0	TGFB1_TGFBR1_TGFBR2	Tgfb1 - (Tgfbr1+Tgfbr2)	TGFb	Secreted Signaling	KEGG: mmu04350	mutant	0.350588	0.31	0.15	1.58273e-48	0.141076	0.328	0.122	6.54334e-292
stroma	stroma	Tgfb1	TGFbR1_R2	6.19927e-06	0	TGFB1_TGFBR1_TGFBR2	Tgfb1 - (Tgfbr1+Tgfbr2)	TGFb	Secreted Signaling	KEGG: mmu04350	mutant	0.350588	0.31	0.15	1.58273e-48	0.166729	0.5	0.411	4.4792e-10
stroma	stroma	Wnt2	FZD1_LRP6	1.50475e-06	0	WNT2_FZD1_LRP6	Wnt2 - (Fzd1+Lrp6)	WNT	Secreted Signaling	KEGG: mmu04310; PMID: 23209147	mutant	0.225496	0.344	0.184	4.90775e-39	0.280143	0.45	0.222	3.97761e-70
stroma	stroma	Wnt2	FZD2_LRP6	1.33661e-06	0	WNT2_FZD2_LRP6	Wnt2 - (Fzd2+Lrp6)	WNT	Secreted Signaling	KEGG: mmu04310; PMID: 23209147	mutant	0.225496	0.344	0.184	4.90775e-39	0.267958	0.386	0.147	1.13453e-84
epthelium	stroma	Wnt4	FZD1_LRP6	1.39887e-05	0	WNT4_FZD1_LRP6	Wnt4 - (Fzd1+Lrp6)	WNT	Secreted Signaling	KEGG: mmu04310; PMID: 23209147	mutant	0.365943	0.485	0.182	0	0.280143	0.45	0.222	3.97761e-70
epthelium	stroma	Wnt4	FZD2_LRP6	1.24259e-05	0	WNT4_FZD2_LRP6	Wnt4 - (Fzd2+Lrp6)	WNT	Secreted Signaling	KEGG: mmu04310; PMID: 23209147	mutant	0.365943	0.485	0.182	0	0.267958	0.386	0.147	1.13453e-84
epthelium	epthelium	Areg	Egfr	2.34051e-05	0	AREG_EGFR	Areg - Egfr	EGF	Secreted Signaling	KEGG: mmu04012	mutant	1.30693	0.361	0.037	0	#N/A	#N/A	#N/A	#N/A
epthelium	stroma	Areg	Egfr	1.91216e-05	0	AREG_EGFR	Areg - Egfr	EGF	Secreted Signaling	KEGG: mmu04012	mutant	1.30693	0.361	0.037	0	-0.287896	0.268	0.366	5.89702e-31
immune	epthelium	Hbegf	Egfr	6.77779e-05	0	HBEGF_EGFR	Hbegf - Egfr	EGF	Secreted Signaling	KEGG: mmu04012	mutant	0.733276	0.319	0.079	0	#N/A	#N/A	#N/A	#N/A
immune	stroma	Hbegf	Egfr	5.53659e-05	0	HBEGF_EGFR	Hbegf - Egfr	EGF	Secreted Signaling	KEGG: mmu04012	mutant	0.733276	0.319	0.079	0	-0.287896	0.268	0.366	5.89702e-31
epthelium	immune	Cxcl16	Cxcr6	0.000852907	0	CXCL16_CXCR6	Cxcl16 - Cxcr6	CXCL	Secreted Signaling	KEGG: mmu04060	mutant	0.353078	0.531	0.217	0	-0.112426	0.404	0.348	2.24653e-08
immune	immune	Cxcl16	Cxcr6	0.00116364	0	CXCL16_CXCR6	Cxcl16 - Cxcr6	CXCL	Secreted Signaling	KEGG: mmu04060	mutant	0.339577	0.302	0.136	2.80385e-163	-0.112426	0.404	0.348	2.24653e-08
epthelium	immune	Mif	CD74_CXCR4	0.00822648	0	MIF_CD74_CXCR4	Mif - (Cd74+Cxcr4)	MIF	Secreted Signaling	PMID: 29637711; PMID: 24760155	mutant	1.1265	0.843	0.55	0	-0.284932	0.31	0.415	2.04062e-79
immune	immune	Mif	CD74_CXCR4	0.0125479	0	MIF_CD74_CXCR4	Mif - (Cd74+Cxcr4)	MIF	Secreted Signaling	PMID: 29637711; PMID: 24760155	mutant	0.579108	0.726	0.631	0	-0.284932	0.31	0.415	2.04062e-79
stroma	immune	Mif	CD74_CXCR4	0.00256511	0	MIF_CD74_CXCR4	Mif - (Cd74+Cxcr4)	MIF	Secreted Signaling	PMID: 29637711; PMID: 24760155	mutant	0.850443	0.794	0.649	3.40403e-135	-0.284932	0.31	0.415	2.04062e-79
epthelium	immune	Mif	CD74_CD44	0.00979904	0	MIF_CD74_CD44	Mif - (Cd74+Cd44)	MIF	Secreted Signaling	PMID: 29637711; PMID: 26175090	mutant	1.1265	0.843	0.55	0	#N/A	#N/A	#N/A	#N/A
immune	immune	Mif	CD74_CD44	0.0149817	0	MIF_CD74_CD44	Mif - (Cd74+Cd44)	MIF	Secreted Signaling	PMID: 29637711; PMID: 26175090	mutant	0.579108	0.726	0.631	0	#N/A	#N/A	#N/A	#N/A
stroma	immune	Mif	CD74_CD44	0.00306019	0	MIF_CD74_CD44	Mif - (Cd74+Cd44)	MIF	Secreted Signaling	PMID: 29637711; PMID: 26175090	mutant	0.850443	0.794	0.649	3.40403e-135	#N/A	#N/A	#N/A	#N/A
epthelium	stroma	Mif	Ackr3	0.000179184	0	MIF_ACKR3	Mif - Ackr3	MIF	Secreted Signaling	PMID: 26175090	mutant	1.1265	0.843	0.55	0	-0.794331	0.271	0.451	1.31947e-87
immune	stroma	Mif	Ackr3	0.000270386	0	MIF_ACKR3	Mif - Ackr3	MIF	Secreted Signaling	PMID: 26175090	mutant	0.579108	0.726	0.631	0	-0.794331	0.271	0.451	1.31947e-87
stroma	stroma	Mif	Ackr3	5.54757e-05	0	MIF_ACKR3	Mif - Ackr3	MIF	Secreted Signaling	PMID: 26175090	mutant	0.850443	0.794	0.649	3.40403e-135	-0.794331	0.271	0.451	1.31947e-87
immune	epthelium	Spp1	Cd44	0.000742408	0	SPP1_CD44	Spp1 - Cd44	SPP1	Secreted Signaling	PMID: 21907263	mutant	1.50416	0.335	0.045	0	0.71968	0.506	0.119	0
immune	immune	Spp1	Cd44	0.00127527	0	SPP1_CD44	Spp1 - Cd44	SPP1	Secreted Signaling	PMID: 21907263	mutant	1.50416	0.335	0.045	0	#N/A	#N/A	#N/A	#N/A
immune	stroma	Spp1	Cd44	0.000360862	0	SPP1_CD44	Spp1 - Cd44	SPP1	Secreted Signaling	PMID: 21907263	mutant	1.50416	0.335	0.045	0	-0.132609	0.533	0.419	5.69097e-05
immune	epthelium	Spp1	ITGAV_ITGB1	0.00117805	0	SPP1_ITGAV_ITGB1	Spp1 - (Itgav+Itgb1)	SPP1	Secreted Signaling	PMID: 21907263	mutant	1.50416	0.335	0.045	0	0.183855	0.6625	0.358	1.3798e-228
immune	immune	Spp1	ITGAV_ITGB1	0.000955158	0	SPP1_ITGAV_ITGB1	Spp1 - (Itgav+Itgb1)	SPP1	Secreted Signaling	PMID: 21907263	mutant	1.50416	0.335	0.045	0	-0.172431	0.49	0.567	1.73698e-32
immune	stroma	Spp1	ITGAV_ITGB1	0.000483482	0	SPP1_ITGAV_ITGB1	Spp1 - (Itgav+Itgb1)	SPP1	Secreted Signaling	PMID: 21907263	mutant	1.50416	0.335	0.045	0	#N/A	#N/A	#N/A	#N/A
immune	epthelium	Spp1	ITGAV_ITGB5	0.000207093	0	SPP1_ITGAV_ITGB5	Spp1 - (Itgav+Itgb5)	SPP1	Secreted Signaling	PMID: 21907263	mutant	1.50416	0.335	0.045	0	0.240797	0.565	0.272	0
immune	stroma	Spp1	ITGAV_ITGB5	0.000173584	0	SPP1_ITGAV_ITGB5	Spp1 - (Itgav+Itgb5)	SPP1	Secreted Signaling	PMID: 21907263	mutant	1.50416	0.335	0.045	0	0.231145	0.384	0.282	8.74477e-21
immune	epthelium	Spp1	ITGAV_ITGB6	0.0004122	0	SPP1_ITGAV_ITGB6	Spp1 - (Itgav+Itgb6)	SPP1	Secreted Signaling	PMID: 21907263	mutant	1.50416	0.335	0.045	0	0.180369	0.451	0.215	5.4174e-196
immune	stroma	Spp1	ITGA5_ITGB1	0.000513565	0	SPP1_ITGA5_ITGB1	Spp1 - (Itga5+Itgb1)	SPP1	Secreted Signaling	PMID: 21907263	mutant	1.50416	0.335	0.045	0	#N/A	#N/A	#N/A	#N/A
stroma	epthelium	Mdk	Sdc1	0.000401448	0	MDK_SDC1	Mdk - Sdc1	MK	Secreted Signaling	PMID: 28356350	mutant	0.446804	0.563	0.28	2.72458e-101	0.448411	0.582	0.223	0
stroma	stroma	Mdk	Sdc1	6.05339e-05	0	MDK_SDC1	Mdk - Sdc1	MK	Secreted Signaling	PMID: 28356350	mutant	0.446804	0.563	0.28	2.72458e-101	0.208025	0.496	0.244	3.37336e-67
stroma	stroma	Mdk	Sdc2	9.47291e-05	0	MDK_SDC2	Mdk - Sdc2	MK	Secreted Signaling	PMID: 28356350	mutant	0.446804	0.563	0.28	2.72458e-101	-0.161895	0.507	0.485	0.000829288
stroma	epthelium	Mdk	Sdc4	0.00106341	0	MDK_SDC4	Mdk - Sdc4	MK	Secreted Signaling	PMID: 28356350	mutant	0.446804	0.563	0.28	2.72458e-101	0.375816	0.768	0.447	0
stroma	immune	Mdk	Sdc4	0.000473897	0	MDK_SDC4	Mdk - Sdc4	MK	Secreted Signaling	PMID: 28356350	mutant	0.446804	0.563	0.28	2.72458e-101	0.262918	0.336	0.155	1.22792e-181
stroma	stroma	Mdk	Sdc4	0.000239392	0	MDK_SDC4	Mdk - Sdc4	MK	Secreted Signaling	PMID: 28356350	mutant	0.446804	0.563	0.28	2.72458e-101	-0.260949	0.709	0.697	7.10407e-12
stroma	epthelium	Mdk	ITGA6_ITGB1	0.000568507	0	MDK_ITGA6_ITGB1	Mdk - (Itga6+Itgb1)	MK	Secreted Signaling	PMID: 28356350	mutant	0.446804	0.563	0.28	2.72458e-101	0.230551	0.709	0.3735	1.3798e-228
stroma	stroma	Mdk	Lrp1	0.000265627	0	MDK_LRP1	Mdk - Lrp1	MK	Secreted Signaling	PMID: 28356350	mutant	0.446804	0.563	0.28	2.72458e-101	-0.201582	0.739	0.735	1.81306e-14
stroma	epthelium	Mdk	Ncl	0.00143982	0	MDK_NCL	Mdk - Ncl	MK	Secreted Signaling	PMID: 28356350	mutant	0.446804	0.563	0.28	2.72458e-101	0.386938	0.9	0.643	0
stroma	immune	Mdk	Ncl	0.00257303	0	MDK_NCL	Mdk - Ncl	MK	Secreted Signaling	PMID: 28356350	mutant	0.446804	0.563	0.28	2.72458e-101	-0.224467	0.788	0.901	4.39315e-129
stroma	stroma	Mdk	Ncl	0.000481879	0	MDK_NCL	Mdk - Ncl	MK	Secreted Signaling	PMID: 28356350	mutant	0.446804	0.563	0.28	2.72458e-101	-0.163101	0.9	0.881	7.44679e-15
stroma	epthelium	Postn	ITGAV_ITGB5	3.99116e-05	0	POSTN_ITGAV_ITGB5	Postn - (Itgav+Itgb5)	PERIOSTIN	Secreted Signaling	PMID: 26721738	mutant	0.549922	0.425	0.167	4.97496e-93	0.240797	0.565	0.272	0
stroma	stroma	Postn	ITGAV_ITGB5	3.34512e-05	0	POSTN_ITGAV_ITGB5	Postn - (Itgav+Itgb5)	PERIOSTIN	Secreted Signaling	PMID: 26721738	mutant	0.549922	0.425	0.167	4.97496e-93	0.231145	0.384	0.282	8.74477e-21
stroma	stroma	Gas6	Axl	0.000144214	0	GAS6_AXL	Gas6 - Axl	GAS	Secreted Signaling	PMID: 27801848	mutant	0.215443	0.619	0.511	6.10021e-13	-0.276225	0.559	0.56	7.54958e-14
immune	epthelium	Grn	Sort1	9.58218e-05	0	GRN_SORT1	Grn - Sort1	GRN	Secreted Signaling	PMID: 29555433	mutant	0.342441	0.267	0.166	3.26625e-77	#N/A	#N/A	#N/A	#N/A
stroma	epthelium	Grn	Sort1	5.32534e-05	0	GRN_SORT1	Grn - Sort1	GRN	Secreted Signaling	PMID: 29555433	mutant	0.26054	0.619	0.424	1.29943e-56	#N/A	#N/A	#N/A	#N/A
epthelium	immune	Lgals9	Ptprc	0.000573715	0	LGALS9_CD45	Lgals9 - Cd45	GALECTIN	Secreted Signaling	PMID: 30120235	mutant	0.275568	0.284	0.025	0	-0.39442	0.719	0.893	0
epthelium	stroma	Lgals9	Cd44	4.03829e-05	0	LGALS9_CD44	Lgals9 - Cd44	GALECTIN	Secreted Signaling	PMID: 25065622	mutant	0.275568	0.284	0.025	0	-0.132609	0.533	0.419	5.69097e-05
stroma	epthelium	Col1a1	ITGA2_ITGB1	0.00100579	0	COL1A1_ITGA2_ITGB1	Col1a1 - (Itga2+Itgb1)	COLLAGEN	ECM-Receptor	KEGG: mmu04512	mutant	1.83425	0.88	0.701	0	0.251335	0.5455	0.2585	1.3798e-228
stroma	epthelium	Col1a2	ITGA2_ITGB1	0.00110344	0	COL1A2_ITGA2_ITGB1	Col1a2 - (Itga2+Itgb1)	COLLAGEN	ECM-Receptor	KEGG: mmu04512	mutant	1.65294	0.927	0.822	6.50851e-276	0.251335	0.5455	0.2585	1.3798e-228
stroma	epthelium	Col4a1	ITGA2_ITGB1	0.0004743	0	COL4A1_ITGA2_ITGB1	Col4a1 - (Itga2+Itgb1)	COLLAGEN	ECM-Receptor	KEGG: mmu04512	mutant	0.55954	0.773	0.589	1.51193e-105	0.251335	0.5455	0.2585	1.3798e-228
stroma	epthelium	Col4a2	ITGA2_ITGB1	0.000316321	0	COL4A2_ITGA2_ITGB1	Col4a2 - (Itga2+Itgb1)	COLLAGEN	ECM-Receptor	KEGG: mmu04512	mutant	0.591965	0.68	0.399	2.47957e-136	0.251335	0.5455	0.2585	1.3798e-228
stroma	epthelium	Col6a1	ITGA2_ITGB1	0.000587406	0	COL6A1_ITGA2_ITGB1	Col6a1 - (Itga2+Itgb1)	COLLAGEN	ECM-Receptor	KEGG: mmu04512	mutant	0.540329	0.834	0.699	5.7229e-108	0.251335	0.5455	0.2585	1.3798e-228
stroma	epthelium	Col6a2	ITGA2_ITGB1	0.000467081	0	COL6A2_ITGA2_ITGB1	Col6a2 - (Itga2+Itgb1)	COLLAGEN	ECM-Receptor	KEGG: mmu04512	mutant	0.604815	0.769	0.575	5.99653e-130	0.251335	0.5455	0.2585	1.3798e-228
stroma	epthelium	Col6a3	ITGA2_ITGB1	0.000375261	0	COL6A3_ITGA2_ITGB1	Col6a3 - (Itga2+Itgb1)	COLLAGEN	ECM-Receptor	KEGG: mmu04512	mutant	0.779528	0.645	0.323	1.63786e-174	0.251335	0.5455	0.2585	1.3798e-228
stroma	epthelium	Fn1	ITGA3_ITGB1	0.000303013	0	FN1_ITGA3_ITGB1	Fn1 - (Itga3+Itgb1)	FN1	ECM-Receptor	KEGG: mmu04512	mutant	0.939714	0.565	0.291	1.25845e-104	0.126914	0.76	0.444	2.75961e-228
stroma	stroma	Fn1	ITGA5_ITGB1	0.000266362	0	FN1_ITGA5_ITGB1	Fn1 - (Itga5+Itgb1)	FN1	ECM-Receptor	KEGG: mmu04512	mutant	0.939714	0.565	0.291	1.25845e-104	#N/A	#N/A	#N/A	#N/A
epthelium	epthelium	Lama5	ITGA2_ITGB1	0.000146227	0	LAMA5_ITGA2_ITGB1	Lama5 - (Itga2+Itgb1)	LAMININ	ECM-Receptor	KEGG: mmu04512	mutant	0.284755	0.431	0.164	0	0.251335	0.5455	0.2585	1.3798e-228
epthelium	epthelium	Lama5	ITGA3_ITGB1	0.000131377	0	LAMA5_ITGA3_ITGB1	Lama5 - (Itga3+Itgb1)	LAMININ	ECM-Receptor	KEGG: mmu04512	mutant	0.284755	0.431	0.164	0	0.126914	0.76	0.444	2.75961e-228
epthelium	epthelium	Thbs1	ITGA3_ITGB1	0.000780506	0	THBS1_ITGA3_ITGB1	Thbs1 - (Itga3+Itgb1)	THBS	ECM-Receptor	KEGG: mmu04512	mutant	0.273716	0.633	0.286	0	0.126914	0.76	0.444	2.75961e-228
immune	epthelium	Thbs1	ITGA3_ITGB1	0.000722689	0	THBS1_ITGA3_ITGB1	Thbs1 - (Itga3+Itgb1)	THBS	ECM-Receptor	KEGG: mmu04512	mutant	0.740535	0.363	0.057	0	0.126914	0.76	0.444	2.75961e-228
stroma	epthelium	Thbs2	ITGA3_ITGB1	6.91241e-05	0	THBS2_ITGA3_ITGB1	Thbs2 - (Itga3+Itgb1)	THBS	ECM-Receptor	KEGG: mmu04512	mutant	0.713753	0.372	0.111	1.16733e-114	0.126914	0.76	0.444	2.75961e-228
stroma	epthelium	Col1a1	ITGA3_ITGB1	0.000906377	0	COL1A1_ITGA3_ITGB1	Col1a1 - (Itga3+Itgb1)	COLLAGEN	ECM-Receptor	KEGG: mmu04512	mutant	1.83425	0.88	0.701	0	0.126914	0.76	0.444	2.75961e-228
stroma	epthelium	Col1a2	ITGA3_ITGB1	0.00099468	0	COL1A2_ITGA3_ITGB1	Col1a2 - (Itga3+Itgb1)	COLLAGEN	ECM-Receptor	KEGG: mmu04512	mutant	1.65294	0.927	0.822	6.50851e-276	0.126914	0.76	0.444	2.75961e-228
stroma	epthelium	Col4a1	ITGA3_ITGB1	0.0004267	0	COL4A1_ITGA3_ITGB1	Col4a1 - (Itga3+Itgb1)	COLLAGEN	ECM-Receptor	KEGG: mmu04512	mutant	0.55954	0.773	0.589	1.51193e-105	0.126914	0.76	0.444	2.75961e-228
stroma	epthelium	Col4a2	ITGA3_ITGB1	0.000284434	0	COL4A2_ITGA3_ITGB1	Col4a2 - (Itga3+Itgb1)	COLLAGEN	ECM-Receptor	KEGG: mmu04512	mutant	0.591965	0.68	0.399	2.47957e-136	0.126914	0.76	0.444	2.75961e-228
stroma	epthelium	Col6a1	ITGA3_ITGB1	0.000528644	0	COL6A1_ITGA3_ITGB1	Col6a1 - (Itga3+Itgb1)	COLLAGEN	ECM-Receptor	KEGG: mmu04512	mutant	0.540329	0.834	0.699	5.7229e-108	0.126914	0.76	0.444	2.75961e-228
stroma	epthelium	Col6a2	ITGA3_ITGB1	0.000420196	0	COL6A2_ITGA3_ITGB1	Col6a2 - (Itga3+Itgb1)	COLLAGEN	ECM-Receptor	KEGG: mmu04512	mutant	0.604815	0.769	0.575	5.99653e-130	0.126914	0.76	0.444	2.75961e-228
stroma	epthelium	Col6a3	ITGA3_ITGB1	0.000337495	0	COL6A3_ITGA3_ITGB1	Col6a3 - (Itga3+Itgb1)	COLLAGEN	ECM-Receptor	KEGG: mmu04512	mutant	0.779528	0.645	0.323	1.63786e-174	0.126914	0.76	0.444	2.75961e-228
epthelium	epthelium	Lama5	ITGA6_ITGB1	0.000322492	0	LAMA5_ITGA6_ITGB1	Lama5 - (Itga6+Itgb1)	LAMININ	ECM-Receptor	KEGG: mmu04512	mutant	0.284755	0.431	0.164	0	0.230551	0.709	0.3735	1.3798e-228
stroma	epthelium	Fn1	ITGAV_ITGB1	0.000612273	0	FN1_ITGAV_ITGB1	Fn1 - (Itgav+Itgb1)	FN1	ECM-Receptor	KEGG: mmu04512	mutant	0.939714	0.565	0.291	1.25845e-104	0.183855	0.6625	0.358	1.3798e-228
stroma	immune	Fn1	ITGAV_ITGB1	0.000500148	0	FN1_ITGAV_ITGB1	Fn1 - (Itgav+Itgb1)	FN1	ECM-Receptor	KEGG: mmu04512	mutant	0.939714	0.565	0.291	1.25845e-104	-0.172431	0.49	0.567	1.73698e-32
stroma	stroma	Fn1	ITGAV_ITGB1	0.000250971	0	FN1_ITGAV_ITGB1	Fn1 - (Itgav+Itgb1)	FN1	ECM-Receptor	KEGG: mmu04512	mutant	0.939714	0.565	0.291	1.25845e-104	#N/A	#N/A	#N/A	#N/A
stroma	epthelium	Tnc	ITGAV_ITGB6	2.80437e-05	0	TNC_ITGAV_ITGB6	Tnc - (Itgav+Itgb6)	TENASCIN	ECM-Receptor	KEGG: mmu04512	mutant	0.656061	0.287	0.035	1.24516e-118	0.180369	0.451	0.215	5.4174e-196
stroma	epthelium	Fn1	ITGAV_ITGB6	0.000215972	0	FN1_ITGAV_ITGB6	Fn1 - (Itgav+Itgb6)	FN1	ECM-Receptor	KEGG: mmu04512	mutant	0.939714	0.565	0.291	1.25845e-104	0.180369	0.451	0.215	5.4174e-196
epthelium	epthelium	Lama5	ITGA6_ITGB4	0.00014684	0	LAMA5_ITGA6_ITGB4	Lama5 - (Itga6+Itgb4)	LAMININ	ECM-Receptor	KEGG: mmu04512	mutant	0.284755	0.431	0.164	0	0.301915	0.5625	0.2525	0
stroma	epthelium	Fn1	Cd44	0.000387629	0	FN1_CD44	Fn1 - Cd44	FN1	ECM-Receptor	KEGG: mmu04512	mutant	0.939714	0.565	0.291	1.25845e-104	0.71968	0.506	0.119	0
stroma	immune	Fn1	Cd44	0.000666656	0	FN1_CD44	Fn1 - Cd44	FN1	ECM-Receptor	KEGG: mmu04512	mutant	0.939714	0.565	0.291	1.25845e-104	#N/A	#N/A	#N/A	#N/A
stroma	stroma	Fn1	Cd44	0.000187968	0	FN1_CD44	Fn1 - Cd44	FN1	ECM-Receptor	KEGG: mmu04512	mutant	0.939714	0.565	0.291	1.25845e-104	-0.132609	0.533	0.419	5.69097e-05
stroma	epthelium	Col1a1	Cd44	0.00115338	0	COL1A1_CD44	Col1a1 - Cd44	COLLAGEN	ECM-Receptor	KEGG: mmu04512	mutant	1.83425	0.88	0.701	0	0.71968	0.506	0.119	0
stroma	immune	Col1a1	Cd44	0.00199098	0	COL1A1_CD44	Col1a1 - Cd44	COLLAGEN	ECM-Receptor	KEGG: mmu04512	mutant	1.83425	0.88	0.701	0	#N/A	#N/A	#N/A	#N/A
stroma	stroma	Col1a1	Cd44	0.000555293	0	COL1A1_CD44	Col1a1 - Cd44	COLLAGEN	ECM-Receptor	KEGG: mmu04512	mutant	1.83425	0.88	0.701	0	-0.132609	0.533	0.419	5.69097e-05
stroma	epthelium	Col1a2	Cd44	0.00126478	0	COL1A2_CD44	Col1a2 - Cd44	COLLAGEN	ECM-Receptor	KEGG: mmu04512	mutant	1.65294	0.927	0.822	6.50851e-276	0.71968	0.506	0.119	0
stroma	immune	Col1a2	Cd44	0.00218445	0	COL1A2_CD44	Col1a2 - Cd44	COLLAGEN	ECM-Receptor	KEGG: mmu04512	mutant	1.65294	0.927	0.822	6.50851e-276	#N/A	#N/A	#N/A	#N/A
stroma	stroma	Col1a2	Cd44	0.000608289	0	COL1A2_CD44	Col1a2 - Cd44	COLLAGEN	ECM-Receptor	KEGG: mmu04512	mutant	1.65294	0.927	0.822	6.50851e-276	-0.132609	0.533	0.419	5.69097e-05
stroma	epthelium	Col4a1	Cd44	0.000545264	0	COL4A1_CD44	Col4a1 - Cd44	COLLAGEN	ECM-Receptor	KEGG: mmu04512	mutant	0.55954	0.773	0.589	1.51193e-105	0.71968	0.506	0.119	0
stroma	immune	Col4a1	Cd44	0.000938476	0	COL4A1_CD44	Col4a1 - Cd44	COLLAGEN	ECM-Receptor	KEGG: mmu04512	mutant	0.55954	0.773	0.589	1.51193e-105	#N/A	#N/A	#N/A	#N/A
stroma	stroma	Col4a1	Cd44	0.000264017	0	COL4A1_CD44	Col4a1 - Cd44	COLLAGEN	ECM-Receptor	KEGG: mmu04512	mutant	0.55954	0.773	0.589	1.51193e-105	-0.132609	0.533	0.419	5.69097e-05
stroma	epthelium	Col4a2	Cd44	0.00036392	0	COL4A2_CD44	Col4a2 - Cd44	COLLAGEN	ECM-Receptor	KEGG: mmu04512	mutant	0.591965	0.68	0.399	2.47957e-136	0.71968	0.506	0.119	0
stroma	immune	Col4a2	Cd44	0.000625809	0	COL4A2_CD44	Col4a2 - Cd44	COLLAGEN	ECM-Receptor	KEGG: mmu04512	mutant	0.591965	0.68	0.399	2.47957e-136	#N/A	#N/A	#N/A	#N/A
stroma	stroma	Col4a2	Cd44	0.000176511	0	COL4A2_CD44	Col4a2 - Cd44	COLLAGEN	ECM-Receptor	KEGG: mmu04512	mutant	0.591965	0.68	0.399	2.47957e-136	-0.132609	0.533	0.419	5.69097e-05
stroma	epthelium	Col6a1	Cd44	0.000674932	0	COL6A1_CD44	Col6a1 - Cd44	COLLAGEN	ECM-Receptor	KEGG: mmu04512	mutant	0.540329	0.834	0.699	5.7229e-108	0.71968	0.506	0.119	0
stroma	immune	Col6a1	Cd44	0.00116238	0	COL6A1_CD44	Col6a1 - Cd44	COLLAGEN	ECM-Receptor	KEGG: mmu04512	mutant	0.540329	0.834	0.699	5.7229e-108	#N/A	#N/A	#N/A	#N/A
stroma	stroma	Col6a1	Cd44	0.000326404	0	COL6A1_CD44	Col6a1 - Cd44	COLLAGEN	ECM-Receptor	KEGG: mmu04512	mutant	0.540329	0.834	0.699	5.7229e-108	-0.132609	0.533	0.419	5.69097e-05
stroma	epthelium	Col6a2	Cd44	0.000536983	0	COL6A2_CD44	Col6a2 - Cd44	COLLAGEN	ECM-Receptor	KEGG: mmu04512	mutant	0.604815	0.769	0.575	5.99653e-130	0.71968	0.506	0.119	0
stroma	immune	Col6a2	Cd44	0.000924186	0	COL6A2_CD44	Col6a2 - Cd44	COLLAGEN	ECM-Receptor	KEGG: mmu04512	mutant	0.604815	0.769	0.575	5.99653e-130	#N/A	#N/A	#N/A	#N/A
stroma	stroma	Col6a2	Cd44	0.000260027	0	COL6A2_CD44	Col6a2 - Cd44	COLLAGEN	ECM-Receptor	KEGG: mmu04512	mutant	0.604815	0.769	0.575	5.99653e-130	-0.132609	0.533	0.419	5.69097e-05
stroma	epthelium	Col6a3	Cd44	0.000431609	0	COL6A3_CD44	Col6a3 - Cd44	COLLAGEN	ECM-Receptor	KEGG: mmu04512	mutant	0.779528	0.645	0.323	1.63786e-174	0.71968	0.506	0.119	0
stroma	immune	Col6a3	Cd44	0.000742452	0	COL6A3_CD44	Col6a3 - Cd44	COLLAGEN	ECM-Receptor	KEGG: mmu04512	mutant	0.779528	0.645	0.323	1.63786e-174	#N/A	#N/A	#N/A	#N/A
stroma	stroma	Col6a3	Cd44	0.000209209	0	COL6A3_CD44	Col6a3 - Cd44	COLLAGEN	ECM-Receptor	KEGG: mmu04512	mutant	0.779528	0.645	0.323	1.63786e-174	-0.132609	0.533	0.419	5.69097e-05
epthelium	epthelium	Lama5	Cd44	0.000168438	0	LAMA5_CD44	Lama5 - Cd44	LAMININ	ECM-Receptor	KEGG: mmu04512	mutant	0.284755	0.431	0.164	0	0.71968	0.506	0.119	0
epthelium	immune	Lama5	Cd44	0.000289233	0	LAMA5_CD44	Lama5 - Cd44	LAMININ	ECM-Receptor	KEGG: mmu04512	mutant	0.284755	0.431	0.164	0	#N/A	#N/A	#N/A	#N/A
epthelium	stroma	Lama5	Cd44	8.19296e-05	0	LAMA5_CD44	Lama5 - Cd44	LAMININ	ECM-Receptor	KEGG: mmu04512	mutant	0.284755	0.431	0.164	0	-0.132609	0.533	0.419	5.69097e-05
stroma	epthelium	Col1a1	Sdc1	0.00153485	0	COL1A1_SDC1	Col1a1 - Sdc1	COLLAGEN	ECM-Receptor	KEGG: mmu04512	mutant	1.83425	0.88	0.701	0	0.448411	0.582	0.223	0
stroma	stroma	Col1a1	Sdc1	0.000236461	0	COL1A1_SDC1	Col1a1 - Sdc1	COLLAGEN	ECM-Receptor	KEGG: mmu04512	mutant	1.83425	0.88	0.701	0	0.208025	0.496	0.244	3.37336e-67
stroma	epthelium	Col1a2	Sdc1	0.00168109	0	COL1A2_SDC1	Col1a2 - Sdc1	COLLAGEN	ECM-Receptor	KEGG: mmu04512	mutant	1.65294	0.927	0.822	6.50851e-276	0.448411	0.582	0.223	0
stroma	stroma	Col1a2	Sdc1	0.000259718	0	COL1A2_SDC1	Col1a2 - Sdc1	COLLAGEN	ECM-Receptor	KEGG: mmu04512	mutant	1.65294	0.927	0.822	6.50851e-276	0.208025	0.496	0.244	3.37336e-67
stroma	epthelium	Col4a1	Sdc1	0.000730333	0	COL4A1_SDC1	Col4a1 - Sdc1	COLLAGEN	ECM-Receptor	KEGG: mmu04512	mutant	0.55954	0.773	0.589	1.51193e-105	0.448411	0.582	0.223	0
stroma	stroma	Col4a1	Sdc1	0.000110809	0	COL4A1_SDC1	Col4a1 - Sdc1	COLLAGEN	ECM-Receptor	KEGG: mmu04512	mutant	0.55954	0.773	0.589	1.51193e-105	0.208025	0.496	0.244	3.37336e-67
stroma	epthelium	Col4a2	Sdc1	0.000488388	0	COL4A2_SDC1	Col4a2 - Sdc1	COLLAGEN	ECM-Receptor	KEGG: mmu04512	mutant	0.591965	0.68	0.399	2.47957e-136	0.448411	0.582	0.223	0
stroma	stroma	Col4a2	Sdc1	7.37636e-05	0	COL4A2_SDC1	Col4a2 - Sdc1	COLLAGEN	ECM-Receptor	KEGG: mmu04512	mutant	0.591965	0.68	0.399	2.47957e-136	0.208025	0.496	0.244	3.37336e-67
stroma	epthelium	Col6a1	Sdc1	0.000902756	0	COL6A1_SDC1	Col6a1 - Sdc1	COLLAGEN	ECM-Receptor	KEGG: mmu04512	mutant	0.540329	0.834	0.699	5.7229e-108	0.448411	0.582	0.223	0
stroma	stroma	Col6a1	Sdc1	0.000137417	0	COL6A1_SDC1	Col6a1 - Sdc1	COLLAGEN	ECM-Receptor	KEGG: mmu04512	mutant	0.540329	0.834	0.699	5.7229e-108	0.208025	0.496	0.244	3.37336e-67
stroma	epthelium	Col6a2	Sdc1	0.000719305	0	COL6A2_SDC1	Col6a2 - Sdc1	COLLAGEN	ECM-Receptor	KEGG: mmu04512	mutant	0.604815	0.769	0.575	5.99653e-130	0.448411	0.582	0.223	0
stroma	stroma	Col6a2	Sdc1	0.000109113	0	COL6A2_SDC1	Col6a2 - Sdc1	COLLAGEN	ECM-Receptor	KEGG: mmu04512	mutant	0.604815	0.769	0.575	5.99653e-130	0.208025	0.496	0.244	3.37336e-67
stroma	epthelium	Col6a3	Sdc1	0.000578807	0	COL6A3_SDC1	Col6a3 - Sdc1	COLLAGEN	ECM-Receptor	KEGG: mmu04512	mutant	0.779528	0.645	0.323	1.63786e-174	0.448411	0.582	0.223	0
stroma	stroma	Col6a3	Sdc1	8.75687e-05	0	COL6A3_SDC1	Col6a3 - Sdc1	COLLAGEN	ECM-Receptor	KEGG: mmu04512	mutant	0.779528	0.645	0.323	1.63786e-174	0.208025	0.496	0.244	3.37336e-67
stroma	epthelium	Fn1	Sdc1	0.000520073	0	FN1_SDC1	Fn1 - Sdc1	FN1	ECM-Receptor	KEGG: mmu04512	mutant	0.939714	0.565	0.291	1.25845e-104	0.448411	0.582	0.223	0
stroma	stroma	Fn1	Sdc1	7.8596e-05	0	FN1_SDC1	Fn1 - Sdc1	FN1	ECM-Receptor	KEGG: mmu04512	mutant	0.939714	0.565	0.291	1.25845e-104	0.208025	0.496	0.244	3.37336e-67
stroma	epthelium	Tnc	Sdc1	6.80943e-05	0	TNC_SDC1	Tnc - Sdc1	TENASCIN	ECM-Receptor	KEGG: mmu04512	mutant	0.656061	0.287	0.035	1.24516e-118	0.448411	0.582	0.223	0
stroma	stroma	Tnc	Sdc1	1.02041e-05	0	TNC_SDC1	Tnc - Sdc1	TENASCIN	ECM-Receptor	KEGG: mmu04512	mutant	0.656061	0.287	0.035	1.24516e-118	0.208025	0.496	0.244	3.37336e-67
epthelium	epthelium	Thbs1	Sdc1	0.00133997	0	THBS1_SDC1	Thbs1 - Sdc1	THBS	ECM-Receptor	KEGG: mmu04512	mutant	0.273716	0.633	0.286	0	0.448411	0.582	0.223	0
immune	epthelium	Thbs1	Sdc1	0.00124514	0	THBS1_SDC1	Thbs1 - Sdc1	THBS	ECM-Receptor	KEGG: mmu04512	mutant	0.740535	0.363	0.057	0	0.448411	0.582	0.223	0
epthelium	stroma	Thbs1	Sdc1	0.000202426	0	THBS1_SDC1	Thbs1 - Sdc1	THBS	ECM-Receptor	KEGG: mmu04512	mutant	0.273716	0.633	0.286	0	0.208025	0.496	0.244	3.37336e-67
immune	stroma	Thbs1	Sdc1	0.000187147	0	THBS1_SDC1	Thbs1 - Sdc1	THBS	ECM-Receptor	KEGG: mmu04512	mutant	0.740535	0.363	0.057	0	0.208025	0.496	0.244	3.37336e-67
stroma	epthelium	Thbs2	Sdc1	0.000119267	0	THBS2_SDC1	Thbs2 - Sdc1	THBS	ECM-Receptor	KEGG: mmu04512	mutant	0.713753	0.372	0.111	1.16733e-114	0.448411	0.582	0.223	0
stroma	stroma	Thbs2	Sdc1	1.78895e-05	0	THBS2_SDC1	Thbs2 - Sdc1	THBS	ECM-Receptor	KEGG: mmu04512	mutant	0.713753	0.372	0.111	1.16733e-114	0.208025	0.496	0.244	3.37336e-67
stroma	epthelium	Col1a1	Sdc4	0.00383997	0	COL1A1_SDC4	Col1a1 - Sdc4	COLLAGEN	ECM-Receptor	KEGG: mmu04512	mutant	1.83425	0.88	0.701	0	0.375816	0.768	0.447	0
stroma	immune	Col1a1	Sdc4	0.0018393	0	COL1A1_SDC4	Col1a1 - Sdc4	COLLAGEN	ECM-Receptor	KEGG: mmu04512	mutant	1.83425	0.88	0.701	0	0.262918	0.336	0.155	1.22792e-181
stroma	stroma	Col1a1	Sdc4	0.000896152	0	COL1A1_SDC4	Col1a1 - Sdc4	COLLAGEN	ECM-Receptor	KEGG: mmu04512	mutant	1.83425	0.88	0.701	0	-0.260949	0.709	0.697	7.10407e-12
stroma	epthelium	Col1a2	Sdc4	0.00417593	0	COL1A2_SDC4	Col1a2 - Sdc4	COLLAGEN	ECM-Receptor	KEGG: mmu04512	mutant	1.65294	0.927	0.822	6.50851e-276	0.375816	0.768	0.447	0
stroma	immune	Col1a2	Sdc4	0.0020185	0	COL1A2_SDC4	Col1a2 - Sdc4	COLLAGEN	ECM-Receptor	KEGG: mmu04512	mutant	1.65294	0.927	0.822	6.50851e-276	0.262918	0.336	0.155	1.22792e-181
stroma	stroma	Col1a2	Sdc4	0.0009789	0	COL1A2_SDC4	Col1a2 - Sdc4	COLLAGEN	ECM-Receptor	KEGG: mmu04512	mutant	1.65294	0.927	0.822	6.50851e-276	-0.260949	0.709	0.697	7.10407e-12
stroma	epthelium	Col4a1	Sdc4	0.00190216	0	COL4A1_SDC4	Col4a1 - Sdc4	COLLAGEN	ECM-Receptor	KEGG: mmu04512	mutant	0.55954	0.773	0.589	1.51193e-105	0.375816	0.768	0.447	0
stroma	immune	Col4a1	Sdc4	0.000865887	0	COL4A1_SDC4	Col4a1 - Sdc4	COLLAGEN	ECM-Receptor	KEGG: mmu04512	mutant	0.55954	0.773	0.589	1.51193e-105	0.262918	0.336	0.155	1.22792e-181
stroma	stroma	Col4a1	Sdc4	0.000432835	0	COL4A1_SDC4	Col4a1 - Sdc4	COLLAGEN	ECM-Receptor	KEGG: mmu04512	mutant	0.55954	0.773	0.589	1.51193e-105	-0.260949	0.709	0.697	7.10407e-12
stroma	epthelium	Col4a2	Sdc4	0.0012879	0	COL4A2_SDC4	Col4a2 - Sdc4	COLLAGEN	ECM-Receptor	KEGG: mmu04512	mutant	0.591965	0.68	0.399	2.47957e-136	0.375816	0.768	0.447	0
stroma	immune	Col4a2	Sdc4	0.000577188	0	COL4A2_SDC4	Col4a2 - Sdc4	COLLAGEN	ECM-Receptor	KEGG: mmu04512	mutant	0.591965	0.68	0.399	2.47957e-136	0.262918	0.336	0.155	1.22792e-181
stroma	stroma	Col4a2	Sdc4	0.000290761	0	COL4A2_SDC4	Col4a2 - Sdc4	COLLAGEN	ECM-Receptor	KEGG: mmu04512	mutant	0.591965	0.68	0.399	2.47957e-136	-0.260949	0.709	0.697	7.10407e-12
stroma	epthelium	Col6a1	Sdc4	0.00233074	0	COL6A1_SDC4	Col6a1 - Sdc4	COLLAGEN	ECM-Receptor	KEGG: mmu04512	mutant	0.540329	0.834	0.699	5.7229e-108	0.375816	0.768	0.447	0
stroma	immune	Col6a1	Sdc4	0.00107276	0	COL6A1_SDC4	Col6a1 - Sdc4	COLLAGEN	ECM-Receptor	KEGG: mmu04512	mutant	0.540329	0.834	0.699	5.7229e-108	0.262918	0.336	0.155	1.22792e-181
stroma	stroma	Col6a1	Sdc4	0.000533302	0	COL6A1_SDC4	Col6a1 - Sdc4	COLLAGEN	ECM-Receptor	KEGG: mmu04512	mutant	0.540329	0.834	0.699	5.7229e-108	-0.260949	0.709	0.697	7.10407e-12
stroma	epthelium	Col6a2	Sdc4	0.00187449	0	COL6A2_SDC4	Col6a2 - Sdc4	COLLAGEN	ECM-Receptor	KEGG: mmu04512	mutant	0.604815	0.769	0.575	5.99653e-130	0.375816	0.768	0.447	0
stroma	immune	Col6a2	Sdc4	0.000852688	0	COL6A2_SDC4	Col6a2 - Sdc4	COLLAGEN	ECM-Receptor	KEGG: mmu04512	mutant	0.604815	0.769	0.575	5.99653e-130	0.262918	0.336	0.155	1.22792e-181
stroma	stroma	Col6a2	Sdc4	0.000426387	0	COL6A2_SDC4	Col6a2 - Sdc4	COLLAGEN	ECM-Receptor	KEGG: mmu04512	mutant	0.604815	0.769	0.575	5.99653e-130	-0.260949	0.709	0.697	7.10407e-12
stroma	epthelium	Col6a3	Sdc4	0.00151925	0	COL6A3_SDC4	Col6a3 - Sdc4	COLLAGEN	ECM-Receptor	KEGG: mmu04512	mutant	0.779528	0.645	0.323	1.63786e-174	0.375816	0.768	0.447	0
stroma	immune	Col6a3	Sdc4	0.000684864	0	COL6A3_SDC4	Col6a3 - Sdc4	COLLAGEN	ECM-Receptor	KEGG: mmu04512	mutant	0.779528	0.645	0.323	1.63786e-174	0.262918	0.336	0.155	1.22792e-181
stroma	stroma	Col6a3	Sdc4	0.000344007	0	COL6A3_SDC4	Col6a3 - Sdc4	COLLAGEN	ECM-Receptor	KEGG: mmu04512	mutant	0.779528	0.645	0.323	1.63786e-174	-0.260949	0.709	0.697	7.10407e-12
stroma	epthelium	Fn1	Sdc4	0.00136922	0	FN1_SDC4	Fn1 - Sdc4	FN1	ECM-Receptor	KEGG: mmu04512	mutant	0.939714	0.565	0.291	1.25845e-104	0.375816	0.768	0.447	0
stroma	immune	Fn1	Sdc4	0.000614891	0	FN1_SDC4	Fn1 - Sdc4	FN1	ECM-Receptor	KEGG: mmu04512	mutant	0.939714	0.565	0.291	1.25845e-104	0.262918	0.336	0.155	1.22792e-181
stroma	stroma	Fn1	Sdc4	0.00030944	0	FN1_SDC4	Fn1 - Sdc4	FN1	ECM-Receptor	KEGG: mmu04512	mutant	0.939714	0.565	0.291	1.25845e-104	-0.260949	0.709	0.697	7.10407e-12
stroma	epthelium	Tnc	Sdc4	0.000183551	0	TNC_SDC4	Tnc - Sdc4	TENASCIN	ECM-Receptor	KEGG: mmu04512	mutant	0.656061	0.287	0.035	1.24516e-118	0.375816	0.768	0.447	0
stroma	immune	Tnc	Sdc4	8.00316e-05	0	TNC_SDC4	Tnc - Sdc4	TENASCIN	ECM-Receptor	KEGG: mmu04512	mutant	0.656061	0.287	0.035	1.24516e-118	0.262918	0.336	0.155	1.22792e-181
stroma	stroma	Tnc	Sdc4	4.08624e-05	0	TNC_SDC4	Tnc - Sdc4	TENASCIN	ECM-Receptor	KEGG: mmu04512	mutant	0.656061	0.287	0.035	1.24516e-118	-0.260949	0.709	0.697	7.10407e-12
epthelium	epthelium	Thbs1	Sdc4	0.00353144	0	THBS1_SDC4	Thbs1 - Sdc4	THBS	ECM-Receptor	KEGG: mmu04512	mutant	0.273716	0.633	0.286	0	0.375816	0.768	0.447	0
immune	epthelium	Thbs1	Sdc4	0.00332812	0	THBS1_SDC4	Thbs1 - Sdc4	THBS	ECM-Receptor	KEGG: mmu04512	mutant	0.740535	0.363	0.057	0	0.375816	0.768	0.447	0
epthelium	immune	Thbs1	Sdc4	0.00158384	0.01	THBS1_SDC4	Thbs1 - Sdc4	THBS	ECM-Receptor	KEGG: mmu04512	mutant	0.273716	0.633	0.286	0	0.262918	0.336	0.155	1.22792e-181
epthelium	stroma	Thbs1	Sdc4	0.000797572	0	THBS1_SDC4	Thbs1 - Sdc4	THBS	ECM-Receptor	KEGG: mmu04512	mutant	0.273716	0.633	0.286	0	-0.260949	0.709	0.697	7.10407e-12
immune	stroma	Thbs1	Sdc4	0.000744925	0	THBS1_SDC4	Thbs1 - Sdc4	THBS	ECM-Receptor	KEGG: mmu04512	mutant	0.740535	0.363	0.057	0	-0.260949	0.709	0.697	7.10407e-12
stroma	epthelium	Thbs2	Sdc4	0.000320623	0	THBS2_SDC4	Thbs2 - Sdc4	THBS	ECM-Receptor	KEGG: mmu04512	mutant	0.713753	0.372	0.111	1.16733e-114	0.375816	0.768	0.447	0
stroma	immune	Thbs2	Sdc4	0.000140269	0	THBS2_SDC4	Thbs2 - Sdc4	THBS	ECM-Receptor	KEGG: mmu04512	mutant	0.713753	0.372	0.111	1.16733e-114	0.262918	0.336	0.155	1.22792e-181
stroma	stroma	Thbs2	Sdc4	7.1501e-05	0	THBS2_SDC4	Thbs2 - Sdc4	THBS	ECM-Receptor	KEGG: mmu04512	mutant	0.713753	0.372	0.111	1.16733e-114	-0.260949	0.709	0.697	7.10407e-12
epthelium	epthelium	Thbs1	Cd47	0.00154652	0	THBS1_CD47	Thbs1 - Cd47	THBS	ECM-Receptor	KEGG: mmu04512	mutant	0.273716	0.633	0.286	0	0.442848	0.633	0.255	0
epthelium	immune	Thbs1	Cd47	0.00561334	0	THBS1_CD47	Thbs1 - Cd47	THBS	ECM-Receptor	KEGG: mmu04512	mutant	0.273716	0.633	0.286	0	#N/A	#N/A	#N/A	#N/A
immune	immune	Thbs1	Cd47	0.00526396	0	THBS1_CD47	Thbs1 - Cd47	THBS	ECM-Receptor	KEGG: mmu04512	mutant	0.740535	0.363	0.057	0	#N/A	#N/A	#N/A	#N/A
epthelium	stroma	Thbs1	Cd47	0.000688489	0	THBS1_CD47	Thbs1 - Cd47	THBS	ECM-Receptor	KEGG: mmu04512	mutant	0.273716	0.633	0.286	0	-0.307686	0.71	0.725	1.59841e-46
stroma	epthelium	Thbs2	Cd47	0.000137907	0	THBS2_CD47	Thbs2 - Cd47	THBS	ECM-Receptor	KEGG: mmu04512	mutant	0.713753	0.372	0.111	1.16733e-114	0.442848	0.633	0.255	0
stroma	immune	Thbs2	Cd47	0.000506087	0	THBS2_CD47	Thbs2 - Cd47	THBS	ECM-Receptor	KEGG: mmu04512	mutant	0.713753	0.372	0.111	1.16733e-114	#N/A	#N/A	#N/A	#N/A
stroma	stroma	Thbs2	Cd47	6.15594e-05	0	THBS2_CD47	Thbs2 - Cd47	THBS	ECM-Receptor	KEGG: mmu04512	mutant	0.713753	0.372	0.111	1.16733e-114	-0.307686	0.71	0.725	1.59841e-46
stroma	epthelium	Hspg2	Dag1	0.000179122	0	HSPG2_DAG1	Hspg2 - Dag1	HSPG	ECM-Receptor	KEGG: mmu04512	mutant	0.291986	0.611	0.457	1.84127e-47	0.217307	0.507	0.192	0
stroma	stroma	Hspg2	Dag1	9.91717e-05	0	HSPG2_DAG1	Hspg2 - Dag1	HSPG	ECM-Receptor	KEGG: mmu04512	mutant	0.291986	0.611	0.457	1.84127e-47	#N/A	#N/A	#N/A	#N/A
epthelium	epthelium	Lama5	Dag1	0.00011392	0	LAMA5_DAG1	Lama5 - Dag1	LAMININ	ECM-Receptor	KEGG: mmu04512	mutant	0.284755	0.431	0.164	0	0.217307	0.507	0.192	0
epthelium	stroma	Lama5	Dag1	6.32024e-05	0	LAMA5_DAG1	Lama5 - Dag1	LAMININ	ECM-Receptor	KEGG: mmu04512	mutant	0.284755	0.431	0.164	0	#N/A	#N/A	#N/A	#N/A
epthelium	epthelium	Cadm1	Cadm1	8.71914e-05	0	CADM1_CADM1	Cadm1 - Cadm1	CADM	Cell-Cell Contact	PMID: 24503895	mutant	0.239341	0.488	0.185	0	0.239341	0.488	0.185	0
epthelium	epthelium	Cdh1	Cdh1	0.00358053	0	CDH1_CDH1	Cdh1 - Cdh1	CDH	Cell-Cell Contact	KEGG: mmu04514	mutant	0.358428	0.784	0.395	0	0.358428	0.784	0.395	0
epthelium	epthelium	Cdh1	ITGA2_ITGB1	0.0011128	0	CDH1_ITGA1_ITGB1	Cdh1 - (Itga1+Itgb1)	CDH1	Cell-Cell Contact	PMID: 12392763	mutant	0.358428	0.784	0.395	0	0.251335	0.5455	0.2585	1.3798e-228
epthelium	immune	H2-Q7	Cd8a	0.000108381	0	H2-Q7_CD8A	H2-q7 - Cd8a	MHC-I	Cell-Cell Contact	KEGG: mmu04514	mutant	0.491411	0.268	0.063	0	0.425679	0.321	0.134	2.33422e-205
immune	immune	H2-Q7	Cd8a	0.00779713	0	H2-Q7_CD8A	H2-q7 - Cd8a	MHC-I	Cell-Cell Contact	KEGG: mmu04514	mutant	0.49887	0.83	0.767	0	0.425679	0.321	0.134	2.33422e-205
immune	immune	H2-T22	Cd8a	0.00126235	0	H2-T22_CD8A	H2-t22 - Cd8a	MHC-I	Cell-Cell Contact	KEGG: mmu04514	mutant	0.283246	0.456	0.365	8.47468e-75	0.425679	0.321	0.134	2.33422e-205
epthelium	immune	H2-D1	Cd8a	0.00319961	0	H2-D1_CD8A	H2-d1 - Cd8a	MHC-I	Cell-Cell Contact	KEGG: mmu04514	mutant	0.253979	0.871	0.702	2.78808e-119	0.425679	0.321	0.134	2.33422e-205
epthelium	immune	H2-K1	Cd8a	0.00325034	0	H2-K1_CD8A	H2-k1 - Cd8a	MHC-I	Cell-Cell Contact	KEGG: mmu04514	mutant	0.435843	0.878	0.698	2.84552e-203	0.425679	0.321	0.134	2.33422e-205
epthelium	immune	H2-Q7	Cd8b1	9.67138e-05	0	H2-Q7_CD8B1	H2-q7 - Cd8b1	MHC-I	Cell-Cell Contact	KEGG: mmu04514	mutant	0.491411	0.268	0.063	0	0.369539	0.296	0.124	2.75364e-174
immune	immune	H2-Q7	Cd8b1	0.00697378	0	H2-Q7_CD8B1	H2-q7 - Cd8b1	MHC-I	Cell-Cell Contact	KEGG: mmu04514	mutant	0.49887	0.83	0.767	0	0.369539	0.296	0.124	2.75364e-174
immune	immune	H2-T22	Cd8b1	0.00112682	0	H2-T22_CD8B1	H2-t22 - Cd8b1	MHC-I	Cell-Cell Contact	KEGG: mmu04514	mutant	0.283246	0.456	0.365	8.47468e-75	0.369539	0.296	0.124	2.75364e-174
epthelium	immune	H2-D1	Cd8b1	0.00286061	0	H2-D1_CD8B1	H2-d1 - Cd8b1	MHC-I	Cell-Cell Contact	KEGG: mmu04514	mutant	0.253979	0.871	0.702	2.78808e-119	0.369539	0.296	0.124	2.75364e-174
epthelium	immune	H2-K1	Cd8b1	0.00290606	0	H2-K1_CD8B1	H2-k1 - Cd8b1	MHC-I	Cell-Cell Contact	KEGG: mmu04514	mutant	0.435843	0.878	0.698	2.84552e-203	0.369539	0.296	0.124	2.75364e-174
stroma	stroma	Ncam1	Fgfr1	5.38481e-05	0	NCAM1_FGFR1	Ncam1 - Fgfr1	NCAM	Cell-Cell Contact	PMID: 12791257	mutant	0.331667	0.358	0.12	4.21744e-91	-0.159496	0.708	0.682	1.30616e-06
stroma	stroma	Ncam1	Ncam1	1.1455e-05	0	NCAM1_NCAM1	Ncam1 - Ncam1	NCAM	Cell-Cell Contact	KEGG: mmu04514	mutant	0.331667	0.358	0.12	4.21744e-91	0.331667	0.358	0.12	4.21744e-91

## Sheet: LR_TRG_vs_HiMYC
source	target	ligand	receptor	prob	pval	interaction_name	interaction_name_2	pathway_name	annotation	evidence	datasets	ligand.logFC	ligand.pct.1	ligand.pct.2	ligand.pvalues	receptor.logFC	receptor.pct.1	receptor.pct.2	receptor.pvalues
c0	basal	Tgfb2	TGFbR1_R2	7.45425e-06	0	TGFB2_TGFBR1_TGFBR2	Tgfb2 - (Tgfbr1+Tgfbr2)	TGFb	Secreted Signaling	KEGG: mmu04350	Terg	0.125844	0.412	0.348	0.229207	#N/A	#N/A	#N/A	#N/A
c1	basal	Tgfb2	TGFbR1_R2	5.07327e-06	0	TGFB2_TGFBR1_TGFBR2	Tgfb2 - (Tgfbr1+Tgfbr2)	TGFb	Secreted Signaling	KEGG: mmu04350	Terg	0.113712	0.304	0.219	0.0302287	#N/A	#N/A	#N/A	#N/A
c0	c1	Tgfb2	TGFbR1_R2	4.76606e-07	0	TGFB2_TGFBR1_TGFBR2	Tgfb2 - (Tgfbr1+Tgfbr2)	TGFb	Secreted Signaling	KEGG: mmu04350	Terg	0.125844	0.412	0.348	0.229207	-0.255626	0.357	0.398	0.125372
c1	c1	Tgfb2	TGFbR1_R2	3.24351e-07	0	TGFB2_TGFBR1_TGFBR2	Tgfb2 - (Tgfbr1+Tgfbr2)	TGFb	Secreted Signaling	KEGG: mmu04350	Terg	0.113712	0.304	0.219	0.0302287	-0.255626	0.357	0.398	0.125372
c0	c3	Tgfb2	TGFbR1_R2	1.3263e-06	0	TGFB2_TGFBR1_TGFBR2	Tgfb2 - (Tgfbr1+Tgfbr2)	TGFb	Secreted Signaling	KEGG: mmu04350	Terg	0.125844	0.412	0.348	0.229207	-0.101435	0.295	0.336	0.262376
c1	c3	Tgfb2	TGFbR1_R2	9.0277e-07	0	TGFB2_TGFBR1_TGFBR2	Tgfb2 - (Tgfbr1+Tgfbr2)	TGFb	Secreted Signaling	KEGG: mmu04350	Terg	0.113712	0.304	0.219	0.0302287	-0.101435	0.295	0.336	0.262376
c0	c6	Tgfb2	TGFbR1_R2	5.43365e-08	0	TGFB2_TGFBR1_TGFBR2	Tgfb2 - (Tgfbr1+Tgfbr2)	TGFb	Secreted Signaling	KEGG: mmu04350	Terg	0.125844	0.412	0.348	0.229207	#N/A	#N/A	#N/A	#N/A
c1	c6	Tgfb2	TGFbR1_R2	3.69847e-08	0	TGFB2_TGFBR1_TGFBR2	Tgfb2 - (Tgfbr1+Tgfbr2)	TGFb	Secreted Signaling	KEGG: mmu04350	Terg	0.113712	0.304	0.219	0.0302287	#N/A	#N/A	#N/A	#N/A
c0	monocytes/macrophages	Tgfb2	TGFbR1_R2	2.81822e-06	0	TGFB2_TGFBR1_TGFBR2	Tgfb2 - (Tgfbr1+Tgfbr2)	TGFb	Secreted Signaling	KEGG: mmu04350	Terg	0.125844	0.412	0.348	0.229207	0.259813	0.417	0.295	0.000115587
c1	monocytes/macrophages	Tgfb2	TGFbR1_R2	1.91893e-06	0	TGFB2_TGFBR1_TGFBR2	Tgfb2 - (Tgfbr1+Tgfbr2)	TGFb	Secreted Signaling	KEGG: mmu04350	Terg	0.113712	0.304	0.219	0.0302287	0.259813	0.417	0.295	0.000115587
c0	c6	Tgfb2	ACVR1_TGFbR	9.26439e-08	0	TGFB2_ACVR1_TGFBR1	Tgfb2 - (Acvr1+Tgfbr1)	TGFb	Secreted Signaling	PMID: 29376829	Terg	0.125844	0.412	0.348	0.229207	#N/A	#N/A	#N/A	#N/A
c1	c6	Tgfb2	ACVR1_TGFbR	9.83987e-08	0	TGFB2_ACVR1_TGFBR1	Tgfb2 - (Acvr1+Tgfbr1)	TGFb	Secreted Signaling	PMID: 29376829	Terg	0.113712	0.304	0.219	0.0302287	#N/A	#N/A	#N/A	#N/A
c1	basal	Bmp2	BMPR1A_BMPR2	9.14274e-06	0	BMP2_BMPR1A_BMPR2	Bmp2 - (Bmpr1a+Bmpr2)	BMP	Secreted Signaling	KEGG: mmu04350; PMID:26893264	Terg	0.762634	0.304	0.086	4.06966e-11	0.110013	0.389	0.2425	7.28964e-19
c2	basal	Bmp2	BMPR1A_BMPR2	4.49417e-06	0	BMP2_BMPR1A_BMPR2	Bmp2 - (Bmpr1a+Bmpr2)	BMP	Secreted Signaling	KEGG: mmu04350; PMID:26893264	Terg	0.367123	0.364	0.313	0.374	0.110013	0.389	0.2425	7.28964e-19
c3	basal	Bmp2	BMPR1A_BMPR2	4.34829e-05	0	BMP2_BMPR1A_BMPR2	Bmp2 - (Bmpr1a+Bmpr2)	BMP	Secreted Signaling	KEGG: mmu04350; PMID:26893264	Terg	0.163646	0.621	0.58	0.397392	0.110013	0.389	0.2425	7.28964e-19
c4	basal	Bmp2	BMPR1A_BMPR2	1.10178e-05	0	BMP2_BMPR1A_BMPR2	Bmp2 - (Bmpr1a+Bmpr2)	BMP	Secreted Signaling	KEGG: mmu04350; PMID:26893264	Terg	0.261216	0.51	0.401	0.0535246	0.110013	0.389	0.2425	7.28964e-19
c1	c0	Bmp2	BMPR1A_BMPR2	9.34008e-07	0	BMP2_BMPR1A_BMPR2	Bmp2 - (Bmpr1a+Bmpr2)	BMP	Secreted Signaling	KEGG: mmu04350; PMID:26893264	Terg	0.762634	0.304	0.086	4.06966e-11	0.145686	0.299	0.234	0.193332
c2	c0	Bmp2	BMPR1A_BMPR2	4.58682e-07	0	BMP2_BMPR1A_BMPR2	Bmp2 - (Bmpr1a+Bmpr2)	BMP	Secreted Signaling	KEGG: mmu04350; PMID:26893264	Terg	0.367123	0.364	0.313	0.374	0.145686	0.299	0.234	0.193332
c3	c0	Bmp2	BMPR1A_BMPR2	4.4285e-06	0	BMP2_BMPR1A_BMPR2	Bmp2 - (Bmpr1a+Bmpr2)	BMP	Secreted Signaling	KEGG: mmu04350; PMID:26893264	Terg	0.163646	0.621	0.58	0.397392	0.145686	0.299	0.234	0.193332
c4	c0	Bmp2	BMPR1A_BMPR2	1.12274e-06	0	BMP2_BMPR1A_BMPR2	Bmp2 - (Bmpr1a+Bmpr2)	BMP	Secreted Signaling	KEGG: mmu04350; PMID:26893264	Terg	0.261216	0.51	0.401	0.0535246	0.145686	0.299	0.234	0.193332
c1	c3	Bmp2	BMPR1A_BMPR2	9.07359e-07	0	BMP2_BMPR1A_BMPR2	Bmp2 - (Bmpr1a+Bmpr2)	BMP	Secreted Signaling	KEGG: mmu04350; PMID:26893264	Terg	0.762634	0.304	0.086	4.06966e-11	#N/A	#N/A	#N/A	#N/A
c2	c3	Bmp2	BMPR1A_BMPR2	4.45973e-07	0	BMP2_BMPR1A_BMPR2	Bmp2 - (Bmpr1a+Bmpr2)	BMP	Secreted Signaling	KEGG: mmu04350; PMID:26893264	Terg	0.367123	0.364	0.313	0.374	#N/A	#N/A	#N/A	#N/A
c3	c3	Bmp2	BMPR1A_BMPR2	4.31398e-06	0	BMP2_BMPR1A_BMPR2	Bmp2 - (Bmpr1a+Bmpr2)	BMP	Secreted Signaling	KEGG: mmu04350; PMID:26893264	Terg	0.163646	0.621	0.58	0.397392	#N/A	#N/A	#N/A	#N/A
c4	c3	Bmp2	BMPR1A_BMPR2	1.09315e-06	0	BMP2_BMPR1A_BMPR2	Bmp2 - (Bmpr1a+Bmpr2)	BMP	Secreted Signaling	KEGG: mmu04350; PMID:26893264	Terg	0.261216	0.51	0.401	0.0535246	#N/A	#N/A	#N/A	#N/A
c1	c4	Bmp2	BMPR1A_BMPR2	3.88646e-07	0	BMP2_BMPR1A_BMPR2	Bmp2 - (Bmpr1a+Bmpr2)	BMP	Secreted Signaling	KEGG: mmu04350; PMID:26893264	Terg	0.762634	0.304	0.086	4.06966e-11	#N/A	#N/A	#N/A	#N/A
c2	c4	Bmp2	BMPR1A_BMPR2	1.90908e-07	0	BMP2_BMPR1A_BMPR2	Bmp2 - (Bmpr1a+Bmpr2)	BMP	Secreted Signaling	KEGG: mmu04350; PMID:26893264	Terg	0.367123	0.364	0.313	0.374	#N/A	#N/A	#N/A	#N/A
c3	c4	Bmp2	BMPR1A_BMPR2	1.84421e-06	0	BMP2_BMPR1A_BMPR2	Bmp2 - (Bmpr1a+Bmpr2)	BMP	Secreted Signaling	KEGG: mmu04350; PMID:26893264	Terg	0.163646	0.621	0.58	0.397392	#N/A	#N/A	#N/A	#N/A
c4	c4	Bmp2	BMPR1A_BMPR2	4.67488e-07	0	BMP2_BMPR1A_BMPR2	Bmp2 - (Bmpr1a+Bmpr2)	BMP	Secreted Signaling	KEGG: mmu04350; PMID:26893264	Terg	0.261216	0.51	0.401	0.0535246	#N/A	#N/A	#N/A	#N/A
c1	luminal	Bmp2	BMPR1A_BMPR2	3.60227e-06	0	BMP2_BMPR1A_BMPR2	Bmp2 - (Bmpr1a+Bmpr2)	BMP	Secreted Signaling	KEGG: mmu04350; PMID:26893264	Terg	0.762634	0.304	0.086	4.06966e-11	0.161574	0.374	0.246	1.12637e-12
c2	luminal	Bmp2	BMPR1A_BMPR2	1.77162e-06	0	BMP2_BMPR1A_BMPR2	Bmp2 - (Bmpr1a+Bmpr2)	BMP	Secreted Signaling	KEGG: mmu04350; PMID:26893264	Terg	0.367123	0.364	0.313	0.374	0.161574	0.374	0.246	1.12637e-12
c3	luminal	Bmp2	BMPR1A_BMPR2	1.71606e-05	0	BMP2_BMPR1A_BMPR2	Bmp2 - (Bmpr1a+Bmpr2)	BMP	Secreted Signaling	KEGG: mmu04350; PMID:26893264	Terg	0.163646	0.621	0.58	0.397392	0.161574	0.374	0.246	1.12637e-12
c4	luminal	Bmp2	BMPR1A_BMPR2	4.34686e-06	0	BMP2_BMPR1A_BMPR2	Bmp2 - (Bmpr1a+Bmpr2)	BMP	Secreted Signaling	KEGG: mmu04350; PMID:26893264	Terg	0.261216	0.51	0.401	0.0535246	0.161574	0.374	0.246	1.12637e-12
c1	luminal	Bmp2	BMPR1B_BMPR2	3.84332e-06	0	BMP2_BMPR1B_BMPR2	Bmp2 - (Bmpr1b+Bmpr2)	BMP	Secreted Signaling	KEGG: mmu04350; PMID:26893264	Terg	0.762634	0.304	0.086	4.06966e-11	0.161574	0.374	0.246	1.12637e-12
c2	luminal	Bmp2	BMPR1B_BMPR2	1.89008e-06	0	BMP2_BMPR1B_BMPR2	Bmp2 - (Bmpr1b+Bmpr2)	BMP	Secreted Signaling	KEGG: mmu04350; PMID:26893264	Terg	0.367123	0.364	0.313	0.374	0.161574	0.374	0.246	1.12637e-12
c3	luminal	Bmp2	BMPR1B_BMPR2	1.83062e-05	0	BMP2_BMPR1B_BMPR2	Bmp2 - (Bmpr1b+Bmpr2)	BMP	Secreted Signaling	KEGG: mmu04350; PMID:26893264	Terg	0.163646	0.621	0.58	0.397392	0.161574	0.374	0.246	1.12637e-12
c4	luminal	Bmp2	BMPR1B_BMPR2	4.63718e-06	0	BMP2_BMPR1B_BMPR2	Bmp2 - (Bmpr1b+Bmpr2)	BMP	Secreted Signaling	KEGG: mmu04350; PMID:26893264	Terg	0.261216	0.51	0.401	0.0535246	0.161574	0.374	0.246	1.12637e-12
c2	basal	Bmp4	BMPR1A_BMPR2	3.12862e-06	0	BMP4_BMPR1A_BMPR2	Bmp4 - (Bmpr1a+Bmpr2)	BMP	Secreted Signaling	KEGG: mmu04350; PMID:26893264	Terg	0.134361	0.318	0.194	0.146222	0.110013	0.389	0.2425	7.28964e-19
c3	basal	Bmp4	BMPR1A_BMPR2	3.06873e-05	0	BMP4_BMPR1A_BMPR2	Bmp4 - (Bmpr1a+Bmpr2)	BMP	Secreted Signaling	KEGG: mmu04350; PMID:26893264	Terg	0.180992	0.518	0.403	0.0411278	0.110013	0.389	0.2425	7.28964e-19
c6	basal	Bmp4	BMPR1A_BMPR2	8.5853e-07	0	BMP4_BMPR1A_BMPR2	Bmp4 - (Bmpr1a+Bmpr2)	BMP	Secreted Signaling	KEGG: mmu04350; PMID:26893264	Terg	0.102363	0.409	0.45	0.963206	0.110013	0.389	0.2425	7.28964e-19
c2	c0	Bmp4	BMPR1A_BMPR2	3.19518e-07	0	BMP4_BMPR1A_BMPR2	Bmp4 - (Bmpr1a+Bmpr2)	BMP	Secreted Signaling	KEGG: mmu04350; PMID:26893264	Terg	0.134361	0.318	0.194	0.146222	0.145686	0.299	0.234	0.193332
c3	c0	Bmp4	BMPR1A_BMPR2	3.12926e-06	0	BMP4_BMPR1A_BMPR2	Bmp4 - (Bmpr1a+Bmpr2)	BMP	Secreted Signaling	KEGG: mmu04350; PMID:26893264	Terg	0.180992	0.518	0.403	0.0411278	0.145686	0.299	0.234	0.193332
c6	c0	Bmp4	BMPR1A_BMPR2	8.76816e-08	0	BMP4_BMPR1A_BMPR2	Bmp4 - (Bmpr1a+Bmpr2)	BMP	Secreted Signaling	KEGG: mmu04350; PMID:26893264	Terg	0.102363	0.409	0.45	0.963206	0.145686	0.299	0.234	0.193332
c2	c3	Bmp4	BMPR1A_BMPR2	3.10486e-07	0	BMP4_BMPR1A_BMPR2	Bmp4 - (Bmpr1a+Bmpr2)	BMP	Secreted Signaling	KEGG: mmu04350; PMID:26893264	Terg	0.134361	0.318	0.194	0.146222	#N/A	#N/A	#N/A	#N/A
c3	c3	Bmp4	BMPR1A_BMPR2	3.04493e-06	0	BMP4_BMPR1A_BMPR2	Bmp4 - (Bmpr1a+Bmpr2)	BMP	Secreted Signaling	KEGG: mmu04350; PMID:26893264	Terg	0.180992	0.518	0.403	0.0411278	#N/A	#N/A	#N/A	#N/A
c6	c3	Bmp4	BMPR1A_BMPR2	8.52011e-08	0	BMP4_BMPR1A_BMPR2	Bmp4 - (Bmpr1a+Bmpr2)	BMP	Secreted Signaling	KEGG: mmu04350; PMID:26893264	Terg	0.102363	0.409	0.45	0.963206	#N/A	#N/A	#N/A	#N/A
c2	c4	Bmp4	BMPR1A_BMPR2	1.32964e-07	0	BMP4_BMPR1A_BMPR2	Bmp4 - (Bmpr1a+Bmpr2)	BMP	Secreted Signaling	KEGG: mmu04350; PMID:26893264	Terg	0.134361	0.318	0.194	0.146222	#N/A	#N/A	#N/A	#N/A
c3	c4	Bmp4	BMPR1A_BMPR2	1.30273e-06	0	BMP4_BMPR1A_BMPR2	Bmp4 - (Bmpr1a+Bmpr2)	BMP	Secreted Signaling	KEGG: mmu04350; PMID:26893264	Terg	0.180992	0.518	0.403	0.0411278	#N/A	#N/A	#N/A	#N/A
c6	c4	Bmp4	BMPR1A_BMPR2	3.64875e-08	0	BMP4_BMPR1A_BMPR2	Bmp4 - (Bmpr1a+Bmpr2)	BMP	Secreted Signaling	KEGG: mmu04350; PMID:26893264	Terg	0.102363	0.409	0.45	0.963206	#N/A	#N/A	#N/A	#N/A
c2	luminal	Bmp4	BMPR1A_BMPR2	1.23288e-06	0	BMP4_BMPR1A_BMPR2	Bmp4 - (Bmpr1a+Bmpr2)	BMP	Secreted Signaling	KEGG: mmu04350; PMID:26893264	Terg	0.134361	0.318	0.194	0.146222	0.161574	0.374	0.246	1.12637e-12
c3	luminal	Bmp4	BMPR1A_BMPR2	1.21027e-05	0	BMP4_BMPR1A_BMPR2	Bmp4 - (Bmpr1a+Bmpr2)	BMP	Secreted Signaling	KEGG: mmu04350; PMID:26893264	Terg	0.180992	0.518	0.403	0.0411278	0.161574	0.374	0.246	1.12637e-12
c6	luminal	Bmp4	BMPR1A_BMPR2	3.38314e-07	0	BMP4_BMPR1A_BMPR2	Bmp4 - (Bmpr1a+Bmpr2)	BMP	Secreted Signaling	KEGG: mmu04350; PMID:26893264	Terg	0.102363	0.409	0.45	0.963206	0.161574	0.374	0.246	1.12637e-12
c2	luminal	Bmp4	BMPR1B_BMPR2	1.31537e-06	0	BMP4_BMPR1B_BMPR2	Bmp4 - (Bmpr1b+Bmpr2)	BMP	Secreted Signaling	KEGG: mmu04350; PMID:26893264	Terg	0.134361	0.318	0.194	0.146222	0.161574	0.374	0.246	1.12637e-12
c3	luminal	Bmp4	BMPR1B_BMPR2	1.29114e-05	0	BMP4_BMPR1B_BMPR2	Bmp4 - (Bmpr1b+Bmpr2)	BMP	Secreted Signaling	KEGG: mmu04350; PMID:26893264	Terg	0.180992	0.518	0.403	0.0411278	0.161574	0.374	0.246	1.12637e-12
c6	luminal	Bmp4	BMPR1B_BMPR2	3.60948e-07	0	BMP4_BMPR1B_BMPR2	Bmp4 - (Bmpr1b+Bmpr2)	BMP	Secreted Signaling	KEGG: mmu04350; PMID:26893264	Terg	0.102363	0.409	0.45	0.963206	0.161574	0.374	0.246	1.12637e-12
c6	basal	Gdf7	BMPR1A_BMPR2	3.8927e-07	0	GDF7_BMPR1A_BMPR2	Gdf7 - (Bmpr1a+Bmpr2)	BMP	Secreted Signaling	KEGG: mmu04350; PMID:26893264	Terg	0.239837	0.273	0.05	0.00418406	0.110013	0.389	0.2425	7.28964e-19
c6	c0	Gdf7	BMPR1A_BMPR2	3.97879e-08	0	GDF7_BMPR1A_BMPR2	Gdf7 - (Bmpr1a+Bmpr2)	BMP	Secreted Signaling	KEGG: mmu04350; PMID:26893264	Terg	0.239837	0.273	0.05	0.00418406	0.145686	0.299	0.234	0.193332
c6	c3	Gdf7	BMPR1A_BMPR2	3.86347e-08	0	GDF7_BMPR1A_BMPR2	Gdf7 - (Bmpr1a+Bmpr2)	BMP	Secreted Signaling	KEGG: mmu04350; PMID:26893264	Terg	0.239837	0.273	0.05	0.00418406	#N/A	#N/A	#N/A	#N/A
c6	c4	Gdf7	BMPR1A_BMPR2	1.65537e-08	0	GDF7_BMPR1A_BMPR2	Gdf7 - (Bmpr1a+Bmpr2)	BMP	Secreted Signaling	KEGG: mmu04350; PMID:26893264	Terg	0.239837	0.273	0.05	0.00418406	#N/A	#N/A	#N/A	#N/A
c6	luminal	Gdf7	BMPR1A_BMPR2	1.53331e-07	0	GDF7_BMPR1A_BMPR2	Gdf7 - (Bmpr1a+Bmpr2)	BMP	Secreted Signaling	KEGG: mmu04350; PMID:26893264	Terg	0.239837	0.273	0.05	0.00418406	0.161574	0.374	0.246	1.12637e-12
c6	luminal	Gdf7	BMPR1B_BMPR2	1.63596e-07	0	GDF7_BMPR1B_BMPR2	Gdf7 - (Bmpr1b+Bmpr2)	BMP	Secreted Signaling	KEGG: mmu04350; PMID:26893264	Terg	0.239837	0.273	0.05	0.00418406	0.161574	0.374	0.246	1.12637e-12
c3	c4	Wnt10a	FZD2_LRP6	3.76883e-08	0	WNT10A_FZD2_LRP6	Wnt10a - (Fzd2+Lrp6)	WNT	Secreted Signaling	KEGG: mmu04310; PMID: 23209147	Terg	0.137765	0.357	0.277	0.0939742	0.188753	0.347	0.192	0.0117694
c3	c4	Wnt2	FZD2_LRP6	3.03825e-07	0	WNT2_FZD2_LRP6	Wnt2 - (Fzd2+Lrp6)	WNT	Secreted Signaling	KEGG: mmu04310; PMID: 23209147	Terg	0.222003	0.862	0.79	0.00341022	0.188753	0.347	0.192	0.0117694
c4	c4	Wnt4	FZD2_LRP6	7.64814e-08	0	WNT4_FZD2_LRP6	Wnt4 - (Fzd2+Lrp6)	WNT	Secreted Signaling	KEGG: mmu04310; PMID: 23209147	Terg	0.305231	0.755	0.57	0.008007	0.188753	0.347	0.192	0.0117694
luminal	c4	Wnt4	FZD2_LRP6	1.67309e-06	0	WNT4_FZD2_LRP6	Wnt4 - (Fzd2+Lrp6)	WNT	Secreted Signaling	KEGG: mmu04310; PMID: 23209147	Terg	0.129329	0.542	0.411	2.741e-10	0.188753	0.347	0.192	0.0117694
c3	c4	Wnt6	FZD2_LRP6	1.36877e-07	0	WNT6_FZD2_LRP6	Wnt6 - (Fzd2+Lrp6)	WNT	Secreted Signaling	KEGG: mmu04310; PMID: 23209147	Terg	0.55543	0.627	0.319	2.34449e-10	0.188753	0.347	0.192	0.0117694
c4	c4	Wnt6	FZD2_LRP6	1.41938e-08	0	WNT6_FZD2_LRP6	Wnt6 - (Fzd2+Lrp6)	WNT	Secreted Signaling	KEGG: mmu04310; PMID: 23209147	Terg	0.237834	0.459	0.256	0.00266082	0.188753	0.347	0.192	0.0117694
c3	c3	Wnt5a	Fzd1	5.35622e-06	0	WNT5A_FZD1	Wnt5a - Fzd1	ncWNT	Secreted Signaling	KEGG: mmu04310	Terg	0.305437	0.368	0.202	0.000230756	-0.184325	0.449	0.479	0.231656
c4	c3	Wnt5a	Fzd1	4.03561e-06	0	WNT5A_FZD1	Wnt5a - Fzd1	ncWNT	Secreted Signaling	KEGG: mmu04310	Terg	0.119671	0.592	0.442	0.0907942	-0.184325	0.449	0.479	0.231656
c3	c4	Wnt5a	Fzd2	9.94973e-07	0	WNT5A_FZD2	Wnt5a - Fzd2	ncWNT	Secreted Signaling	KEGG: mmu04310	Terg	0.305437	0.368	0.202	0.000230756	0.188753	0.347	0.192	0.0117694
c4	c4	Wnt5a	Fzd2	7.50225e-07	0	WNT5A_FZD2	Wnt5a - Fzd2	ncWNT	Secreted Signaling	KEGG: mmu04310	Terg	0.119671	0.592	0.442	0.0907942	0.188753	0.347	0.192	0.0117694
c3	c0	Wnt5a	Mcam	2.54846e-06	0	WNT5A_MCAM	Wnt5a - Mcam	ncWNT	Secreted Signaling	PMID: 24335906	Terg	0.305437	0.368	0.202	0.000230756	0.182967	0.444	0.34	0.0615206
c4	c0	Wnt5a	Mcam	1.91877e-06	0	WNT5A_MCAM	Wnt5a - Mcam	ncWNT	Secreted Signaling	PMID: 24335906	Terg	0.119671	0.592	0.442	0.0907942	0.182967	0.444	0.34	0.0615206
dendritic cells	c3	Wnt11	Fzd1	3.5254e-06	0	WNT11_FZD1	Wnt11 - Fzd1	ncWNT	Secreted Signaling	KEGG: mmu04310	Terg	0.102314	0.588	0.402	0.00175799	-0.184325	0.449	0.479	0.231656
dendritic cells	c4	Wnt11	Fzd2	6.55201e-07	0	WNT11_FZD2	Wnt11 - Fzd2	ncWNT	Secreted Signaling	KEGG: mmu04310	Terg	0.102314	0.588	0.402	0.00175799	0.188753	0.347	0.192	0.0117694
c2	basal	Hbegf	Egfr	8.29663e-06	0	HBEGF_EGFR	Hbegf - Egfr	EGF	Secreted Signaling	KEGG: mmu04012	Terg	0.183362	0.485	0.254	0.0254382	#N/A	#N/A	#N/A	#N/A
luminal	basal	Hbegf	Egfr	0.000573003	0	HBEGF_EGFR	Hbegf - Egfr	EGF	Secreted Signaling	KEGG: mmu04012	Terg	0.145405	0.718	0.604	1.97807e-08	#N/A	#N/A	#N/A	#N/A
c2	c1	Hbegf	Egfr	8.72622e-07	0	HBEGF_EGFR	Hbegf - Egfr	EGF	Secreted Signaling	KEGG: mmu04012	Terg	0.183362	0.485	0.254	0.0254382	#N/A	#N/A	#N/A	#N/A
luminal	c1	Hbegf	Egfr	6.02125e-05	0	HBEGF_EGFR	Hbegf - Egfr	EGF	Secreted Signaling	KEGG: mmu04012	Terg	0.145405	0.718	0.604	1.97807e-08	#N/A	#N/A	#N/A	#N/A
c4	luminal	Nrg2	Erbb3	1.18107e-06	0	NRG2_ERBB3	Nrg2 - Erbb3	NRG	Secreted Signaling	KEGG: mmu04012	Terg	0.147956	0.255	0.134	0.0295056	0.116289	0.393	0.283	1.45561e-09
c4	basal	Fgf2	Fgfr1	4.71826e-06	0	FGF2_FGFR1	Fgf2 - Fgfr1	FGF	Secreted Signaling	PMC: 4393358	Terg	0.364554	0.367	0.105	9.63218e-07	#N/A	#N/A	#N/A	#N/A
c6	basal	Fgf2	Fgfr1	1.13393e-06	0	FGF2_FGFR1	Fgf2 - Fgfr1	FGF	Secreted Signaling	PMC: 4393358	Terg	0.288993	0.318	0.25	0.493756	#N/A	#N/A	#N/A	#N/A
c4	c0	Fgf2	Fgfr1	4.30462e-07	0	FGF2_FGFR1	Fgf2 - Fgfr1	FGF	Secreted Signaling	PMC: 4393358	Terg	0.364554	0.367	0.105	9.63218e-07	-0.124174	0.417	0.454	0.312496
c6	c0	Fgf2	Fgfr1	1.03448e-07	0	FGF2_FGFR1	Fgf2 - Fgfr1	FGF	Secreted Signaling	PMC: 4393358	Terg	0.288993	0.318	0.25	0.493756	-0.124174	0.417	0.454	0.312496
c4	c1	Fgf2	Fgfr1	2.20949e-06	0	FGF2_FGFR1	Fgf2 - Fgfr1	FGF	Secreted Signaling	PMC: 4393358	Terg	0.364554	0.367	0.105	9.63218e-07	#N/A	#N/A	#N/A	#N/A
c6	c1	Fgf2	Fgfr1	5.30804e-07	0	FGF2_FGFR1	Fgf2 - Fgfr1	FGF	Secreted Signaling	PMC: 4393358	Terg	0.288993	0.318	0.25	0.493756	#N/A	#N/A	#N/A	#N/A
c4	c3	Fgf2	Fgfr1	2.73815e-06	0	FGF2_FGFR1	Fgf2 - Fgfr1	FGF	Secreted Signaling	PMC: 4393358	Terg	0.364554	0.367	0.105	9.63218e-07	-0.104903	0.594	0.622	0.0987552
c6	c3	Fgf2	Fgfr1	6.57891e-07	0	FGF2_FGFR1	Fgf2 - Fgfr1	FGF	Secreted Signaling	PMC: 4393358	Terg	0.288993	0.318	0.25	0.493756	-0.104903	0.594	0.622	0.0987552
c4	c4	Fgf2	Fgfr1	6.93093e-07	0	FGF2_FGFR1	Fgf2 - Fgfr1	FGF	Secreted Signaling	PMC: 4393358	Terg	0.364554	0.367	0.105	9.63218e-07	-0.249621	0.643	0.64	0.0928646
c6	c4	Fgf2	Fgfr1	1.66519e-07	0	FGF2_FGFR1	Fgf2 - Fgfr1	FGF	Secreted Signaling	PMC: 4393358	Terg	0.288993	0.318	0.25	0.493756	-0.249621	0.643	0.64	0.0928646
c4	c6	Fgf2	Fgfr1	1.73531e-07	0	FGF2_FGFR1	Fgf2 - Fgfr1	FGF	Secreted Signaling	PMC: 4393358	Terg	0.364554	0.367	0.105	9.63218e-07	0.193278	0.636	0.667	0.893797
c6	c6	Fgf2	Fgfr1	4.16899e-08	0	FGF2_FGFR1	Fgf2 - Fgfr1	FGF	Secreted Signaling	PMC: 4393358	Terg	0.288993	0.318	0.25	0.493756	0.193278	0.636	0.667	0.893797
c4	basal	Fgf2	Fgfr2	1.67135e-05	0	FGF2_FGFR2	Fgf2 - Fgfr2	FGF	Secreted Signaling	PMC: 4393358	Terg	0.364554	0.367	0.105	9.63218e-07	0.132377	0.607	0.445	9.29107e-19
c6	basal	Fgf2	Fgfr2	4.01583e-06	0	FGF2_FGFR2	Fgf2 - Fgfr2	FGF	Secreted Signaling	PMC: 4393358	Terg	0.288993	0.318	0.25	0.493756	0.132377	0.607	0.445	9.29107e-19
c4	c4	Fgf2	Fgfr2	1.6578e-07	0	FGF2_FGFR2	Fgf2 - Fgfr2	FGF	Secreted Signaling	PMC: 4393358	Terg	0.364554	0.367	0.105	9.63218e-07	0.157325	0.337	0.145	0.00143045
c6	c4	Fgf2	Fgfr2	3.98414e-08	0	FGF2_FGFR2	Fgf2 - Fgfr2	FGF	Secreted Signaling	PMC: 4393358	Terg	0.288993	0.318	0.25	0.493756	0.157325	0.337	0.145	0.00143045
c4	luminal	Fgf2	Fgfr2	1.26241e-06	0	FGF2_FGFR2	Fgf2 - Fgfr2	FGF	Secreted Signaling	PMC: 4393358	Terg	0.364554	0.367	0.105	9.63218e-07	0.196188	0.299	0.161	2.59692e-15
c6	luminal	Fgf2	Fgfr2	3.03409e-07	0	FGF2_FGFR2	Fgf2 - Fgfr2	FGF	Secreted Signaling	PMC: 4393358	Terg	0.288993	0.318	0.25	0.493756	0.196188	0.299	0.161	2.59692e-15
c6	basal	Fgf7	Fgfr1	1.20387e-06	0	FGF7_FGFR1	Fgf7 - Fgfr1	FGF	Secreted Signaling	PMC: 4393358	Terg	0.209035	0.409	0.183	0.058907	#N/A	#N/A	#N/A	#N/A
c6	c0	Fgf7	Fgfr1	1.09824e-07	0	FGF7_FGFR1	Fgf7 - Fgfr1	FGF	Secreted Signaling	PMC: 4393358	Terg	0.209035	0.409	0.183	0.058907	-0.124174	0.417	0.454	0.312496
c6	c1	Fgf7	Fgfr1	5.63342e-07	0	FGF7_FGFR1	Fgf7 - Fgfr1	FGF	Secreted Signaling	PMC: 4393358	Terg	0.209035	0.409	0.183	0.058907	#N/A	#N/A	#N/A	#N/A
c6	c3	Fgf7	Fgfr1	6.98302e-07	0	FGF7_FGFR1	Fgf7 - Fgfr1	FGF	Secreted Signaling	PMC: 4393358	Terg	0.209035	0.409	0.183	0.058907	-0.104903	0.594	0.622	0.0987552
c6	c4	Fgf7	Fgfr1	1.76739e-07	0	FGF7_FGFR1	Fgf7 - Fgfr1	FGF	Secreted Signaling	PMC: 4393358	Terg	0.209035	0.409	0.183	0.058907	-0.249621	0.643	0.64	0.0928646
c6	c6	Fgf7	Fgfr1	4.42466e-08	0	FGF7_FGFR1	Fgf7 - Fgfr1	FGF	Secreted Signaling	PMC: 4393358	Terg	0.209035	0.409	0.183	0.058907	0.193278	0.636	0.667	0.893797
c6	basal	Fgf7	Fgfr2	4.2626e-06	0	FGF7_FGFR2	Fgf7 - Fgfr2	FGF	Secreted Signaling	PMC: 4393358	Terg	0.209035	0.409	0.183	0.058907	0.132377	0.607	0.445	9.29107e-19
c6	c4	Fgf7	Fgfr2	4.22984e-08	0	FGF7_FGFR2	Fgf7 - Fgfr2	FGF	Secreted Signaling	PMC: 4393358	Terg	0.209035	0.409	0.183	0.058907	0.157325	0.337	0.145	0.00143045
c6	luminal	Fgf7	Fgfr2	3.22137e-07	0	FGF7_FGFR2	Fgf7 - Fgfr2	FGF	Secreted Signaling	PMC: 4393358	Terg	0.209035	0.409	0.183	0.058907	0.196188	0.299	0.161	2.59692e-15
c3	c0	Pdgfd	Pdgfrb	1.81604e-06	0	PDGFD_PDGFRB	Pdgfd - Pdgfrb	PDGF	Secreted Signaling	PMID: 15207812	Terg	0.163718	0.306	0.143	0.000692027	-0.309844	0.535	0.617	0.00674627
c4	c0	Pdgfd	Pdgfrb	4.78936e-07	0	PDGFD_PDGFRB	Pdgfd - Pdgfrb	PDGF	Secreted Signaling	PMID: 15207812	Terg	0.145101	0.439	0.262	0.0258715	-0.309844	0.535	0.617	0.00674627
c6	c0	Pdgfd	Pdgfrb	9.25839e-08	0	PDGFD_PDGFRB	Pdgfd - Pdgfrb	PDGF	Secreted Signaling	PMID: 15207812	Terg	0.185657	0.409	0.267	0.215261	-0.309844	0.535	0.617	0.00674627
c3	c3	Pdgfd	Pdgfrb	1.08178e-06	0	PDGFD_PDGFRB	Pdgfd - Pdgfrb	PDGF	Secreted Signaling	PMID: 15207812	Terg	0.163718	0.306	0.143	0.000692027	-0.306491	0.283	0.412	0.000618811
c4	c3	Pdgfd	Pdgfrb	2.85513e-07	0	PDGFD_PDGFRB	Pdgfd - Pdgfrb	PDGF	Secreted Signaling	PMID: 15207812	Terg	0.145101	0.439	0.262	0.0258715	-0.306491	0.283	0.412	0.000618811
c6	c3	Pdgfd	Pdgfrb	5.51655e-08	0	PDGFD_PDGFRB	Pdgfd - Pdgfrb	PDGF	Secreted Signaling	PMID: 15207812	Terg	0.185657	0.409	0.267	0.215261	-0.306491	0.283	0.412	0.000618811
c3	c4	Pdgfd	Pdgfrb	8.54625e-07	0	PDGFD_PDGFRB	Pdgfd - Pdgfrb	PDGF	Secreted Signaling	PMID: 15207812	Terg	0.163718	0.306	0.143	0.000692027	-0.355888	0.531	0.535	0.0700232
c4	c4	Pdgfd	Pdgfrb	2.2541e-07	0	PDGFD_PDGFRB	Pdgfd - Pdgfrb	PDGF	Secreted Signaling	PMID: 15207812	Terg	0.145101	0.439	0.262	0.0258715	-0.355888	0.531	0.535	0.0700232
c6	c4	Pdgfd	Pdgfrb	4.35714e-08	0	PDGFD_PDGFRB	Pdgfd - Pdgfrb	PDGF	Secreted Signaling	PMID: 15207812	Terg	0.185657	0.409	0.267	0.215261	-0.355888	0.531	0.535	0.0700232
c3	c6	Pdgfd	Pdgfrb	1.94886e-07	0	PDGFD_PDGFRB	Pdgfd - Pdgfrb	PDGF	Secreted Signaling	PMID: 15207812	Terg	0.163718	0.306	0.143	0.000692027	-0.207033	0.545	0.483	0.775422
c4	c6	Pdgfd	Pdgfrb	5.14001e-08	0	PDGFD_PDGFRB	Pdgfd - Pdgfrb	PDGF	Secreted Signaling	PMID: 15207812	Terg	0.145101	0.439	0.262	0.0258715	-0.207033	0.545	0.483	0.775422
c6	c6	Pdgfd	Pdgfrb	9.93579e-09	0	PDGFD_PDGFRB	Pdgfd - Pdgfrb	PDGF	Secreted Signaling	PMID: 15207812	Terg	0.185657	0.409	0.267	0.215261	-0.207033	0.545	0.483	0.775422
c6	Treg	Igf1	Igf1r	3.74545e-07	0	IGF1_IGF1R	Igf1 - Igf1r	IGF	Secreted Signaling	PMID: 14604834	Terg	0.986501	0.727	0.417	0.0015152	#N/A	#N/A	#N/A	#N/A
c6	basal	Igf1	Igf1r	4.05265e-06	0	IGF1_IGF1R	Igf1 - Igf1r	IGF	Secreted Signaling	PMID: 14604834	Terg	0.986501	0.727	0.417	0.0015152	#N/A	#N/A	#N/A	#N/A
c6	c0	Igf1	Igf1r	1.16042e-07	0	IGF1_IGF1R	Igf1 - Igf1r	IGF	Secreted Signaling	PMID: 14604834	Terg	0.986501	0.727	0.417	0.0015152	0.167412	0.337	0.27	0.165535
c6	c4	Igf1	Igf1r	2.72987e-08	0.01	IGF1_IGF1R	Igf1 - Igf1r	IGF	Secreted Signaling	PMID: 14604834	Terg	0.986501	0.727	0.417	0.0015152	#N/A	#N/A	#N/A	#N/A
c6	luminal	Igf1	Igf1r	9.65765e-07	0	IGF1_IGF1R	Igf1 - Igf1r	IGF	Secreted Signaling	PMID: 14604834	Terg	0.986501	0.727	0.417	0.0015152	0.102533	0.454	0.376	1.04291e-05
c6	basal	Igf1	ITGA6_ITGB4	5.94192e-06	0	IGF1_ITGA6_ITGB4	Igf1 - (Itga6+Itgb4)	IGF	Secreted Signaling	PMID: 28190785; PMID: 28873464	Terg	0.986501	0.727	0.417	0.0015152	-0.0184843	0.678	0.5925	0.0747161
c6	luminal	Igf1	ITGA6_ITGB4	1.19157e-06	0	IGF1_ITGA6_ITGB4	Igf1 - (Itga6+Itgb4)	IGF	Secreted Signaling	PMID: 28190785; PMID: 28873464	Terg	0.986501	0.727	0.417	0.0015152	0.204359	0.506	0.311	2.7775e-19
NK/cytoxic T lymphocytes	dendritic cells	Ccl5	Ccr1	0.000347081	0	CCL5_CCR1	Ccl5 - Ccr1	CCL	Secreted Signaling	KEGG: mmu04060	Terg	0.464257	0.987	0.909	1.64238e-105	0.400734	0.614	0.379	4.88493e-08
monocytes/macrophages	dendritic cells	Ccl3	Ccr1	5.65743e-06	0	CCL3_CCR1	Ccl3 - Ccr1	CCL	Secreted Signaling	KEGG: mmu04060	Terg	0.833483	0.377	0.132	3.47388e-26	0.400734	0.614	0.379	4.88493e-08
dendritic cells	dendritic cells	Ccl9	Ccr1	3.76589e-06	0	CCL9_CCR1	Ccl9 - Ccr1	CCL	Secreted Signaling	KEGG: mmu04060	Terg	0.286919	0.526	0.354	0.00125626	0.400734	0.614	0.379	4.88493e-08
dendritic cells	dendritic cells	Ccl6	Ccr1	3.74767e-06	0	CCL6_CCR1	Ccl6 - Ccr1	CCL	Secreted Signaling	KEGG: mmu04060	Terg	0.18134	0.614	0.478	0.00863643	0.400734	0.614	0.379	4.88493e-08
c6	dendritic cells	Ccl7	Ccr1	3.79328e-07	0	CCL7_CCR1	Ccl7 - Ccr1	CCL	Secreted Signaling	KEGG: mmu04060	Terg	1.04225	0.318	0.15	0.0547061	0.400734	0.614	0.379	4.88493e-08
dendritic cells	Treg	Ccl6	Ccr2	1.27807e-05	0	CCL6_CCR2	Ccl6 - Ccr2	CCL	Secreted Signaling	KEGG: mmu04060	Terg	0.18134	0.614	0.478	0.00863643	0.356148	0.669	0.496	3.46495e-09
dendritic cells	dendritic cells	Ccl6	Ccr2	9.35753e-07	0	CCL6_CCR2	Ccl6 - Ccr2	CCL	Secreted Signaling	KEGG: mmu04060	Terg	0.18134	0.614	0.478	0.00863643	0.105444	0.456	0.35	0.020541
c6	Treg	Ccl7	Ccr2	1.29943e-06	0	CCL7_CCR2	Ccl7 - Ccr2	CCL	Secreted Signaling	KEGG: mmu04060	Terg	1.04225	0.318	0.15	0.0547061	0.356148	0.669	0.496	3.46495e-09
c6	dendritic cells	Ccl7	Ccr2	9.39531e-08	0	CCL7_CCR2	Ccl7 - Ccr2	CCL	Secreted Signaling	KEGG: mmu04060	Terg	1.04225	0.318	0.15	0.0547061	0.105444	0.456	0.35	0.020541
c6	Treg	Ccl2	Ccr2	1.73368e-06	0	CCL2_CCR2	Ccl2 - Ccr2	CCL	Secreted Signaling	KEGG: mmu04060	Terg	0.38128	0.364	0.317	0.568786	0.356148	0.669	0.496	3.46495e-09
dendritic cells	Treg	Ccl2	Ccr2	1.56055e-06	0	CCL2_CCR2	Ccl2 - Ccr2	CCL	Secreted Signaling	KEGG: mmu04060	Terg	0.486038	0.254	0.087	1.16753e-07	0.356148	0.669	0.496	3.46495e-09
monocytes/macrophages	Treg	Ccl2	Ccr2	1.56744e-05	0	CCL2_CCR2	Ccl2 - Ccr2	CCL	Secreted Signaling	KEGG: mmu04060	Terg	0.27491	0.277	0.307	0.524594	0.356148	0.669	0.496	3.46495e-09
c6	dendritic cells	Ccl2	Ccr2	1.25935e-07	0	CCL2_CCR2	Ccl2 - Ccr2	CCL	Secreted Signaling	KEGG: mmu04060	Terg	0.38128	0.364	0.317	0.568786	0.105444	0.456	0.35	0.020541
dendritic cells	dendritic cells	Ccl2	Ccr2	1.11642e-07	0	CCL2_CCR2	Ccl2 - Ccr2	CCL	Secreted Signaling	KEGG: mmu04060	Terg	0.486038	0.254	0.087	1.16753e-07	0.105444	0.456	0.35	0.020541
monocytes/macrophages	dendritic cells	Ccl2	Ccr2	1.12952e-06	0	CCL2_CCR2	Ccl2 - Ccr2	CCL	Secreted Signaling	KEGG: mmu04060	Terg	0.27491	0.277	0.307	0.524594	0.105444	0.456	0.35	0.020541
NK/cytoxic T lymphocytes	NK/cytoxic T lymphocytes	Ccl4	Ccr5	0.000218757	0	CCL4_CCR5	Ccl4 - Ccr5	CCL	Secreted Signaling	KEGG: mmu04060	Terg	0.60075	0.424	0.267	3.48101e-40	0.322861	0.367	0.248	1.0046e-27
dendritic cells	NK/cytoxic T lymphocytes	Ccl4	Ccr5	4.16523e-06	0	CCL4_CCR5	Ccl4 - Ccr5	CCL	Secreted Signaling	KEGG: mmu04060	Terg	0.251919	0.289	0.264	0.647265	0.322861	0.367	0.248	1.0046e-27
monocytes/macrophages	NK/cytoxic T lymphocytes	Ccl4	Ccr5	0.000100571	0	CCL4_CCR5	Ccl4 - Ccr5	CCL	Secreted Signaling	KEGG: mmu04060	Terg	1.04462	0.503	0.296	3.34298e-16	0.322861	0.367	0.248	1.0046e-27
NK/cytoxic T lymphocytes	dendritic cells	Ccl4	Ccr5	3.43725e-05	0	CCL4_CCR5	Ccl4 - Ccr5	CCL	Secreted Signaling	KEGG: mmu04060	Terg	0.60075	0.424	0.267	3.48101e-40	#N/A	#N/A	#N/A	#N/A
dendritic cells	dendritic cells	Ccl4	Ccr5	6.58126e-07	0	CCL4_CCR5	Ccl4 - Ccr5	CCL	Secreted Signaling	KEGG: mmu04060	Terg	0.251919	0.289	0.264	0.647265	#N/A	#N/A	#N/A	#N/A
monocytes/macrophages	dendritic cells	Ccl4	Ccr5	1.56457e-05	0	CCL4_CCR5	Ccl4 - Ccr5	CCL	Secreted Signaling	KEGG: mmu04060	Terg	1.04462	0.503	0.296	3.34298e-16	#N/A	#N/A	#N/A	#N/A
NK/cytoxic T lymphocytes	monocytes/macrophages	Ccl4	Ccr5	4.58249e-05	0	CCL4_CCR5	Ccl4 - Ccr5	CCL	Secreted Signaling	KEGG: mmu04060	Terg	0.60075	0.424	0.267	3.48101e-40	-0.256608	0.411	0.507	0.000345845
dendritic cells	monocytes/macrophages	Ccl4	Ccr5	8.72661e-07	0	CCL4_CCR5	Ccl4 - Ccr5	CCL	Secreted Signaling	KEGG: mmu04060	Terg	0.251919	0.289	0.264	0.647265	-0.256608	0.411	0.507	0.000345845
monocytes/macrophages	monocytes/macrophages	Ccl4	Ccr5	2.10617e-05	0	CCL4_CCR5	Ccl4 - Ccr5	CCL	Secreted Signaling	KEGG: mmu04060	Terg	1.04462	0.503	0.296	3.34298e-16	-0.256608	0.411	0.507	0.000345845
NK/cytoxic T lymphocytes	NK/cytoxic T lymphocytes	Ccl5	Ccr5	0.00215705	0	CCL5_CCR5	Ccl5 - Ccr5	CCL	Secreted Signaling	KEGG: mmu04060	Terg	0.464257	0.987	0.909	1.64238e-105	0.322861	0.367	0.248	1.0046e-27
NK/cytoxic T lymphocytes	dendritic cells	Ccl5	Ccr5	0.000316947	0	CCL5_CCR5	Ccl5 - Ccr5	CCL	Secreted Signaling	KEGG: mmu04060	Terg	0.464257	0.987	0.909	1.64238e-105	#N/A	#N/A	#N/A	#N/A
NK/cytoxic T lymphocytes	monocytes/macrophages	Ccl5	Ccr5	0.000450992	0	CCL5_CCR5	Ccl5 - Ccr5	CCL	Secreted Signaling	KEGG: mmu04060	Terg	0.464257	0.987	0.909	1.64238e-105	-0.256608	0.411	0.507	0.000345845
monocytes/macrophages	NK/cytoxic T lymphocytes	Ccl3	Ccr5	3.24072e-05	0	CCL3_CCR5	Ccl3 - Ccr5	CCL	Secreted Signaling	KEGG: mmu04060	Terg	0.833483	0.377	0.132	3.47388e-26	0.322861	0.367	0.248	1.0046e-27
monocytes/macrophages	dendritic cells	Ccl3	Ccr5	5.10264e-06	0	CCL3_CCR5	Ccl3 - Ccr5	CCL	Secreted Signaling	KEGG: mmu04060	Terg	0.833483	0.377	0.132	3.47388e-26	#N/A	#N/A	#N/A	#N/A
monocytes/macrophages	monocytes/macrophages	Ccl3	Ccr5	6.78902e-06	0	CCL3_CCR5	Ccl3 - Ccr5	CCL	Secreted Signaling	KEGG: mmu04060	Terg	0.833483	0.377	0.132	3.47388e-26	-0.256608	0.411	0.507	0.000345845
c3	B cells	Cxcl12	Cxcr4	1.17504e-05	0	CXCL12_CXCR4	Cxcl12 - Cxcr4	CXCL	Secreted Signaling	KEGG: mmu04060	Terg	0.815496	0.618	0.345	2.78509e-08	0.284848	0.583	0.6	0.641863
c4	B cells	Cxcl12	Cxcr4	6.28272e-07	0	CXCL12_CXCR4	Cxcl12 - Cxcr4	CXCL	Secreted Signaling	KEGG: mmu04060	Terg	0.474488	0.459	0.14	5.51905e-08	0.284848	0.583	0.6	0.641863
c6	B cells	Cxcl12	Cxcr4	1.26901e-06	0	CXCL12_CXCR4	Cxcl12 - Cxcr4	CXCL	Secreted Signaling	KEGG: mmu04060	Terg	0.522473	0.864	0.817	0.0172377	0.284848	0.583	0.6	0.641863
c3	CD4+ T lymphocytes	Cxcl12	Cxcr4	7.88106e-05	0	CXCL12_CXCR4	Cxcl12 - Cxcr4	CXCL	Secreted Signaling	KEGG: mmu04060	Terg	0.815496	0.618	0.345	2.78509e-08	0.209164	0.513	0.41	0.000650981
c4	CD4+ T lymphocytes	Cxcl12	Cxcr4	4.18324e-06	0	CXCL12_CXCR4	Cxcl12 - Cxcr4	CXCL	Secreted Signaling	KEGG: mmu04060	Terg	0.474488	0.459	0.14	5.51905e-08	0.209164	0.513	0.41	0.000650981
c6	CD4+ T lymphocytes	Cxcl12	Cxcr4	8.6113e-06	0	CXCL12_CXCR4	Cxcl12 - Cxcr4	CXCL	Secreted Signaling	KEGG: mmu04060	Terg	0.522473	0.864	0.817	0.0172377	0.209164	0.513	0.41	0.000650981
c3	NK/cytoxic T lymphocytes	Cxcl12	Cxcr4	9.53732e-05	0	CXCL12_CXCR4	Cxcl12 - Cxcr4	CXCL	Secreted Signaling	KEGG: mmu04060	Terg	0.815496	0.618	0.345	2.78509e-08	#N/A	#N/A	#N/A	#N/A
c4	NK/cytoxic T lymphocytes	Cxcl12	Cxcr4	4.9715e-06	0	CXCL12_CXCR4	Cxcl12 - Cxcr4	CXCL	Secreted Signaling	KEGG: mmu04060	Terg	0.474488	0.459	0.14	5.51905e-08	#N/A	#N/A	#N/A	#N/A
c6	NK/cytoxic T lymphocytes	Cxcl12	Cxcr4	1.07385e-05	0	CXCL12_CXCR4	Cxcl12 - Cxcr4	CXCL	Secreted Signaling	KEGG: mmu04060	Terg	0.522473	0.864	0.817	0.0172377	#N/A	#N/A	#N/A	#N/A
c3	Treg	Cxcl12	Cxcr4	1.95869e-05	0	CXCL12_CXCR4	Cxcl12 - Cxcr4	CXCL	Secreted Signaling	KEGG: mmu04060	Terg	0.815496	0.618	0.345	2.78509e-08	#N/A	#N/A	#N/A	#N/A
c4	Treg	Cxcl12	Cxcr4	1.0232e-06	0	CXCL12_CXCR4	Cxcl12 - Cxcr4	CXCL	Secreted Signaling	KEGG: mmu04060	Terg	0.474488	0.459	0.14	5.51905e-08	#N/A	#N/A	#N/A	#N/A
c6	Treg	Cxcl12	Cxcr4	2.19738e-06	0	CXCL12_CXCR4	Cxcl12 - Cxcr4	CXCL	Secreted Signaling	KEGG: mmu04060	Terg	0.522473	0.864	0.817	0.0172377	#N/A	#N/A	#N/A	#N/A
c3	dendritic cells	Cxcl12	Cxcr4	1.2371e-05	0	CXCL12_CXCR4	Cxcl12 - Cxcr4	CXCL	Secreted Signaling	KEGG: mmu04060	Terg	0.815496	0.618	0.345	2.78509e-08	#N/A	#N/A	#N/A	#N/A
c4	dendritic cells	Cxcl12	Cxcr4	6.49458e-07	0	CXCL12_CXCR4	Cxcl12 - Cxcr4	CXCL	Secreted Signaling	KEGG: mmu04060	Terg	0.474488	0.459	0.14	5.51905e-08	#N/A	#N/A	#N/A	#N/A
c6	dendritic cells	Cxcl12	Cxcr4	1.37639e-06	0	CXCL12_CXCR4	Cxcl12 - Cxcr4	CXCL	Secreted Signaling	KEGG: mmu04060	Terg	0.522473	0.864	0.817	0.0172377	#N/A	#N/A	#N/A	#N/A
c3	monocytes/macrophages	Cxcl12	Cxcr4	2.7436e-05	0	CXCL12_CXCR4	Cxcl12 - Cxcr4	CXCL	Secreted Signaling	KEGG: mmu04060	Terg	0.815496	0.618	0.345	2.78509e-08	-0.151135	0.449	0.515	0.0263579
c4	monocytes/macrophages	Cxcl12	Cxcr4	1.43459e-06	0	CXCL12_CXCR4	Cxcl12 - Cxcr4	CXCL	Secreted Signaling	KEGG: mmu04060	Terg	0.474488	0.459	0.14	5.51905e-08	-0.151135	0.449	0.515	0.0263579
c6	monocytes/macrophages	Cxcl12	Cxcr4	3.07301e-06	0	CXCL12_CXCR4	Cxcl12 - Cxcr4	CXCL	Secreted Signaling	KEGG: mmu04060	Terg	0.522473	0.864	0.817	0.0172377	-0.151135	0.449	0.515	0.0263579
c3	basal	Cxcl12	Ackr3	5.86361e-05	0	CXCL12_ACKR3	Cxcl12 - Ackr3	CXCL	Secreted Signaling	KEGG: mmu04060	Terg	0.815496	0.618	0.345	2.78509e-08	-0.117308	0.262	0.247	0.800695
c4	basal	Cxcl12	Ackr3	3.0424e-06	0	CXCL12_ACKR3	Cxcl12 - Ackr3	CXCL	Secreted Signaling	KEGG: mmu04060	Terg	0.474488	0.459	0.14	5.51905e-08	-0.117308	0.262	0.247	0.800695
c6	basal	Cxcl12	Ackr3	6.65453e-06	0	CXCL12_ACKR3	Cxcl12 - Ackr3	CXCL	Secreted Signaling	KEGG: mmu04060	Terg	0.522473	0.864	0.817	0.0172377	-0.117308	0.262	0.247	0.800695
c3	c1	Cxcl12	Ackr3	1.66324e-05	0	CXCL12_ACKR3	Cxcl12 - Ackr3	CXCL	Secreted Signaling	KEGG: mmu04060	Terg	0.815496	0.618	0.345	2.78509e-08	0.130182	0.365	0.33	0.360055
c4	c1	Cxcl12	Ackr3	8.67943e-07	0	CXCL12_ACKR3	Cxcl12 - Ackr3	CXCL	Secreted Signaling	KEGG: mmu04060	Terg	0.474488	0.459	0.14	5.51905e-08	0.130182	0.365	0.33	0.360055
c6	c1	Cxcl12	Ackr3	1.86926e-06	0	CXCL12_ACKR3	Cxcl12 - Ackr3	CXCL	Secreted Signaling	KEGG: mmu04060	Terg	0.522473	0.864	0.817	0.0172377	0.130182	0.365	0.33	0.360055
c3	c2	Cxcl12	Ackr3	4.89686e-06	0	CXCL12_ACKR3	Cxcl12 - Ackr3	CXCL	Secreted Signaling	KEGG: mmu04060	Terg	0.815496	0.618	0.345	2.78509e-08	#N/A	#N/A	#N/A	#N/A
c4	c2	Cxcl12	Ackr3	2.55908e-07	0	CXCL12_ACKR3	Cxcl12 - Ackr3	CXCL	Secreted Signaling	KEGG: mmu04060	Terg	0.474488	0.459	0.14	5.51905e-08	#N/A	#N/A	#N/A	#N/A
c6	c2	Cxcl12	Ackr3	5.48995e-07	0	CXCL12_ACKR3	Cxcl12 - Ackr3	CXCL	Secreted Signaling	KEGG: mmu04060	Terg	0.522473	0.864	0.817	0.0172377	#N/A	#N/A	#N/A	#N/A
c3	c3	Cxcl12	Ackr3	2.65358e-05	0	CXCL12_ACKR3	Cxcl12 - Ackr3	CXCL	Secreted Signaling	KEGG: mmu04060	Terg	0.815496	0.618	0.345	2.78509e-08	0.301835	0.424	0.303	0.00612643
c4	c3	Cxcl12	Ackr3	1.38401e-06	0	CXCL12_ACKR3	Cxcl12 - Ackr3	CXCL	Secreted Signaling	KEGG: mmu04060	Terg	0.474488	0.459	0.14	5.51905e-08	0.301835	0.424	0.303	0.00612643
c6	c3	Cxcl12	Ackr3	2.98495e-06	0	CXCL12_ACKR3	Cxcl12 - Ackr3	CXCL	Secreted Signaling	KEGG: mmu04060	Terg	0.522473	0.864	0.817	0.0172377	0.301835	0.424	0.303	0.00612643
c3	c6	Cxcl12	Ackr3	1.19466e-06	0	CXCL12_ACKR3	Cxcl12 - Ackr3	CXCL	Secreted Signaling	KEGG: mmu04060	Terg	0.815496	0.618	0.345	2.78509e-08	#N/A	#N/A	#N/A	#N/A
c4	c6	Cxcl12	Ackr3	6.22684e-08	0	CXCL12_ACKR3	Cxcl12 - Ackr3	CXCL	Secreted Signaling	KEGG: mmu04060	Terg	0.474488	0.459	0.14	5.51905e-08	#N/A	#N/A	#N/A	#N/A
c6	c6	Cxcl12	Ackr3	1.34533e-07	0	CXCL12_ACKR3	Cxcl12 - Ackr3	CXCL	Secreted Signaling	KEGG: mmu04060	Terg	0.522473	0.864	0.817	0.0172377	#N/A	#N/A	#N/A	#N/A
luminal	NK/cytoxic T lymphocytes	Cxcl16	Cxcr6	0.000561807	0	CXCL16_CXCR6	Cxcl16 - Cxcr6	CXCL	Secreted Signaling	KEGG: mmu04060	Terg	0.251529	0.527	0.349	2.7366e-20	0.138864	0.537	0.483	8.99558e-07
monocytes/macrophages	NK/cytoxic T lymphocytes	Cxcl16	Cxcr6	0.000463246	0	CXCL16_CXCR6	Cxcl16 - Cxcr6	CXCL	Secreted Signaling	KEGG: mmu04060	Terg	0.345931	0.683	0.609	5.03416e-08	0.138864	0.537	0.483	8.99558e-07
luminal	Treg	Cxcl16	Cxcr6	0.000192095	0	CXCL16_CXCR6	Cxcl16 - Cxcr6	CXCL	Secreted Signaling	KEGG: mmu04060	Terg	0.251529	0.527	0.349	2.7366e-20	0.223853	0.865	0.791	2.6594e-05
monocytes/macrophages	Treg	Cxcl16	Cxcr6	0.00015047	0	CXCL16_CXCR6	Cxcl16 - Cxcr6	CXCL	Secreted Signaling	KEGG: mmu04060	Terg	0.345931	0.683	0.609	5.03416e-08	0.223853	0.865	0.791	2.6594e-05
c4	B cells	Mif	CD74_CXCR4	4.40696e-06	0	MIF_CD74_CXCR4	Mif - (Cd74+Cxcr4)	MIF	Secreted Signaling	PMID: 29637711; PMID: 24760155	Terg	0.139665	0.633	0.5	0.0747547	0.284848	0.583	0.6	0.641863
c6	B cells	Mif	CD74_CXCR4	1.21309e-06	0	MIF_CD74_CXCR4	Mif - (Cd74+Cxcr4)	MIF	Secreted Signaling	PMID: 29637711; PMID: 24760155	Terg	0.151792	0.727	0.65	0.24755	0.284848	0.583	0.6	0.641863
c4	dendritic cells	Mif	CD74_CXCR4	7.42053e-06	0	MIF_CD74_CXCR4	Mif - (Cd74+Cxcr4)	MIF	Secreted Signaling	PMID: 29637711; PMID: 24760155	Terg	0.139665	0.633	0.5	0.0747547	0.250845	1	1	2.33585e-05
c6	dendritic cells	Mif	CD74_CXCR4	2.05313e-06	0	MIF_CD74_CXCR4	Mif - (Cd74+Cxcr4)	MIF	Secreted Signaling	PMID: 29637711; PMID: 24760155	Terg	0.151792	0.727	0.65	0.24755	0.250845	1	1	2.33585e-05
c4	monocytes/macrophages	Mif	CD74_CXCR4	1.87818e-05	0	MIF_CD74_CXCR4	Mif - (Cd74+Cxcr4)	MIF	Secreted Signaling	PMID: 29637711; PMID: 24760155	Terg	0.139665	0.633	0.5	0.0747547	0.145609	0.696	0.735	0.013179
c6	monocytes/macrophages	Mif	CD74_CXCR4	5.20805e-06	0	MIF_CD74_CXCR4	Mif - (Cd74+Cxcr4)	MIF	Secreted Signaling	PMID: 29637711; PMID: 24760155	Terg	0.151792	0.727	0.65	0.24755	0.145609	0.696	0.735	0.013179
c4	dendritic cells	Mif	CD74_CD44	1.11085e-05	0	MIF_CD74_CD44	Mif - (Cd74+Cd44)	MIF	Secreted Signaling	PMID: 29637711; PMID: 26175090	Terg	0.139665	0.633	0.5	0.0747547	0.0306068	0.877	0.909	0.0339646
c6	dendritic cells	Mif	CD74_CD44	3.05451e-06	0	MIF_CD74_CD44	Mif - (Cd74+Cd44)	MIF	Secreted Signaling	PMID: 29637711; PMID: 26175090	Terg	0.151792	0.727	0.65	0.24755	0.0306068	0.877	0.909	0.0339646
c4	monocytes/macrophages	Mif	CD74_CD44	3.13724e-05	0	MIF_CD74_CD44	Mif - (Cd74+Cd44)	MIF	Secreted Signaling	PMID: 29637711; PMID: 26175090	Terg	0.139665	0.633	0.5	0.0747547	0.00443604	0.76	0.852	3.43518e-14
c6	monocytes/macrophages	Mif	CD74_CD44	8.63938e-06	0	MIF_CD74_CD44	Mif - (Cd74+Cd44)	MIF	Secreted Signaling	PMID: 29637711; PMID: 26175090	Terg	0.151792	0.727	0.65	0.24755	0.00443604	0.76	0.852	3.43518e-14
c4	basal	Mif	Ackr3	1.06008e-05	0	MIF_ACKR3	Mif - Ackr3	MIF	Secreted Signaling	PMID: 26175090	Terg	0.139665	0.633	0.5	0.0747547	-0.117308	0.262	0.247	0.800695
c6	basal	Mif	Ackr3	2.96818e-06	0	MIF_ACKR3	Mif - Ackr3	MIF	Secreted Signaling	PMID: 26175090	Terg	0.151792	0.727	0.65	0.24755	-0.117308	0.262	0.247	0.800695
c4	c1	Mif	Ackr3	3.01087e-06	0	MIF_ACKR3	Mif - Ackr3	MIF	Secreted Signaling	PMID: 26175090	Terg	0.139665	0.633	0.5	0.0747547	0.130182	0.365	0.33	0.360055
c6	c1	Mif	Ackr3	8.41744e-07	0	MIF_ACKR3	Mif - Ackr3	MIF	Secreted Signaling	PMID: 26175090	Terg	0.151792	0.727	0.65	0.24755	0.130182	0.365	0.33	0.360055
c4	c2	Mif	Ackr3	8.86741e-07	0	MIF_ACKR3	Mif - Ackr3	MIF	Secreted Signaling	PMID: 26175090	Terg	0.139665	0.633	0.5	0.0747547	#N/A	#N/A	#N/A	#N/A
c6	c2	Mif	Ackr3	2.47809e-07	0	MIF_ACKR3	Mif - Ackr3	MIF	Secreted Signaling	PMID: 26175090	Terg	0.151792	0.727	0.65	0.24755	#N/A	#N/A	#N/A	#N/A
c4	c3	Mif	Ackr3	4.80304e-06	0	MIF_ACKR3	Mif - Ackr3	MIF	Secreted Signaling	PMID: 26175090	Terg	0.139665	0.633	0.5	0.0747547	0.301835	0.424	0.303	0.00612643
c6	c3	Mif	Ackr3	1.34297e-06	0	MIF_ACKR3	Mif - Ackr3	MIF	Secreted Signaling	PMID: 26175090	Terg	0.151792	0.727	0.65	0.24755	0.301835	0.424	0.303	0.00612643
c4	c6	Mif	Ackr3	2.16205e-07	0	MIF_ACKR3	Mif - Ackr3	MIF	Secreted Signaling	PMID: 26175090	Terg	0.139665	0.633	0.5	0.0747547	#N/A	#N/A	#N/A	#N/A
c6	c6	Mif	Ackr3	6.04631e-08	0	MIF_ACKR3	Mif - Ackr3	MIF	Secreted Signaling	PMID: 26175090	Terg	0.151792	0.727	0.65	0.24755	#N/A	#N/A	#N/A	#N/A
NK/cytoxic T lymphocytes	dendritic cells	Xcl1	Xcr1	1.90504e-05	0	XCL1_XCR1	Xcl1 - Xcr1	XCR	Secreted Signaling	KEGG: mmu04060	Terg	0.117649	0.739	0.737	0.0180261	#N/A	#N/A	#N/A	#N/A
monocytes/macrophages	c4	Il1b	IL1R1_IL1RAP	1.40194e-06	0	IL1B_IL1R1_IL1RAP	Il1b - (Il1r1+Il1rap)	IL1	Secreted Signaling	KEGG: mmu04060	Terg	0.471777	0.457	0.356	1.36524e-05	0.145202	0.255	0.087	0.000662843
c0	monocytes/macrophages	Il34	Csf1r	5.62786e-06	0	IL34_CSF1R	Il34 - Csf1r	CSF	Secreted Signaling	KEGG: mmu04060	Terg	0.113364	0.262	0.206	0.185662	0.252636	0.777	0.628	5.78316e-07
c3	monocytes/macrophages	Il34	Csf1r	2.32133e-05	0	IL34_CSF1R	Il34 - Csf1r	CSF	Secreted Signaling	KEGG: mmu04060	Terg	0.209361	0.353	0.202	0.00242596	0.252636	0.777	0.628	5.78316e-07
NK/cytoxic T lymphocytes	Treg	Ifng	IFNGR1_IFNGR2	4.808e-05	0	IFNG_IFNGR1_IFNGR2	Ifng - (Ifngr1+Ifngr2)	IFN-II	Secreted Signaling	KEGG: mmu04060	Terg	0.216143	0.311	0.194	2.35185e-25	0.185746	0.589	0.524	0.117073
NK/cytoxic T lymphocytes	dendritic cells	Ifng	IFNGR1_IFNGR2	1.31708e-05	0	IFNG_IFNGR1_IFNGR2	Ifng - (Ifngr1+Ifngr2)	IFN-II	Secreted Signaling	KEGG: mmu04060	Terg	0.216143	0.311	0.194	2.35185e-25	#N/A	#N/A	#N/A	#N/A
NK/cytoxic T lymphocytes	monocytes/macrophages	Ifng	IFNGR1_IFNGR2	2.55349e-05	0	IFNG_IFNGR1_IFNGR2	Ifng - (Ifngr1+Ifngr2)	IFN-II	Secreted Signaling	KEGG: mmu04060	Terg	0.216143	0.311	0.194	2.35185e-25	0.193004	0.346	0.266	0.000996047
NK/cytoxic T lymphocytes	basal	Fasl	Fas	0.000161445	0	FASL_FAS	Fasl - Fas	FASLG	Secreted Signaling	KEGG: mmu04060	Terg	0.133129	0.44	0.39	2.20237e-07	0.143405	0.381	0.226	3.36612e-23
NK/cytoxic T lymphocytes	c0	Fasl	Fas	1.92873e-05	0	FASL_FAS	Fasl - Fas	FASLG	Secreted Signaling	KEGG: mmu04060	Terg	0.133129	0.44	0.39	2.20237e-07	0.278698	0.455	0.376	0.0602344
NK/cytoxic T lymphocytes	c1	Fasl	Fas	1.2262e-05	0	FASL_FAS	Fasl - Fas	FASLG	Secreted Signaling	KEGG: mmu04060	Terg	0.133129	0.44	0.39	2.20237e-07	0.230221	0.255	0.147	0.000925705
NK/cytoxic T lymphocytes	c3	Fasl	Fas	2.3329e-05	0	FASL_FAS	Fasl - Fas	FASLG	Secreted Signaling	KEGG: mmu04060	Terg	0.133129	0.44	0.39	2.20237e-07	0.129352	0.295	0.277	0.588482
NK/cytoxic T lymphocytes	c4	Fasl	Fas	2.4566e-05	0	FASL_FAS	Fasl - Fas	FASLG	Secreted Signaling	KEGG: mmu04060	Terg	0.133129	0.44	0.39	2.20237e-07	0.448689	0.592	0.273	5.60389e-07
NK/cytoxic T lymphocytes	c6	Fasl	Fas	2.4666e-06	0	FASL_FAS	Fasl - Fas	FASLG	Secreted Signaling	KEGG: mmu04060	Terg	0.133129	0.44	0.39	2.20237e-07	0.340185	0.5	0.183	0.00998446
NK/cytoxic T lymphocytes	dendritic cells	Fasl	Fas	2.45357e-06	0	FASL_FAS	Fasl - Fas	FASLG	Secreted Signaling	KEGG: mmu04060	Terg	0.133129	0.44	0.39	2.20237e-07	0.107182	0.254	0.143	0.00273399
NK/cytoxic T lymphocytes	luminal	Fasl	Fas	3.80668e-05	0	FASL_FAS	Fasl - Fas	FASLG	Secreted Signaling	KEGG: mmu04060	Terg	0.133129	0.44	0.39	2.20237e-07	0.106154	0.289	0.19	1.9483e-09
c1	basal	Tnfsf12	Tnfrsf12a	0.000222044	0	TNFSF12_TNFRSF12A	Tnfsf12 - Tnfrsf12a	TWEAK	Secreted Signaling	KEGG: mmu04060	Terg	0.139931	0.38	0.269	0.00578814	#N/A	#N/A	#N/A	#N/A
c3	basal	Tnfsf12	Tnfrsf12a	0.00103408	0	TNFSF12_TNFRSF12A	Tnfsf12 - Tnfrsf12a	TWEAK	Secreted Signaling	KEGG: mmu04060	Terg	0.359547	0.607	0.353	4.4944e-07	#N/A	#N/A	#N/A	#N/A
c1	c0	Tnfsf12	Tnfrsf12a	4.55224e-06	0	TNFSF12_TNFRSF12A	Tnfsf12 - Tnfrsf12a	TWEAK	Secreted Signaling	KEGG: mmu04060	Terg	0.139931	0.38	0.269	0.00578814	0.137138	0.54	0.511	0.303153
c3	c0	Tnfsf12	Tnfrsf12a	2.17752e-05	0	TNFSF12_TNFRSF12A	Tnfsf12 - Tnfrsf12a	TWEAK	Secreted Signaling	KEGG: mmu04060	Terg	0.359547	0.607	0.353	4.4944e-07	0.137138	0.54	0.511	0.303153
c1	c1	Tnfsf12	Tnfrsf12a	9.41493e-06	0	TNFSF12_TNFRSF12A	Tnfsf12 - Tnfrsf12a	TWEAK	Secreted Signaling	KEGG: mmu04060	Terg	0.139931	0.38	0.269	0.00578814	0.219917	0.681	0.563	0.00792665
c3	c1	Tnfsf12	Tnfrsf12a	4.47621e-05	0	TNFSF12_TNFRSF12A	Tnfsf12 - Tnfrsf12a	TWEAK	Secreted Signaling	KEGG: mmu04060	Terg	0.359547	0.607	0.353	4.4944e-07	0.219917	0.681	0.563	0.00792665
c1	c2	Tnfsf12	Tnfrsf12a	2.43033e-06	0	TNFSF12_TNFRSF12A	Tnfsf12 - Tnfrsf12a	TWEAK	Secreted Signaling	KEGG: mmu04060	Terg	0.139931	0.38	0.269	0.00578814	#N/A	#N/A	#N/A	#N/A
c3	c2	Tnfsf12	Tnfrsf12a	1.15484e-05	0	TNFSF12_TNFRSF12A	Tnfsf12 - Tnfrsf12a	TWEAK	Secreted Signaling	KEGG: mmu04060	Terg	0.359547	0.607	0.353	4.4944e-07	#N/A	#N/A	#N/A	#N/A
c1	c3	Tnfsf12	Tnfrsf12a	1.51757e-05	0	TNFSF12_TNFRSF12A	Tnfsf12 - Tnfrsf12a	TWEAK	Secreted Signaling	KEGG: mmu04060	Terg	0.139931	0.38	0.269	0.00578814	-0.224423	0.725	0.815	0.0041031
c3	c3	Tnfsf12	Tnfrsf12a	7.22243e-05	0	TNFSF12_TNFRSF12A	Tnfsf12 - Tnfrsf12a	TWEAK	Secreted Signaling	KEGG: mmu04060	Terg	0.359547	0.607	0.353	4.4944e-07	-0.224423	0.725	0.815	0.0041031
c1	c4	Tnfsf12	Tnfrsf12a	4.71315e-06	0	TNFSF12_TNFRSF12A	Tnfsf12 - Tnfrsf12a	TWEAK	Secreted Signaling	KEGG: mmu04060	Terg	0.139931	0.38	0.269	0.00578814	0.343046	0.806	0.669	0.000316666
c3	c4	Tnfsf12	Tnfrsf12a	2.2263e-05	0	TNFSF12_TNFRSF12A	Tnfsf12 - Tnfrsf12a	TWEAK	Secreted Signaling	KEGG: mmu04060	Terg	0.359547	0.607	0.353	4.4944e-07	0.343046	0.806	0.669	0.000316666
c1	c6	Tnfsf12	Tnfrsf12a	9.93399e-07	0	TNFSF12_TNFRSF12A	Tnfsf12 - Tnfrsf12a	TWEAK	Secreted Signaling	KEGG: mmu04060	Terg	0.139931	0.38	0.269	0.00578814	-0.272507	0.818	0.833	0.229638
c3	c6	Tnfsf12	Tnfrsf12a	4.69969e-06	0	TNFSF12_TNFRSF12A	Tnfsf12 - Tnfrsf12a	TWEAK	Secreted Signaling	KEGG: mmu04060	Terg	0.359547	0.607	0.353	4.4944e-07	-0.272507	0.818	0.833	0.229638
c1	dendritic cells	Tnfsf12	Tnfrsf12a	4.45091e-07	0	TNFSF12_TNFRSF12A	Tnfsf12 - Tnfrsf12a	TWEAK	Secreted Signaling	KEGG: mmu04060	Terg	0.139931	0.38	0.269	0.00578814	#N/A	#N/A	#N/A	#N/A
c3	dendritic cells	Tnfsf12	Tnfrsf12a	2.1525e-06	0	TNFSF12_TNFRSF12A	Tnfsf12 - Tnfrsf12a	TWEAK	Secreted Signaling	KEGG: mmu04060	Terg	0.359547	0.607	0.353	4.4944e-07	#N/A	#N/A	#N/A	#N/A
c1	luminal	Tnfsf12	Tnfrsf12a	6.4787e-05	0	TNFSF12_TNFRSF12A	Tnfsf12 - Tnfrsf12a	TWEAK	Secreted Signaling	KEGG: mmu04060	Terg	0.139931	0.38	0.269	0.00578814	0.305483	0.692	0.53	7.30758e-18
c3	luminal	Tnfsf12	Tnfrsf12a	0.00030799	0	TNFSF12_TNFRSF12A	Tnfsf12 - Tnfrsf12a	TWEAK	Secreted Signaling	KEGG: mmu04060	Terg	0.359547	0.607	0.353	4.4944e-07	0.305483	0.692	0.53	7.30758e-18
c1	monocytes/macrophages	Tnfsf12	Tnfrsf12a	3.32606e-06	0	TNFSF12_TNFRSF12A	Tnfsf12 - Tnfrsf12a	TWEAK	Secreted Signaling	KEGG: mmu04060	Terg	0.139931	0.38	0.269	0.00578814	0.189559	0.417	0.287	2.35452e-06
c3	monocytes/macrophages	Tnfsf12	Tnfrsf12a	1.60367e-05	0	TNFSF12_TNFRSF12A	Tnfsf12 - Tnfrsf12a	TWEAK	Secreted Signaling	KEGG: mmu04060	Terg	0.359547	0.607	0.353	4.4944e-07	0.189559	0.417	0.287	2.35452e-06
c1	NK/cytoxic T lymphocytes	Tnfsf9	Tnfrsf9	2.00099e-05	0	TNFSF9_TNFRSF9	Tnfsf9 - Tnfrsf9	CD137	Secreted Signaling	KEGG: mmu04060	Terg	0.19325	0.354	0.229	0.0025845	#N/A	#N/A	#N/A	#N/A
c2	NK/cytoxic T lymphocytes	Tnfsf9	Tnfrsf9	9.8664e-06	0	TNFSF9_TNFRSF9	Tnfsf9 - Tnfrsf9	CD137	Secreted Signaling	KEGG: mmu04060	Terg	0.421876	0.409	0.269	0.0845965	#N/A	#N/A	#N/A	#N/A
c6	NK/cytoxic T lymphocytes	Tnfsf9	Tnfrsf9	1.68935e-06	0	TNFSF9_TNFRSF9	Tnfsf9 - Tnfrsf9	CD137	Secreted Signaling	KEGG: mmu04060	Terg	0.339162	0.318	0.233	0.393805	#N/A	#N/A	#N/A	#N/A
c2	c1	Nampt	ITGA5_ITGB1	1.5389e-06	0	NAMPT_ITGA5_ITGB1	Nampt - (Itga5+Itgb1)	VISFATIN	Secreted Signaling	PMID: 28490838	Terg	0.324414	0.394	0.239	0.0420263	-0.17739	0.5265	0.4805	0.000197184
c2	c3	Nampt	ITGA5_ITGB1	2.77971e-06	0	NAMPT_ITGA5_ITGB1	Nampt - (Itga5+Itgb1)	VISFATIN	Secreted Signaling	PMID: 28490838	Terg	0.324414	0.394	0.239	0.0420263	-0.433176	0.326	0.504	2.81808e-06
c2	c4	Nampt	ITGA5_ITGB1	5.97364e-07	0	NAMPT_ITGA5_ITGB1	Nampt - (Itga5+Itgb1)	VISFATIN	Secreted Signaling	PMID: 28490838	Terg	0.324414	0.394	0.239	0.0420263	#N/A	#N/A	#N/A	#N/A
c2	c6	Nampt	ITGA5_ITGB1	2.83623e-07	0	NAMPT_ITGA5_ITGB1	Nampt - (Itga5+Itgb1)	VISFATIN	Secreted Signaling	PMID: 28490838	Terg	0.324414	0.394	0.239	0.0420263	-0.291902	0.773	0.767	0.144685
c2	dendritic cells	Nampt	ITGA5_ITGB1	4.66554e-07	0	NAMPT_ITGA5_ITGB1	Nampt - (Itga5+Itgb1)	VISFATIN	Secreted Signaling	PMID: 28490838	Terg	0.324414	0.394	0.239	0.0420263	-0.116359	0.693	0.764	0.21332
c6	basal	Mdk	Sdc1	5.06524e-06	0	MDK_SDC1	Mdk - Sdc1	MK	Secreted Signaling	PMID: 28356350	Terg	0.310887	0.409	0.167	0.0267276	#N/A	#N/A	#N/A	#N/A
c6	c3	Mdk	Sdc1	2.2019e-07	0	MDK_SDC1	Mdk - Sdc1	MK	Secreted Signaling	PMID: 28356350	Terg	0.310887	0.409	0.167	0.0267276	0.172261	0.382	0.252	0.0118014
c6	c4	Mdk	Sdc1	4.45076e-08	0	MDK_SDC1	Mdk - Sdc1	MK	Secreted Signaling	PMID: 28356350	Terg	0.310887	0.409	0.167	0.0267276	-0.164552	0.378	0.331	0.65695
c6	c0	Mdk	Sdc2	2.67725e-07	0	MDK_SDC2	Mdk - Sdc2	MK	Secreted Signaling	PMID: 28356350	Terg	0.310887	0.409	0.167	0.0267276	#N/A	#N/A	#N/A	#N/A
c6	c1	Mdk	Sdc2	1.54411e-07	0	MDK_SDC2	Mdk - Sdc2	MK	Secreted Signaling	PMID: 28356350	Terg	0.310887	0.409	0.167	0.0267276	#N/A	#N/A	#N/A	#N/A
c6	c3	Mdk	Sdc2	1.96915e-07	0	MDK_SDC2	Mdk - Sdc2	MK	Secreted Signaling	PMID: 28356350	Terg	0.310887	0.409	0.167	0.0267276	#N/A	#N/A	#N/A	#N/A
c6	c4	Mdk	Sdc2	4.08598e-08	0	MDK_SDC2	Mdk - Sdc2	MK	Secreted Signaling	PMID: 28356350	Terg	0.310887	0.409	0.167	0.0267276	#N/A	#N/A	#N/A	#N/A
c6	c6	Mdk	Sdc2	3.49691e-08	0	MDK_SDC2	Mdk - Sdc2	MK	Secreted Signaling	PMID: 28356350	Terg	0.310887	0.409	0.167	0.0267276	0.383791	0.591	0.317	0.0196712
c6	B cells	Mdk	Sdc4	8.25568e-08	0	MDK_SDC4	Mdk - Sdc4	MK	Secreted Signaling	PMID: 28356350	Terg	0.310887	0.409	0.167	0.0267276	0.733323	0.542	0.308	0.00274904
c6	basal	Mdk	Sdc4	1.71397e-05	0	MDK_SDC4	Mdk - Sdc4	MK	Secreted Signaling	PMID: 28356350	Terg	0.310887	0.409	0.167	0.0267276	#N/A	#N/A	#N/A	#N/A
c6	c0	Mdk	Sdc4	4.71216e-07	0	MDK_SDC4	Mdk - Sdc4	MK	Secreted Signaling	PMID: 28356350	Terg	0.310887	0.409	0.167	0.0267276	0.476723	0.615	0.468	0.000458254
c6	c1	Mdk	Sdc4	7.33326e-07	0	MDK_SDC4	Mdk - Sdc4	MK	Secreted Signaling	PMID: 28356350	Terg	0.310887	0.409	0.167	0.0267276	0.169955	0.707	0.552	0.00234866
c6	c2	Mdk	Sdc4	1.18102e-07	0	MDK_SDC4	Mdk - Sdc4	MK	Secreted Signaling	PMID: 28356350	Terg	0.310887	0.409	0.167	0.0267276	-0.228157	0.5	0.552	0.45629
c6	c3	Mdk	Sdc4	1.6019e-06	0	MDK_SDC4	Mdk - Sdc4	MK	Secreted Signaling	PMID: 28356350	Terg	0.310887	0.409	0.167	0.0267276	-0.217342	0.792	0.891	0.000440194
c6	c4	Mdk	Sdc4	2.48389e-07	0	MDK_SDC4	Mdk - Sdc4	MK	Secreted Signaling	PMID: 28356350	Terg	0.310887	0.409	0.167	0.0267276	0.1649	0.724	0.634	0.31687
c6	c6	Mdk	Sdc4	8.75947e-08	0	MDK_SDC4	Mdk - Sdc4	MK	Secreted Signaling	PMID: 28356350	Terg	0.310887	0.409	0.167	0.0267276	#N/A	#N/A	#N/A	#N/A
c6	dendritic cells	Mdk	Sdc4	1.66865e-07	0	MDK_SDC4	Mdk - Sdc4	MK	Secreted Signaling	PMID: 28356350	Terg	0.310887	0.409	0.167	0.0267276	0.106276	0.509	0.47	0.319811
c6	luminal	Mdk	Sdc4	5.11483e-06	0	MDK_SDC4	Mdk - Sdc4	MK	Secreted Signaling	PMID: 28356350	Terg	0.310887	0.409	0.167	0.0267276	0.25439	0.653	0.611	2.22183e-07
c6	monocytes/macrophages	Mdk	Sdc4	8.47499e-07	0	MDK_SDC4	Mdk - Sdc4	MK	Secreted Signaling	PMID: 28356350	Terg	0.310887	0.409	0.167	0.0267276	0.397159	0.517	0.427	1.06221e-05
c6	CD4+ T lymphocytes	Mdk	ITGA4_ITGB1	5.70452e-07	0	MDK_ITGA4_ITGB1	Mdk - (Itga4+Itgb1)	MK	Secreted Signaling	PMID: 28356350	Terg	0.310887	0.409	0.167	0.0267276	0.132654	0.344	0.288	0.0653167
c6	NK/cytoxic T lymphocytes	Mdk	ITGA4_ITGB1	2.24031e-06	0	MDK_ITGA4_ITGB1	Mdk - (Itga4+Itgb1)	MK	Secreted Signaling	PMID: 28356350	Terg	0.310887	0.409	0.167	0.0267276	0.267948	0.457	0.361	6.83332e-15
c6	dendritic cells	Mdk	ITGA4_ITGB1	1.78452e-07	0	MDK_ITGA4_ITGB1	Mdk - (Itga4+Itgb1)	MK	Secreted Signaling	PMID: 28356350	Terg	0.310887	0.409	0.167	0.0267276	0.00261068	0.6315	0.6015	0.110645
c6	basal	Mdk	ITGA6_ITGB1	9.49218e-06	0	MDK_ITGA6_ITGB1	Mdk - (Itga6+Itgb1)	MK	Secreted Signaling	PMID: 28356350	Terg	0.310887	0.409	0.167	0.0267276	0.103102	0.761	0.642	4.43339e-10
c6	luminal	Mdk	ITGA6_ITGB1	2.03058e-06	0	MDK_ITGA6_ITGB1	Mdk - (Itga6+Itgb1)	MK	Secreted Signaling	PMID: 28356350	Terg	0.310887	0.409	0.167	0.0267276	0.186978	0.589	0.4335	2.56636e-12
c6	basal	Mdk	Lrp1	8.15518e-07	0	MDK_LRP1	Mdk - Lrp1	MK	Secreted Signaling	PMID: 28356350	Terg	0.310887	0.409	0.167	0.0267276	#N/A	#N/A	#N/A	#N/A
c6	c0	Mdk	Lrp1	6.93223e-08	0	MDK_LRP1	Mdk - Lrp1	MK	Secreted Signaling	PMID: 28356350	Terg	0.310887	0.409	0.167	0.0267276	-0.160772	0.283	0.383	0.0313301
c6	c1	Mdk	Lrp1	6.61689e-07	0	MDK_LRP1	Mdk - Lrp1	MK	Secreted Signaling	PMID: 28356350	Terg	0.310887	0.409	0.167	0.0267276	#N/A	#N/A	#N/A	#N/A
c6	c3	Mdk	Lrp1	8.71536e-07	0	MDK_LRP1	Mdk - Lrp1	MK	Secreted Signaling	PMID: 28356350	Terg	0.310887	0.409	0.167	0.0267276	-0.182507	0.672	0.639	0.373445
c6	c4	Mdk	Lrp1	2.74904e-07	0	MDK_LRP1	Mdk - Lrp1	MK	Secreted Signaling	PMID: 28356350	Terg	0.310887	0.409	0.167	0.0267276	#N/A	#N/A	#N/A	#N/A
c6	c6	Mdk	Lrp1	7.25627e-08	0	MDK_LRP1	Mdk - Lrp1	MK	Secreted Signaling	PMID: 28356350	Terg	0.310887	0.409	0.167	0.0267276	#N/A	#N/A	#N/A	#N/A
c6	monocytes/macrophages	Mdk	Lrp1	2.54097e-07	0	MDK_LRP1	Mdk - Lrp1	MK	Secreted Signaling	PMID: 28356350	Terg	0.310887	0.409	0.167	0.0267276	-0.203658	0.391	0.46	0.0106419
c6	B cells	Mdk	Ncl	2.60834e-07	0	MDK_NCL	Mdk - Ncl	MK	Secreted Signaling	PMID: 28356350	Terg	0.310887	0.409	0.167	0.0267276	#N/A	#N/A	#N/A	#N/A
c6	CD4+ T lymphocytes	Mdk	Ncl	2.15252e-06	0	MDK_NCL	Mdk - Ncl	MK	Secreted Signaling	PMID: 28356350	Terg	0.310887	0.409	0.167	0.0267276	0.115857	0.886	0.814	0.000503537
c6	NK/cytoxic T lymphocytes	Mdk	Ncl	8.85103e-06	0	MDK_NCL	Mdk - Ncl	MK	Secreted Signaling	PMID: 28356350	Terg	0.310887	0.409	0.167	0.0267276	0.11941	0.912	0.882	6.48201e-15
c6	Treg	Mdk	Ncl	1.16152e-06	0	MDK_NCL	Mdk - Ncl	MK	Secreted Signaling	PMID: 28356350	Terg	0.310887	0.409	0.167	0.0267276	#N/A	#N/A	#N/A	#N/A
c6	basal	Mdk	Ncl	1.49854e-05	0	MDK_NCL	Mdk - Ncl	MK	Secreted Signaling	PMID: 28356350	Terg	0.310887	0.409	0.167	0.0267276	#N/A	#N/A	#N/A	#N/A
c6	c0	Mdk	Ncl	7.5111e-07	0	MDK_NCL	Mdk - Ncl	MK	Secreted Signaling	PMID: 28356350	Terg	0.310887	0.409	0.167	0.0267276	-0.223683	0.877	0.872	0.0136239
c6	c1	Mdk	Ncl	1.1093e-06	0	MDK_NCL	Mdk - Ncl	MK	Secreted Signaling	PMID: 28356350	Terg	0.310887	0.409	0.167	0.0267276	#N/A	#N/A	#N/A	#N/A
c6	c2	Mdk	Ncl	2.70007e-07	0	MDK_NCL	Mdk - Ncl	MK	Secreted Signaling	PMID: 28356350	Terg	0.310887	0.409	0.167	0.0267276	#N/A	#N/A	#N/A	#N/A
c6	c3	Mdk	Ncl	1.93277e-06	0	MDK_NCL	Mdk - Ncl	MK	Secreted Signaling	PMID: 28356350	Terg	0.310887	0.409	0.167	0.0267276	-0.112855	0.904	0.924	0.141774
c6	c4	Mdk	Ncl	4.58333e-07	0	MDK_NCL	Mdk - Ncl	MK	Secreted Signaling	PMID: 28356350	Terg	0.310887	0.409	0.167	0.0267276	0.214423	0.949	0.814	0.00130843
c6	c6	Mdk	Ncl	1.10521e-07	0	MDK_NCL	Mdk - Ncl	MK	Secreted Signaling	PMID: 28356350	Terg	0.310887	0.409	0.167	0.0267276	0.275999	1	0.883	0.138517
c6	dendritic cells	Mdk	Ncl	4.5475e-07	0	MDK_NCL	Mdk - Ncl	MK	Secreted Signaling	PMID: 28356350	Terg	0.310887	0.409	0.167	0.0267276	#N/A	#N/A	#N/A	#N/A
c6	luminal	Mdk	Ncl	5.69344e-06	0	MDK_NCL	Mdk - Ncl	MK	Secreted Signaling	PMID: 28356350	Terg	0.310887	0.409	0.167	0.0267276	#N/A	#N/A	#N/A	#N/A
c6	monocytes/macrophages	Mdk	Ncl	1.43979e-06	0	MDK_NCL	Mdk - Ncl	MK	Secreted Signaling	PMID: 28356350	Terg	0.310887	0.409	0.167	0.0267276	0.150254	0.84	0.729	1.9688e-05
c1	basal	Ptn	Sdc1	0.00016796	0	PTN_SDC1	Ptn - Sdc1	PTN	Secreted Signaling	PMID: 28356350; PMID: 25620911	Terg	1.05623	0.475	0.204	2.62942e-11	#N/A	#N/A	#N/A	#N/A
c6	basal	Ptn	Sdc1	1.17644e-05	0	PTN_SDC1	Ptn - Sdc1	PTN	Secreted Signaling	PMID: 28356350; PMID: 25620911	Terg	0.945853	0.409	0.233	0.0425713	#N/A	#N/A	#N/A	#N/A
c1	c3	Ptn	Sdc1	7.35759e-06	0	PTN_SDC1	Ptn - Sdc1	PTN	Secreted Signaling	PMID: 28356350; PMID: 25620911	Terg	1.05623	0.475	0.204	2.62942e-11	0.172261	0.382	0.252	0.0118014
c6	c3	Ptn	Sdc1	5.14339e-07	0	PTN_SDC1	Ptn - Sdc1	PTN	Secreted Signaling	PMID: 28356350; PMID: 25620911	Terg	0.945853	0.409	0.233	0.0425713	0.172261	0.382	0.252	0.0118014
c1	c4	Ptn	Sdc1	1.48756e-06	0	PTN_SDC1	Ptn - Sdc1	PTN	Secreted Signaling	PMID: 28356350; PMID: 25620911	Terg	1.05623	0.475	0.204	2.62942e-11	-0.164552	0.378	0.331	0.65695
c6	c4	Ptn	Sdc1	1.03983e-07	0	PTN_SDC1	Ptn - Sdc1	PTN	Secreted Signaling	PMID: 28356350; PMID: 25620911	Terg	0.945853	0.409	0.233	0.0425713	-0.164552	0.378	0.331	0.65695
c1	c0	Ptn	Sdc2	8.89335e-06	0	PTN_SDC2	Ptn - Sdc2	PTN	Secreted Signaling	PMID: 28356350; PMID: 25620911	Terg	1.05623	0.475	0.204	2.62942e-11	#N/A	#N/A	#N/A	#N/A
c6	c0	Ptn	Sdc2	6.22634e-07	0	PTN_SDC2	Ptn - Sdc2	PTN	Secreted Signaling	PMID: 28356350; PMID: 25620911	Terg	0.945853	0.409	0.233	0.0425713	#N/A	#N/A	#N/A	#N/A
c1	c1	Ptn	Sdc2	5.15651e-06	0	PTN_SDC2	Ptn - Sdc2	PTN	Secreted Signaling	PMID: 28356350; PMID: 25620911	Terg	1.05623	0.475	0.204	2.62942e-11	#N/A	#N/A	#N/A	#N/A
c6	c1	Ptn	Sdc2	3.60526e-07	0	PTN_SDC2	Ptn - Sdc2	PTN	Secreted Signaling	PMID: 28356350; PMID: 25620911	Terg	0.945853	0.409	0.233	0.0425713	#N/A	#N/A	#N/A	#N/A
c1	c3	Ptn	Sdc2	6.58202e-06	0	PTN_SDC2	Ptn - Sdc2	PTN	Secreted Signaling	PMID: 28356350; PMID: 25620911	Terg	1.05623	0.475	0.204	2.62942e-11	#N/A	#N/A	#N/A	#N/A
c6	c3	Ptn	Sdc2	4.60083e-07	0	PTN_SDC2	Ptn - Sdc2	PTN	Secreted Signaling	PMID: 28356350; PMID: 25620911	Terg	0.945853	0.409	0.233	0.0425713	#N/A	#N/A	#N/A	#N/A
c1	c4	Ptn	Sdc2	1.36596e-06	0	PTN_SDC2	Ptn - Sdc2	PTN	Secreted Signaling	PMID: 28356350; PMID: 25620911	Terg	1.05623	0.475	0.204	2.62942e-11	#N/A	#N/A	#N/A	#N/A
c6	c4	Ptn	Sdc2	9.54774e-08	0	PTN_SDC2	Ptn - Sdc2	PTN	Secreted Signaling	PMID: 28356350; PMID: 25620911	Terg	0.945853	0.409	0.233	0.0425713	#N/A	#N/A	#N/A	#N/A
c1	c6	Ptn	Sdc2	1.16047e-06	0	PTN_SDC2	Ptn - Sdc2	PTN	Secreted Signaling	PMID: 28356350; PMID: 25620911	Terg	1.05623	0.475	0.204	2.62942e-11	0.383791	0.591	0.317	0.0196712
c6	c6	Ptn	Sdc2	8.12663e-08	0	PTN_SDC2	Ptn - Sdc2	PTN	Secreted Signaling	PMID: 28356350; PMID: 25620911	Terg	0.945853	0.409	0.233	0.0425713	0.383791	0.591	0.317	0.0196712
c1	dendritic cells	Ptn	Sdc3	1.06892e-06	0	PTN_SDC3	Ptn - Sdc3	PTN	Secreted Signaling	PMID: 28356350; PMID: 25620911	Terg	1.05623	0.475	0.204	2.62942e-11	-0.2395	0.298	0.434	0.00163754
c6	dendritic cells	Ptn	Sdc3	7.46983e-08	0	PTN_SDC3	Ptn - Sdc3	PTN	Secreted Signaling	PMID: 28356350; PMID: 25620911	Terg	0.945853	0.409	0.233	0.0425713	-0.2395	0.298	0.434	0.00163754
c1	B cells	Ptn	Sdc4	2.73746e-06	0	PTN_SDC4	Ptn - Sdc4	PTN	Secreted Signaling	PMID: 28356350; PMID: 25620911	Terg	1.05623	0.475	0.204	2.62942e-11	0.733323	0.542	0.308	0.00274904
c6	B cells	Ptn	Sdc4	1.91741e-07	0	PTN_SDC4	Ptn - Sdc4	PTN	Secreted Signaling	PMID: 28356350; PMID: 25620911	Terg	0.945853	0.409	0.233	0.0425713	0.733323	0.542	0.308	0.00274904
c1	basal	Ptn	Sdc4	0.000554187	0	PTN_SDC4	Ptn - Sdc4	PTN	Secreted Signaling	PMID: 28356350; PMID: 25620911	Terg	1.05623	0.475	0.204	2.62942e-11	#N/A	#N/A	#N/A	#N/A
c6	basal	Ptn	Sdc4	3.90644e-05	0	PTN_SDC4	Ptn - Sdc4	PTN	Secreted Signaling	PMID: 28356350; PMID: 25620911	Terg	0.945853	0.409	0.233	0.0425713	#N/A	#N/A	#N/A	#N/A
c1	c0	Ptn	Sdc4	1.55472e-05	0	PTN_SDC4	Ptn - Sdc4	PTN	Secreted Signaling	PMID: 28356350; PMID: 25620911	Terg	1.05623	0.475	0.204	2.62942e-11	0.476723	0.615	0.468	0.000458254
c6	c0	Ptn	Sdc4	1.09035e-06	0	PTN_SDC4	Ptn - Sdc4	PTN	Secreted Signaling	PMID: 28356350; PMID: 25620911	Terg	0.945853	0.409	0.233	0.0425713	0.476723	0.615	0.468	0.000458254
c1	c1	Ptn	Sdc4	2.41548e-05	0	PTN_SDC4	Ptn - Sdc4	PTN	Secreted Signaling	PMID: 28356350; PMID: 25620911	Terg	1.05623	0.475	0.204	2.62942e-11	0.169955	0.707	0.552	0.00234866
c6	c1	Ptn	Sdc4	1.69474e-06	0	PTN_SDC4	Ptn - Sdc4	PTN	Secreted Signaling	PMID: 28356350; PMID: 25620911	Terg	0.945853	0.409	0.233	0.0425713	0.169955	0.707	0.552	0.00234866
c1	c2	Ptn	Sdc4	3.91439e-06	0	PTN_SDC4	Ptn - Sdc4	PTN	Secreted Signaling	PMID: 28356350; PMID: 25620911	Terg	1.05623	0.475	0.204	2.62942e-11	-0.228157	0.5	0.552	0.45629
c6	c2	Ptn	Sdc4	2.74207e-07	0	PTN_SDC4	Ptn - Sdc4	PTN	Secreted Signaling	PMID: 28356350; PMID: 25620911	Terg	0.945853	0.409	0.233	0.0425713	-0.228157	0.5	0.552	0.45629
c1	c3	Ptn	Sdc4	5.25083e-05	0	PTN_SDC4	Ptn - Sdc4	PTN	Secreted Signaling	PMID: 28356350; PMID: 25620911	Terg	1.05623	0.475	0.204	2.62942e-11	-0.217342	0.792	0.891	0.000440194
c6	c3	Ptn	Sdc4	3.6886e-06	0	PTN_SDC4	Ptn - Sdc4	PTN	Secreted Signaling	PMID: 28356350; PMID: 25620911	Terg	0.945853	0.409	0.233	0.0425713	-0.217342	0.792	0.891	0.000440194
c1	c4	Ptn	Sdc4	8.19452e-06	0	PTN_SDC4	Ptn - Sdc4	PTN	Secreted Signaling	PMID: 28356350; PMID: 25620911	Terg	1.05623	0.475	0.204	2.62942e-11	0.1649	0.724	0.634	0.31687
c6	c4	Ptn	Sdc4	5.74712e-07	0	PTN_SDC4	Ptn - Sdc4	PTN	Secreted Signaling	PMID: 28356350; PMID: 25620911	Terg	0.945853	0.409	0.233	0.0425713	0.1649	0.724	0.634	0.31687
c1	c6	Ptn	Sdc4	2.86406e-06	0	PTN_SDC4	Ptn - Sdc4	PTN	Secreted Signaling	PMID: 28356350; PMID: 25620911	Terg	1.05623	0.475	0.204	2.62942e-11	#N/A	#N/A	#N/A	#N/A
c6	c6	Ptn	Sdc4	2.01322e-07	0	PTN_SDC4	Ptn - Sdc4	PTN	Secreted Signaling	PMID: 28356350; PMID: 25620911	Terg	0.945853	0.409	0.233	0.0425713	#N/A	#N/A	#N/A	#N/A
c1	dendritic cells	Ptn	Sdc4	5.54186e-06	0	PTN_SDC4	Ptn - Sdc4	PTN	Secreted Signaling	PMID: 28356350; PMID: 25620911	Terg	1.05623	0.475	0.204	2.62942e-11	0.106276	0.509	0.47	0.319811
c6	dendritic cells	Ptn	Sdc4	3.88013e-07	0.01	PTN_SDC4	Ptn - Sdc4	PTN	Secreted Signaling	PMID: 28356350; PMID: 25620911	Terg	0.945853	0.409	0.233	0.0425713	0.106276	0.509	0.47	0.319811
c1	luminal	Ptn	Sdc4	0.00016842	0	PTN_SDC4	Ptn - Sdc4	PTN	Secreted Signaling	PMID: 28356350; PMID: 25620911	Terg	1.05623	0.475	0.204	2.62942e-11	0.25439	0.653	0.611	2.22183e-07
c6	luminal	Ptn	Sdc4	1.18176e-05	0	PTN_SDC4	Ptn - Sdc4	PTN	Secreted Signaling	PMID: 28356350; PMID: 25620911	Terg	0.945853	0.409	0.233	0.0425713	0.25439	0.653	0.611	2.22183e-07
c1	monocytes/macrophages	Ptn	Sdc4	2.79792e-05	0	PTN_SDC4	Ptn - Sdc4	PTN	Secreted Signaling	PMID: 28356350; PMID: 25620911	Terg	1.05623	0.475	0.204	2.62942e-11	0.397159	0.517	0.427	1.06221e-05
c6	monocytes/macrophages	Ptn	Sdc4	1.96194e-06	0	PTN_SDC4	Ptn - Sdc4	PTN	Secreted Signaling	PMID: 28356350; PMID: 25620911	Terg	0.945853	0.409	0.233	0.0425713	0.397159	0.517	0.427	1.06221e-05
c1	B cells	Ptn	Ncl	8.45283e-06	0	PTN_NCL	Ptn - Ncl	PTN	Secreted Signaling	PMID: 28356350; PMID: 25620911	Terg	1.05623	0.475	0.204	2.62942e-11	#N/A	#N/A	#N/A	#N/A
c6	B cells	Ptn	Ncl	5.95498e-07	0	PTN_NCL	Ptn - Ncl	PTN	Secreted Signaling	PMID: 28356350; PMID: 25620911	Terg	0.945853	0.409	0.233	0.0425713	#N/A	#N/A	#N/A	#N/A
c1	CD4+ T lymphocytes	Ptn	Ncl	6.98513e-05	0	PTN_NCL	Ptn - Ncl	PTN	Secreted Signaling	PMID: 28356350; PMID: 25620911	Terg	1.05623	0.475	0.204	2.62942e-11	0.115857	0.886	0.814	0.000503537
c6	CD4+ T lymphocytes	Ptn	Ncl	4.91932e-06	0	PTN_NCL	Ptn - Ncl	PTN	Secreted Signaling	PMID: 28356350; PMID: 25620911	Terg	0.945853	0.409	0.233	0.0425713	0.115857	0.886	0.814	0.000503537
c1	NK/cytoxic T lymphocytes	Ptn	Ncl	0.000287418	0	PTN_NCL	Ptn - Ncl	PTN	Secreted Signaling	PMID: 28356350; PMID: 25620911	Terg	1.05623	0.475	0.204	2.62942e-11	0.11941	0.912	0.882	6.48201e-15
c6	NK/cytoxic T lymphocytes	Ptn	Ncl	2.02382e-05	0	PTN_NCL	Ptn - Ncl	PTN	Secreted Signaling	PMID: 28356350; PMID: 25620911	Terg	0.945853	0.409	0.233	0.0425713	0.11941	0.912	0.882	6.48201e-15
c1	Treg	Ptn	Ncl	3.79212e-05	0	PTN_NCL	Ptn - Ncl	PTN	Secreted Signaling	PMID: 28356350; PMID: 25620911	Terg	1.05623	0.475	0.204	2.62942e-11	#N/A	#N/A	#N/A	#N/A
c6	Treg	Ptn	Ncl	2.66657e-06	0	PTN_NCL	Ptn - Ncl	PTN	Secreted Signaling	PMID: 28356350; PMID: 25620911	Terg	0.945853	0.409	0.233	0.0425713	#N/A	#N/A	#N/A	#N/A
c1	basal	Ptn	Ncl	0.000486692	0	PTN_NCL	Ptn - Ncl	PTN	Secreted Signaling	PMID: 28356350; PMID: 25620911	Terg	1.05623	0.475	0.204	2.62942e-11	#N/A	#N/A	#N/A	#N/A
c6	basal	Ptn	Ncl	3.42685e-05	0	PTN_NCL	Ptn - Ncl	PTN	Secreted Signaling	PMID: 28356350; PMID: 25620911	Terg	0.945853	0.409	0.233	0.0425713	#N/A	#N/A	#N/A	#N/A
c1	c0	Ptn	Ncl	2.45536e-05	0	PTN_NCL	Ptn - Ncl	PTN	Secreted Signaling	PMID: 28356350; PMID: 25620911	Terg	1.05623	0.475	0.204	2.62942e-11	-0.223683	0.877	0.872	0.0136239
c6	c0	Ptn	Ncl	1.72602e-06	0	PTN_NCL	Ptn - Ncl	PTN	Secreted Signaling	PMID: 28356350; PMID: 25620911	Terg	0.945853	0.409	0.233	0.0425713	-0.223683	0.877	0.872	0.0136239
c1	c1	Ptn	Ncl	3.62178e-05	0	PTN_NCL	Ptn - Ncl	PTN	Secreted Signaling	PMID: 28356350; PMID: 25620911	Terg	1.05623	0.475	0.204	2.62942e-11	#N/A	#N/A	#N/A	#N/A
c6	c1	Ptn	Ncl	2.54677e-06	0	PTN_NCL	Ptn - Ncl	PTN	Secreted Signaling	PMID: 28356350; PMID: 25620911	Terg	0.945853	0.409	0.233	0.0425713	#N/A	#N/A	#N/A	#N/A
c1	c2	Ptn	Ncl	8.8224e-06	0	PTN_NCL	Ptn - Ncl	PTN	Secreted Signaling	PMID: 28356350; PMID: 25620911	Terg	1.05623	0.475	0.204	2.62942e-11	#N/A	#N/A	#N/A	#N/A
c6	c2	Ptn	Ncl	6.20252e-07	0	PTN_NCL	Ptn - Ncl	PTN	Secreted Signaling	PMID: 28356350; PMID: 25620911	Terg	0.945853	0.409	0.233	0.0425713	#N/A	#N/A	#N/A	#N/A
c1	c3	Ptn	Ncl	6.30661e-05	0	PTN_NCL	Ptn - Ncl	PTN	Secreted Signaling	PMID: 28356350; PMID: 25620911	Terg	1.05623	0.475	0.204	2.62942e-11	-0.112855	0.904	0.924	0.141774
c6	c3	Ptn	Ncl	4.43535e-06	0	PTN_NCL	Ptn - Ncl	PTN	Secreted Signaling	PMID: 28356350; PMID: 25620911	Terg	0.945853	0.409	0.233	0.0425713	-0.112855	0.904	0.924	0.141774
c1	c4	Ptn	Ncl	1.49221e-05	0	PTN_NCL	Ptn - Ncl	PTN	Secreted Signaling	PMID: 28356350; PMID: 25620911	Terg	1.05623	0.475	0.204	2.62942e-11	0.214423	0.949	0.814	0.00130843
c6	c4	Ptn	Ncl	1.05004e-06	0	PTN_NCL	Ptn - Ncl	PTN	Secreted Signaling	PMID: 28356350; PMID: 25620911	Terg	0.945853	0.409	0.233	0.0425713	0.214423	0.949	0.814	0.00130843
c1	c6	Ptn	Ncl	3.59064e-06	0	PTN_NCL	Ptn - Ncl	PTN	Secreted Signaling	PMID: 28356350; PMID: 25620911	Terg	1.05623	0.475	0.204	2.62942e-11	0.275999	1	0.883	0.138517
c6	c6	Ptn	Ncl	2.528e-07	0	PTN_NCL	Ptn - Ncl	PTN	Secreted Signaling	PMID: 28356350; PMID: 25620911	Terg	0.945853	0.409	0.233	0.0425713	0.275999	1	0.883	0.138517
c1	dendritic cells	Ptn	Ncl	1.48682e-05	0	PTN_NCL	Ptn - Ncl	PTN	Secreted Signaling	PMID: 28356350; PMID: 25620911	Terg	1.05623	0.475	0.204	2.62942e-11	#N/A	#N/A	#N/A	#N/A
c6	dendritic cells	Ptn	Ncl	1.04513e-06	0	PTN_NCL	Ptn - Ncl	PTN	Secreted Signaling	PMID: 28356350; PMID: 25620911	Terg	0.945853	0.409	0.233	0.0425713	#N/A	#N/A	#N/A	#N/A
c1	luminal	Ptn	Ncl	0.0001871	0	PTN_NCL	Ptn - Ncl	PTN	Secreted Signaling	PMID: 28356350; PMID: 25620911	Terg	1.05623	0.475	0.204	2.62942e-11	#N/A	#N/A	#N/A	#N/A
c6	luminal	Ptn	Ncl	1.31349e-05	0	PTN_NCL	Ptn - Ncl	PTN	Secreted Signaling	PMID: 28356350; PMID: 25620911	Terg	0.945853	0.409	0.233	0.0425713	#N/A	#N/A	#N/A	#N/A
c1	monocytes/macrophages	Ptn	Ncl	4.70382e-05	0	PTN_NCL	Ptn - Ncl	PTN	Secreted Signaling	PMID: 28356350; PMID: 25620911	Terg	1.05623	0.475	0.204	2.62942e-11	0.150254	0.84	0.729	1.9688e-05
c6	monocytes/macrophages	Ptn	Ncl	3.3071e-06	0	PTN_NCL	Ptn - Ncl	PTN	Secreted Signaling	PMID: 28356350; PMID: 25620911	Terg	0.945853	0.409	0.233	0.0425713	0.150254	0.84	0.729	1.9688e-05
c6	monocytes/macrophages	C3	C3ar1	1.09485e-06	0	C3_C3AR1	C3 - C3ar1	COMPLEMENT	Secreted Signaling	KEGG: mmu04080	Terg	0.162973	0.364	0.05	0.000589687	#N/A	#N/A	#N/A	#N/A
c6	dendritic cells	C3	ITGAM_ITGB2	1.09981e-07	0	C3_ITGAM_ITGB2	C3 - (Itgam+Itgb2)	COMPLEMENT	Secreted Signaling	PMID: 16234578	Terg	0.162973	0.364	0.05	0.000589687	-0.197957	0.632	0.66	0.0282283
c6	monocytes/macrophages	C3	ITGAM_ITGB2	3.31143e-07	0	C3_ITGAM_ITGB2	C3 - (Itgam+Itgb2)	COMPLEMENT	Secreted Signaling	PMID: 16234578	Terg	0.162973	0.364	0.05	0.000589687	#N/A	#N/A	#N/A	#N/A
c6	dendritic cells	C3	ITGAX_ITGB2	1.99478e-07	0	C3_ITGAX_ITGB2	C3 - (Itgax+Itgb2)	COMPLEMENT	Secreted Signaling	PMID: 16234578	Terg	0.162973	0.364	0.05	0.000589687	-0.197957	0.632	0.66	0.0282283
luminal	c0	Edn1	Ednra	1.82809e-05	0	EDN1_EDNRA	Edn1 - Ednra	EDN	Secreted Signaling	KEGG: mmu04080	Terg	0.389727	0.468	0.203	2.5509e-34	0.388422	0.481	0.411	0.0370852
luminal	c3	Edn1	Ednrb	2.29238e-05	0	EDN1_EDNRB	Edn1 - Ednrb	EDN	Secreted Signaling	KEGG: mmu04080	Terg	0.389727	0.468	0.203	2.5509e-34	#N/A	#N/A	#N/A	#N/A
NK/cytoxic T lymphocytes	NK/cytoxic T lymphocytes	Gzma	F2r	0.000280029	0	GZMA_F2R	Gzma - F2r	PARs	Secreted Signaling	KEGG: mmu04080	Terg	0.595068	0.398	0.348	6.14536e-09	#N/A	#N/A	#N/A	#N/A
NK/cytoxic T lymphocytes	Treg	Gzma	F2r	0.000182073	0	GZMA_F2R	Gzma - F2r	PARs	Secreted Signaling	KEGG: mmu04080	Terg	0.595068	0.398	0.348	6.14536e-09	0.158459	0.549	0.499	0.0511518
NK/cytoxic T lymphocytes	c1	Gzma	F2r	3.00845e-05	0	GZMA_F2R	Gzma - F2r	PARs	Secreted Signaling	KEGG: mmu04080	Terg	0.595068	0.398	0.348	6.14536e-09	0.343945	0.262	0.079	1.32224e-08
NK/cytoxic T lymphocytes	c2	Gzma	F2r	1.53826e-05	0	GZMA_F2R	Gzma - F2r	PARs	Secreted Signaling	KEGG: mmu04080	Terg	0.595068	0.398	0.348	6.14536e-09	0.381103	0.364	0.194	0.0231906
NK/cytoxic T lymphocytes	c3	Gzma	F2r	0.000359526	0	GZMA_F2R	Gzma - F2r	PARs	Secreted Signaling	KEGG: mmu04080	Terg	0.595068	0.398	0.348	6.14536e-09	0.13889	0.754	0.782	0.531122
NK/cytoxic T lymphocytes	c4	Gzma	F2r	4.83727e-05	0	GZMA_F2R	Gzma - F2r	PARs	Secreted Signaling	KEGG: mmu04080	Terg	0.595068	0.398	0.348	6.14536e-09	0.269634	0.531	0.331	0.00248994
NK/cytoxic T lymphocytes	c6	Gzma	F2r	5.10404e-06	0	GZMA_F2R	Gzma - F2r	PARs	Secreted Signaling	KEGG: mmu04080	Terg	0.595068	0.398	0.348	6.14536e-09	0.164343	0.409	0.333	0.374523
NK/cytoxic T lymphocytes	basal	Gzma	F2rl1	0.00049204	0	GZMA_F2RL1	Gzma - F2rl1	PARs	Secreted Signaling	KEGG: mmu04080	Terg	0.595068	0.398	0.348	6.14536e-09	#N/A	#N/A	#N/A	#N/A
NK/cytoxic T lymphocytes	luminal	Gzma	F2rl1	0.000217073	0	GZMA_F2RL1	Gzma - F2rl1	PARs	Secreted Signaling	KEGG: mmu04080	Terg	0.595068	0.398	0.348	6.14536e-09	0.2065	0.43	0.257	3.87525e-18
NK/cytoxic T lymphocytes	basal	Gzma	Pard3	0.00135361	0	GZMA_PARD3	Gzma - Pard3	PARs	Secreted Signaling	KEGG: mmu04080	Terg	0.595068	0.398	0.348	6.14536e-09	#N/A	#N/A	#N/A	#N/A
NK/cytoxic T lymphocytes	c4	Gzma	Pard3	1.41441e-05	0	GZMA_PARD3	Gzma - Pard3	PARs	Secreted Signaling	KEGG: mmu04080	Terg	0.595068	0.398	0.348	6.14536e-09	#N/A	#N/A	#N/A	#N/A
NK/cytoxic T lymphocytes	c6	Gzma	Pard3	3.70064e-06	0	GZMA_PARD3	Gzma - Pard3	PARs	Secreted Signaling	KEGG: mmu04080	Terg	0.595068	0.398	0.348	6.14536e-09	#N/A	#N/A	#N/A	#N/A
NK/cytoxic T lymphocytes	luminal	Gzma	Pard3	0.000158618	0	GZMA_PARD3	Gzma - Pard3	PARs	Secreted Signaling	KEGG: mmu04080	Terg	0.595068	0.398	0.348	6.14536e-09	0.109781	0.348	0.232	8.65607e-10
basal	dendritic cells	Kitl	Kit	2.08435e-05	0	KITL_KIT	Kitl - Kit	KIT	Secreted Signaling	KEGG: mmu04080	Terg	0.308739	0.706	0.467	1.39432e-48	#N/A	#N/A	#N/A	#N/A
c0	dendritic cells	Kitl	Kit	1.42625e-06	0	KITL_KIT	Kitl - Kit	KIT	Secreted Signaling	KEGG: mmu04080	Terg	0.110148	0.631	0.631	0.729979	#N/A	#N/A	#N/A	#N/A
c1	dendritic cells	Kitl	Kit	4.46609e-07	0	KITL_KIT	Kitl - Kit	KIT	Secreted Signaling	KEGG: mmu04080	Terg	0.253064	0.308	0.19	0.000606643	#N/A	#N/A	#N/A	#N/A
c3	dendritic cells	Kitl	Kit	6.75182e-07	0	KITL_KIT	Kitl - Kit	KIT	Secreted Signaling	KEGG: mmu04080	Terg	0.136066	0.31	0.294	0.610407	#N/A	#N/A	#N/A	#N/A
c4	dendritic cells	Kitl	Kit	1.43769e-07	0	KITL_KIT	Kitl - Kit	KIT	Secreted Signaling	KEGG: mmu04080	Terg	0.276705	0.327	0.192	0.0198624	#N/A	#N/A	#N/A	#N/A
c6	dendritic cells	Kitl	Kit	1.25859e-07	0	KITL_KIT	Kitl - Kit	KIT	Secreted Signaling	KEGG: mmu04080	Terg	0.387478	0.545	0.317	0.0585675	#N/A	#N/A	#N/A	#N/A
luminal	dendritic cells	Kitl	Kit	8.39779e-07	0	KITL_KIT	Kitl - Kit	KIT	Secreted Signaling	KEGG: mmu04080	Terg	0.15083	0.266	0.127	3.44519e-14	#N/A	#N/A	#N/A	#N/A
c3	basal	Hgf	Met	8.93401e-05	0	HGF_MET	Hgf - Met	HGF	Secreted Signaling	PMID: 28475121	Terg	0.151697	0.395	0.311	0.107823	0.105838	0.566	0.439	5.0237e-12
c4	basal	Hgf	Met	5.22812e-05	0	HGF_MET	Hgf - Met	HGF	Secreted Signaling	PMID: 28475121	Terg	0.187758	0.51	0.366	0.0365039	0.105838	0.566	0.439	5.0237e-12
c6	basal	Hgf	Met	4.07866e-06	0	HGF_MET	Hgf - Met	HGF	Secreted Signaling	PMID: 28475121	Terg	0.300716	0.364	0.167	0.0555507	0.105838	0.566	0.439	5.0237e-12
c3	luminal	Hgf	Met	1.56443e-05	0	HGF_MET	Hgf - Met	HGF	Secreted Signaling	PMID: 28475121	Terg	0.151697	0.395	0.311	0.107823	0.169077	0.421	0.269	1.14382e-14
c4	luminal	Hgf	Met	9.21242e-06	0	HGF_MET	Hgf - Met	HGF	Secreted Signaling	PMID: 28475121	Terg	0.187758	0.51	0.366	0.0365039	0.169077	0.421	0.269	1.14382e-14
c6	luminal	Hgf	Met	7.14022e-07	0	HGF_MET	Hgf - Met	HGF	Secreted Signaling	PMID: 28475121	Terg	0.300716	0.364	0.167	0.0555507	0.169077	0.421	0.269	1.14382e-14
basal	c4	Sema3c	NRP1_PLXNA2	5.47041e-05	0	SEMA3C_NRP1_PLXNA2	Sema3c - (Nrp1+Plxna2)	SEMA3	Secreted Signaling	PMID: 27533782	Terg	0.170997	0.668	0.512	4.43819e-20	0.224557	0.5455	0.349	0.0500919
c3	c4	Sema3c	NRP1_PLXNA2	1.98926e-06	0	SEMA3C_NRP1_PLXNA2	Sema3c - (Nrp1+Plxna2)	SEMA3	Secreted Signaling	PMID: 27533782	Terg	0.253676	0.355	0.202	0.00101078	0.224557	0.5455	0.349	0.0500919
c4	c4	Sema3c	NRP1_PLXNA2	1.53088e-06	0	SEMA3C_NRP1_PLXNA2	Sema3c - (Nrp1+Plxna2)	SEMA3	Secreted Signaling	PMID: 27533782	Terg	0.105654	0.541	0.419	0.238552	0.224557	0.5455	0.349	0.0500919
c6	c4	Sema3c	NRP1_PLXNA2	2.938e-07	0	SEMA3C_NRP1_PLXNA2	Sema3c - (Nrp1+Plxna2)	SEMA3	Secreted Signaling	PMID: 27533782	Terg	0.188586	0.545	0.433	0.557783	0.224557	0.5455	0.349	0.0500919
luminal	c4	Sema3c	NRP1_PLXNA2	1.20418e-05	0	SEMA3C_NRP1_PLXNA2	Sema3c - (Nrp1+Plxna2)	SEMA3	Secreted Signaling	PMID: 27533782	Terg	0.482249	0.464	0.214	1.60878e-33	0.224557	0.5455	0.349	0.0500919
c1	c1	Adm	Calcrl	1.92023e-06	0	ADM_CALCRL	Adm - Calcrl	CALCR	Secreted Signaling	KEGG: mmu04080	Terg	0.221082	0.285	0.129	1.92156e-05	0.200832	0.369	0.176	8.49559e-07
c2	c1	Adm	Calcrl	2.54376e-06	0	ADM_CALCRL	Adm - Calcrl	CALCR	Secreted Signaling	KEGG: mmu04080	Terg	0.546614	0.545	0.328	0.00693758	0.200832	0.369	0.176	8.49559e-07
c3	c1	Adm	Calcrl	1.54626e-05	0	ADM_CALCRL	Adm - Calcrl	CALCR	Secreted Signaling	KEGG: mmu04080	Terg	0.591298	0.667	0.479	1.93285e-06	0.200832	0.369	0.176	8.49559e-07
c1	c3	Adm	Calcrl	3.15151e-07	0	ADM_CALCRL	Adm - Calcrl	CALCR	Secreted Signaling	KEGG: mmu04080	Terg	0.221082	0.285	0.129	1.92156e-05	0.141102	0.25	0.168	0.0575095
c2	c3	Adm	Calcrl	4.20971e-07	0	ADM_CALCRL	Adm - Calcrl	CALCR	Secreted Signaling	KEGG: mmu04080	Terg	0.546614	0.545	0.328	0.00693758	0.141102	0.25	0.168	0.0575095
c3	c3	Adm	Calcrl	2.55618e-06	0	ADM_CALCRL	Adm - Calcrl	CALCR	Secreted Signaling	KEGG: mmu04080	Terg	0.591298	0.667	0.479	1.93285e-06	0.141102	0.25	0.168	0.0575095
c1	c4	Adm	Calcrl	1.03169e-06	0	ADM_CALCRL	Adm - Calcrl	CALCR	Secreted Signaling	KEGG: mmu04080	Terg	0.221082	0.285	0.129	1.92156e-05	0.130196	0.5	0.331	0.0810989
c2	c4	Adm	Calcrl	1.36119e-06	0	ADM_CALCRL	Adm - Calcrl	CALCR	Secreted Signaling	KEGG: mmu04080	Terg	0.546614	0.545	0.328	0.00693758	0.130196	0.5	0.331	0.0810989
c3	c4	Adm	Calcrl	8.27845e-06	0	ADM_CALCRL	Adm - Calcrl	CALCR	Secreted Signaling	KEGG: mmu04080	Terg	0.591298	0.667	0.479	1.93285e-06	0.130196	0.5	0.331	0.0810989
c1	c6	Adm	Calcrl	2.51037e-07	0	ADM_CALCRL	Adm - Calcrl	CALCR	Secreted Signaling	KEGG: mmu04080	Terg	0.221082	0.285	0.129	1.92156e-05	#N/A	#N/A	#N/A	#N/A
c2	c6	Adm	Calcrl	3.30847e-07	0	ADM_CALCRL	Adm - Calcrl	CALCR	Secreted Signaling	KEGG: mmu04080	Terg	0.546614	0.545	0.328	0.00693758	#N/A	#N/A	#N/A	#N/A
c3	c6	Adm	Calcrl	2.01243e-06	0	ADM_CALCRL	Adm - Calcrl	CALCR	Secreted Signaling	KEGG: mmu04080	Terg	0.591298	0.667	0.479	1.93285e-06	#N/A	#N/A	#N/A	#N/A
basal	basal	Gas6	Axl	0.000529501	0	GAS6_AXL	Gas6 - Axl	GAS	Secreted Signaling	PMID: 27801848	Terg	0.313977	0.774	0.534	1.04782e-57	-0.110974	0.287	0.289	0.110583
c3	basal	Gas6	Axl	0.000153627	0	GAS6_AXL	Gas6 - Axl	GAS	Secreted Signaling	PMID: 27801848	Terg	0.416228	0.906	0.807	9.89243e-09	-0.110974	0.287	0.289	0.110583
c4	basal	Gas6	Axl	1.12418e-05	0	GAS6_AXL	Gas6 - Axl	GAS	Secreted Signaling	PMID: 27801848	Terg	0.331026	0.571	0.43	0.120581	-0.110974	0.287	0.289	0.110583
luminal	basal	Gas6	Axl	6.877e-05	0	GAS6_AXL	Gas6 - Axl	GAS	Secreted Signaling	PMID: 27801848	Terg	0.474636	0.413	0.127	1.86574e-44	-0.110974	0.287	0.289	0.110583
basal	c0	Gas6	Axl	7.20028e-05	0	GAS6_AXL	Gas6 - Axl	GAS	Secreted Signaling	PMID: 27801848	Terg	0.313977	0.774	0.534	1.04782e-57	-0.191565	0.364	0.468	0.0288831
c3	c0	Gas6	Axl	2.07884e-05	0	GAS6_AXL	Gas6 - Axl	GAS	Secreted Signaling	PMID: 27801848	Terg	0.416228	0.906	0.807	9.89243e-09	-0.191565	0.364	0.468	0.0288831
c4	c0	Gas6	Axl	1.53166e-06	0	GAS6_AXL	Gas6 - Axl	GAS	Secreted Signaling	PMID: 27801848	Terg	0.331026	0.571	0.43	0.120581	-0.191565	0.364	0.468	0.0288831
luminal	c0	Gas6	Axl	9.39133e-06	0	GAS6_AXL	Gas6 - Axl	GAS	Secreted Signaling	PMID: 27801848	Terg	0.474636	0.413	0.127	1.86574e-44	-0.191565	0.364	0.468	0.0288831
basal	c1	Gas6	Axl	0.000111823	0	GAS6_AXL	Gas6 - Axl	GAS	Secreted Signaling	PMID: 27801848	Terg	0.313977	0.774	0.534	1.04782e-57	0.119823	0.449	0.344	0.0347822
c3	c1	Gas6	Axl	3.22543e-05	0	GAS6_AXL	Gas6 - Axl	GAS	Secreted Signaling	PMID: 27801848	Terg	0.416228	0.906	0.807	9.89243e-09	0.119823	0.449	0.344	0.0347822
c4	c1	Gas6	Axl	2.37963e-06	0	GAS6_AXL	Gas6 - Axl	GAS	Secreted Signaling	PMID: 27801848	Terg	0.331026	0.571	0.43	0.120581	0.119823	0.449	0.344	0.0347822
luminal	c1	Gas6	Axl	1.45972e-05	0	GAS6_AXL	Gas6 - Axl	GAS	Secreted Signaling	PMID: 27801848	Terg	0.474636	0.413	0.127	1.86574e-44	0.119823	0.449	0.344	0.0347822
basal	c3	Gas6	Axl	0.00045617	0	GAS6_AXL	Gas6 - Axl	GAS	Secreted Signaling	PMID: 27801848	Terg	0.313977	0.774	0.534	1.04782e-57	-0.161521	0.585	0.639	0.096865
c3	c3	Gas6	Axl	0.000129751	0	GAS6_AXL	Gas6 - Axl	GAS	Secreted Signaling	PMID: 27801848	Terg	0.416228	0.906	0.807	9.89243e-09	-0.161521	0.585	0.639	0.096865
c4	c3	Gas6	Axl	9.76227e-06	0	GAS6_AXL	Gas6 - Axl	GAS	Secreted Signaling	PMID: 27801848	Terg	0.331026	0.571	0.43	0.120581	-0.161521	0.585	0.639	0.096865
luminal	c3	Gas6	Axl	6.02888e-05	0	GAS6_AXL	Gas6 - Axl	GAS	Secreted Signaling	PMID: 27801848	Terg	0.474636	0.413	0.127	1.86574e-44	-0.161521	0.585	0.639	0.096865
basal	c4	Gas6	Axl	3.20145e-05	0	GAS6_AXL	Gas6 - Axl	GAS	Secreted Signaling	PMID: 27801848	Terg	0.313977	0.774	0.534	1.04782e-57	-0.144092	0.337	0.291	0.898204
c3	c4	Gas6	Axl	9.25595e-06	0	GAS6_AXL	Gas6 - Axl	GAS	Secreted Signaling	PMID: 27801848	Terg	0.416228	0.906	0.807	9.89243e-09	-0.144092	0.337	0.291	0.898204
c4	c4	Gas6	Axl	6.80645e-07	0	GAS6_AXL	Gas6 - Axl	GAS	Secreted Signaling	PMID: 27801848	Terg	0.331026	0.571	0.43	0.120581	-0.144092	0.337	0.291	0.898204
luminal	c4	Gas6	Axl	4.17062e-06	0	GAS6_AXL	Gas6 - Axl	GAS	Secreted Signaling	PMID: 27801848	Terg	0.474636	0.413	0.127	1.86574e-44	-0.144092	0.337	0.291	0.898204
basal	c6	Gas6	Axl	8.4215e-06	0	GAS6_AXL	Gas6 - Axl	GAS	Secreted Signaling	PMID: 27801848	Terg	0.313977	0.774	0.534	1.04782e-57	#N/A	#N/A	#N/A	#N/A
c3	c6	Gas6	Axl	2.43155e-06	0	GAS6_AXL	Gas6 - Axl	GAS	Secreted Signaling	PMID: 27801848	Terg	0.416228	0.906	0.807	9.89243e-09	#N/A	#N/A	#N/A	#N/A
c4	c6	Gas6	Axl	1.79141e-07	0	GAS6_AXL	Gas6 - Axl	GAS	Secreted Signaling	PMID: 27801848	Terg	0.331026	0.571	0.43	0.120581	#N/A	#N/A	#N/A	#N/A
luminal	c6	Gas6	Axl	1.09837e-06	0.02	GAS6_AXL	Gas6 - Axl	GAS	Secreted Signaling	PMID: 27801848	Terg	0.474636	0.413	0.127	1.86574e-44	#N/A	#N/A	#N/A	#N/A
basal	monocytes/macrophages	Gas6	Axl	0.000174849	0	GAS6_AXL	Gas6 - Axl	GAS	Secreted Signaling	PMID: 27801848	Terg	0.313977	0.774	0.534	1.04782e-57	0.127225	0.383	0.331	0.0252937
c3	monocytes/macrophages	Gas6	Axl	5.03448e-05	0	GAS6_AXL	Gas6 - Axl	GAS	Secreted Signaling	PMID: 27801848	Terg	0.416228	0.906	0.807	9.89243e-09	0.127225	0.383	0.331	0.0252937
c4	monocytes/macrophages	Gas6	Axl	3.72347e-06	0	GAS6_AXL	Gas6 - Axl	GAS	Secreted Signaling	PMID: 27801848	Terg	0.331026	0.571	0.43	0.120581	0.127225	0.383	0.331	0.0252937
luminal	monocytes/macrophages	Gas6	Axl	2.28598e-05	0	GAS6_AXL	Gas6 - Axl	GAS	Secreted Signaling	PMID: 27801848	Terg	0.474636	0.413	0.127	1.86574e-44	0.127225	0.383	0.331	0.0252937
c1	basal	Pros1	Axl	9.68739e-06	0	PROS1_AXL	Pros1 - Axl	PROS	Secreted Signaling	PMID: 29531161	Terg	0.174378	0.392	0.247	0.00030962	-0.110974	0.287	0.289	0.110583
c3	basal	Pros1	Axl	1.63375e-05	0	PROS1_AXL	Pros1 - Axl	PROS	Secreted Signaling	PMID: 29531161	Terg	0.253347	0.449	0.294	0.00088947	-0.110974	0.287	0.289	0.110583
c4	basal	Pros1	Axl	3.82202e-06	0	PROS1_AXL	Pros1 - Axl	PROS	Secreted Signaling	PMID: 29531161	Terg	0.12846	0.449	0.267	0.0172504	-0.110974	0.287	0.289	0.110583
c6	basal	Pros1	Axl	3.0087e-06	0	PROS1_AXL	Pros1 - Axl	PROS	Secreted Signaling	PMID: 29531161	Terg	0.219368	0.727	0.433	0.0622541	-0.110974	0.287	0.289	0.110583
c1	c0	Pros1	Axl	1.32298e-06	0	PROS1_AXL	Pros1 - Axl	PROS	Secreted Signaling	PMID: 29531161	Terg	0.174378	0.392	0.247	0.00030962	-0.191565	0.364	0.468	0.0288831
c3	c0	Pros1	Axl	2.23119e-06	0	PROS1_AXL	Pros1 - Axl	PROS	Secreted Signaling	PMID: 29531161	Terg	0.253347	0.449	0.294	0.00088947	-0.191565	0.364	0.468	0.0288831
c4	c0	Pros1	Axl	5.21928e-07	0	PROS1_AXL	Pros1 - Axl	PROS	Secreted Signaling	PMID: 29531161	Terg	0.12846	0.449	0.267	0.0172504	-0.191565	0.364	0.468	0.0288831
c6	c0	Pros1	Axl	4.09655e-07	0	PROS1_AXL	Pros1 - Axl	PROS	Secreted Signaling	PMID: 29531161	Terg	0.219368	0.727	0.433	0.0622541	-0.191565	0.364	0.468	0.0288831
c1	c1	Pros1	Axl	2.05636e-06	0	PROS1_AXL	Pros1 - Axl	PROS	Secreted Signaling	PMID: 29531161	Terg	0.174378	0.392	0.247	0.00030962	0.119823	0.449	0.344	0.0347822
c3	c1	Pros1	Axl	3.46803e-06	0	PROS1_AXL	Pros1 - Axl	PROS	Secreted Signaling	PMID: 29531161	Terg	0.253347	0.449	0.294	0.00088947	0.119823	0.449	0.344	0.0347822
c4	c1	Pros1	Axl	8.11243e-07	0	PROS1_AXL	Pros1 - Axl	PROS	Secreted Signaling	PMID: 29531161	Terg	0.12846	0.449	0.267	0.0172504	0.119823	0.449	0.344	0.0347822
c6	c1	Pros1	Axl	6.36367e-07	0	PROS1_AXL	Pros1 - Axl	PROS	Secreted Signaling	PMID: 29531161	Terg	0.219368	0.727	0.433	0.0622541	0.119823	0.449	0.344	0.0347822
c1	c3	Pros1	Axl	8.49413e-06	0	PROS1_AXL	Pros1 - Axl	PROS	Secreted Signaling	PMID: 29531161	Terg	0.174378	0.392	0.247	0.00030962	-0.161521	0.585	0.639	0.096865
c3	c3	Pros1	Axl	1.43258e-05	0	PROS1_AXL	Pros1 - Axl	PROS	Secreted Signaling	PMID: 29531161	Terg	0.253347	0.449	0.294	0.00088947	-0.161521	0.585	0.639	0.096865
c4	c3	Pros1	Axl	3.35034e-06	0	PROS1_AXL	Pros1 - Axl	PROS	Secreted Signaling	PMID: 29531161	Terg	0.12846	0.449	0.267	0.0172504	-0.161521	0.585	0.639	0.096865
c6	c3	Pros1	Axl	2.60563e-06	0	PROS1_AXL	Pros1 - Axl	PROS	Secreted Signaling	PMID: 29531161	Terg	0.219368	0.727	0.433	0.0622541	-0.161521	0.585	0.639	0.096865
c1	c4	Pros1	Axl	5.87518e-07	0	PROS1_AXL	Pros1 - Axl	PROS	Secreted Signaling	PMID: 29531161	Terg	0.174378	0.392	0.247	0.00030962	-0.144092	0.337	0.291	0.898204
c3	c4	Pros1	Axl	9.90839e-07	0	PROS1_AXL	Pros1 - Axl	PROS	Secreted Signaling	PMID: 29531161	Terg	0.253347	0.449	0.294	0.00088947	-0.144092	0.337	0.291	0.898204
c4	c4	Pros1	Axl	2.31786e-07	0	PROS1_AXL	Pros1 - Axl	PROS	Secreted Signaling	PMID: 29531161	Terg	0.12846	0.449	0.267	0.0172504	-0.144092	0.337	0.291	0.898204
c6	c4	Pros1	Axl	1.82078e-07	0	PROS1_AXL	Pros1 - Axl	PROS	Secreted Signaling	PMID: 29531161	Terg	0.219368	0.727	0.433	0.0622541	-0.144092	0.337	0.291	0.898204
c1	c6	Pros1	Axl	1.54729e-07	0	PROS1_AXL	Pros1 - Axl	PROS	Secreted Signaling	PMID: 29531161	Terg	0.174378	0.392	0.247	0.00030962	#N/A	#N/A	#N/A	#N/A
c3	c6	Pros1	Axl	2.60949e-07	0	PROS1_AXL	Pros1 - Axl	PROS	Secreted Signaling	PMID: 29531161	Terg	0.253347	0.449	0.294	0.00088947	#N/A	#N/A	#N/A	#N/A
c4	c6	Pros1	Axl	6.10423e-08	0	PROS1_AXL	Pros1 - Axl	PROS	Secreted Signaling	PMID: 29531161	Terg	0.12846	0.449	0.267	0.0172504	#N/A	#N/A	#N/A	#N/A
c6	c6	Pros1	Axl	4.79129e-08	0	PROS1_AXL	Pros1 - Axl	PROS	Secreted Signaling	PMID: 29531161	Terg	0.219368	0.727	0.433	0.0622541	#N/A	#N/A	#N/A	#N/A
c1	monocytes/macrophages	Pros1	Axl	3.22039e-06	0	PROS1_AXL	Pros1 - Axl	PROS	Secreted Signaling	PMID: 29531161	Terg	0.174378	0.392	0.247	0.00030962	0.127225	0.383	0.331	0.0252937
c3	monocytes/macrophages	Pros1	Axl	5.43119e-06	0	PROS1_AXL	Pros1 - Axl	PROS	Secreted Signaling	PMID: 29531161	Terg	0.253347	0.449	0.294	0.00088947	0.127225	0.383	0.331	0.0252937
c4	monocytes/macrophages	Pros1	Axl	1.27043e-06	0	PROS1_AXL	Pros1 - Axl	PROS	Secreted Signaling	PMID: 29531161	Terg	0.12846	0.449	0.267	0.0172504	0.127225	0.383	0.331	0.0252937
c6	monocytes/macrophages	Pros1	Axl	9.95503e-07	0	PROS1_AXL	Pros1 - Axl	PROS	Secreted Signaling	PMID: 29531161	Terg	0.219368	0.727	0.433	0.0622541	0.127225	0.383	0.331	0.0252937
basal	NK/cytoxic T lymphocytes	Col4a1	ITGA1_ITGB1	0.000230579	0	COL4A1_ITGA1_ITGB1	Col4a1 - (Itga1+Itgb1)	COLLAGEN	ECM-Receptor	KEGG: mmu04512	Terg	0.154342	0.362	0.193	1.47793e-27	0.215018	0.438	0.374	4.9633e-09
basal	c0	Col4a1	ITGA1_ITGB1	5.57196e-05	0	COL4A1_ITGA1_ITGB1	Col4a1 - (Itga1+Itgb1)	COLLAGEN	ECM-Receptor	KEGG: mmu04512	Terg	0.154342	0.362	0.193	1.47793e-27	#N/A	#N/A	#N/A	#N/A
c1	NK/cytoxic T lymphocytes	Col4a5	ITGA1_ITGB1	7.8268e-05	0	COL4A5_ITGA1_ITGB1	Col4a5 - (Itga1+Itgb1)	COLLAGEN	ECM-Receptor	KEGG: mmu04512	Terg	0.411774	0.51	0.262	2.55932e-09	0.215018	0.438	0.374	4.9633e-09
c3	NK/cytoxic T lymphocytes	Col4a5	ITGA1_ITGB1	0.000133717	0	COL4A5_ITGA1_ITGB1	Col4a5 - (Itga1+Itgb1)	COLLAGEN	ECM-Receptor	KEGG: mmu04512	Terg	0.305503	0.585	0.361	3.52537e-05	0.215018	0.438	0.374	4.9633e-09
c4	NK/cytoxic T lymphocytes	Col4a5	ITGA1_ITGB1	6.2707e-05	0	COL4A5_ITGA1_ITGB1	Col4a5 - (Itga1+Itgb1)	COLLAGEN	ECM-Receptor	KEGG: mmu04512	Terg	0.369633	0.867	0.558	1.01588e-05	0.215018	0.438	0.374	4.9633e-09
c1	c0	Col4a5	ITGA1_ITGB1	1.86867e-05	0	COL4A5_ITGA1_ITGB1	Col4a5 - (Itga1+Itgb1)	COLLAGEN	ECM-Receptor	KEGG: mmu04512	Terg	0.411774	0.51	0.262	2.55932e-09	#N/A	#N/A	#N/A	#N/A
c3	c0	Col4a5	ITGA1_ITGB1	3.19239e-05	0	COL4A5_ITGA1_ITGB1	Col4a5 - (Itga1+Itgb1)	COLLAGEN	ECM-Receptor	KEGG: mmu04512	Terg	0.305503	0.585	0.361	3.52537e-05	#N/A	#N/A	#N/A	#N/A
c4	c0	Col4a5	ITGA1_ITGB1	1.46966e-05	0	COL4A5_ITGA1_ITGB1	Col4a5 - (Itga1+Itgb1)	COLLAGEN	ECM-Receptor	KEGG: mmu04512	Terg	0.369633	0.867	0.558	1.01588e-05	#N/A	#N/A	#N/A	#N/A
c1	NK/cytoxic T lymphocytes	Col4a6	ITGA1_ITGB1	2.81491e-05	0	COL4A6_ITGA1_ITGB1	Col4a6 - (Itga1+Itgb1)	COLLAGEN	ECM-Receptor	KEGG: mmu04512	Terg	0.422762	0.357	0.097	5.58558e-13	0.215018	0.438	0.374	4.9633e-09
c6	NK/cytoxic T lymphocytes	Col4a6	ITGA1_ITGB1	7.30286e-06	0	COL4A6_ITGA1_ITGB1	Col4a6 - (Itga1+Itgb1)	COLLAGEN	ECM-Receptor	KEGG: mmu04512	Terg	0.242806	0.727	0.433	0.0622541	0.215018	0.438	0.374	4.9633e-09
c1	c0	Col4a6	ITGA1_ITGB1	6.79139e-06	0	COL4A6_ITGA1_ITGB1	Col4a6 - (Itga1+Itgb1)	COLLAGEN	ECM-Receptor	KEGG: mmu04512	Terg	0.422762	0.357	0.097	5.58558e-13	#N/A	#N/A	#N/A	#N/A
c6	c0	Col4a6	ITGA1_ITGB1	1.74031e-06	0	COL4A6_ITGA1_ITGB1	Col4a6 - (Itga1+Itgb1)	COLLAGEN	ECM-Receptor	KEGG: mmu04512	Terg	0.242806	0.727	0.433	0.0622541	#N/A	#N/A	#N/A	#N/A
c0	NK/cytoxic T lymphocytes	Col6a1	ITGA1_ITGB1	2.27861e-05	0	COL6A1_ITGA1_ITGB1	Col6a1 - (Itga1+Itgb1)	COLLAGEN	ECM-Receptor	KEGG: mmu04512	Terg	0.131819	0.428	0.312	0.0767157	0.215018	0.438	0.374	4.9633e-09
c4	NK/cytoxic T lymphocytes	Col6a1	ITGA1_ITGB1	5.50776e-05	0	COL6A1_ITGA1_ITGB1	Col6a1 - (Itga1+Itgb1)	COLLAGEN	ECM-Receptor	KEGG: mmu04512	Terg	0.2541	0.776	0.581	0.010888	0.215018	0.438	0.374	4.9633e-09
c0	c0	Col6a1	ITGA1_ITGB1	5.49299e-06	0	COL6A1_ITGA1_ITGB1	Col6a1 - (Itga1+Itgb1)	COLLAGEN	ECM-Receptor	KEGG: mmu04512	Terg	0.131819	0.428	0.312	0.0767157	#N/A	#N/A	#N/A	#N/A
c4	c0	Col6a1	ITGA1_ITGB1	1.29626e-05	0	COL6A1_ITGA1_ITGB1	Col6a1 - (Itga1+Itgb1)	COLLAGEN	ECM-Receptor	KEGG: mmu04512	Terg	0.2541	0.776	0.581	0.010888	#N/A	#N/A	#N/A	#N/A
basal	basal	Col4a1	ITGA2_ITGB1	0.000468868	0	COL4A1_ITGA2_ITGB1	Col4a1 - (Itga2+Itgb1)	COLLAGEN	ECM-Receptor	KEGG: mmu04512	Terg	0.154342	0.362	0.193	1.47793e-27	#N/A	#N/A	#N/A	#N/A
c1	basal	Col4a5	ITGA2_ITGB1	0.00015885	0	COL4A5_ITGA2_ITGB1	Col4a5 - (Itga2+Itgb1)	COLLAGEN	ECM-Receptor	KEGG: mmu04512	Terg	0.411774	0.51	0.262	2.55932e-09	#N/A	#N/A	#N/A	#N/A
c3	basal	Col4a5	ITGA2_ITGB1	0.000271387	0	COL4A5_ITGA2_ITGB1	Col4a5 - (Itga2+Itgb1)	COLLAGEN	ECM-Receptor	KEGG: mmu04512	Terg	0.305503	0.585	0.361	3.52537e-05	#N/A	#N/A	#N/A	#N/A
c4	basal	Col4a5	ITGA2_ITGB1	0.000126892	0	COL4A5_ITGA2_ITGB1	Col4a5 - (Itga2+Itgb1)	COLLAGEN	ECM-Receptor	KEGG: mmu04512	Terg	0.369633	0.867	0.558	1.01588e-05	#N/A	#N/A	#N/A	#N/A
c1	basal	Col4a6	ITGA2_ITGB1	5.72251e-05	0	COL4A6_ITGA2_ITGB1	Col4a6 - (Itga2+Itgb1)	COLLAGEN	ECM-Receptor	KEGG: mmu04512	Terg	0.422762	0.357	0.097	5.58558e-13	#N/A	#N/A	#N/A	#N/A
c6	basal	Col4a6	ITGA2_ITGB1	1.48172e-05	0	COL4A6_ITGA2_ITGB1	Col4a6 - (Itga2+Itgb1)	COLLAGEN	ECM-Receptor	KEGG: mmu04512	Terg	0.242806	0.727	0.433	0.0622541	#N/A	#N/A	#N/A	#N/A
c0	basal	Col6a1	ITGA2_ITGB1	4.63165e-05	0	COL6A1_ITGA2_ITGB1	Col6a1 - (Itga2+Itgb1)	COLLAGEN	ECM-Receptor	KEGG: mmu04512	Terg	0.131819	0.428	0.312	0.0767157	#N/A	#N/A	#N/A	#N/A
c4	basal	Col6a1	ITGA2_ITGB1	0.000111528	0	COL6A1_ITGA2_ITGB1	Col6a1 - (Itga2+Itgb1)	COLLAGEN	ECM-Receptor	KEGG: mmu04512	Terg	0.2541	0.776	0.581	0.010888	#N/A	#N/A	#N/A	#N/A
c1	NK/cytoxic T lymphocytes	Lama2	ITGA1_ITGB1	3.81406e-05	0	LAMA2_ITGA1_ITGB1	Lama2 - (Itga1+Itgb1)	LAMININ	ECM-Receptor	KEGG: mmu04512	Terg	0.190426	0.475	0.337	0.00143828	0.215018	0.438	0.374	4.9633e-09
c1	c0	Lama2	ITGA1_ITGB1	9.18271e-06	0	LAMA2_ITGA1_ITGB1	Lama2 - (Itga1+Itgb1)	LAMININ	ECM-Receptor	KEGG: mmu04512	Terg	0.190426	0.475	0.337	0.00143828	#N/A	#N/A	#N/A	#N/A
c6	NK/cytoxic T lymphocytes	Lama4	ITGA1_ITGB1	6.32483e-06	0	LAMA4_ITGA1_ITGB1	Lama4 - (Itga1+Itgb1)	LAMININ	ECM-Receptor	KEGG: mmu04512	Terg	0.313461	0.545	0.333	0.0502669	0.215018	0.438	0.374	4.9633e-09
c6	c0	Lama4	ITGA1_ITGB1	1.5109e-06	0	LAMA4_ITGA1_ITGB1	Lama4 - (Itga1+Itgb1)	LAMININ	ECM-Receptor	KEGG: mmu04512	Terg	0.313461	0.545	0.333	0.0502669	#N/A	#N/A	#N/A	#N/A
c1	NK/cytoxic T lymphocytes	Lamb1	ITGA1_ITGB1	3.04362e-05	0	LAMB1_ITGA1_ITGB1	Lamb1 - (Itga1+Itgb1)	LAMININ	ECM-Receptor	KEGG: mmu04512	Terg	0.109642	0.365	0.29	0.0606522	0.215018	0.438	0.374	4.9633e-09
c1	c0	Lamb1	ITGA1_ITGB1	7.33966e-06	0	LAMB1_ITGA1_ITGB1	Lamb1 - (Itga1+Itgb1)	LAMININ	ECM-Receptor	KEGG: mmu04512	Terg	0.109642	0.365	0.29	0.0606522	#N/A	#N/A	#N/A	#N/A
c6	NK/cytoxic T lymphocytes	Lamb2	ITGA1_ITGB1	7.52966e-06	0	LAMB2_ITGA1_ITGB1	Lamb2 - (Itga1+Itgb1)	LAMININ	ECM-Receptor	KEGG: mmu04512	Terg	0.129298	0.591	0.567	0.814753	0.215018	0.438	0.374	4.9633e-09
c6	c0	Lamb2	ITGA1_ITGB1	1.79335e-06	0	LAMB2_ITGA1_ITGB1	Lamb2 - (Itga1+Itgb1)	LAMININ	ECM-Receptor	KEGG: mmu04512	Terg	0.129298	0.591	0.567	0.814753	#N/A	#N/A	#N/A	#N/A
c4	NK/cytoxic T lymphocytes	Lamc1	ITGA1_ITGB1	1.07294e-05	0	LAMC1_ITGA1_ITGB1	Lamc1 - (Itga1+Itgb1)	LAMININ	ECM-Receptor	KEGG: mmu04512	Terg	0.249652	0.439	0.203	0.000356047	0.215018	0.438	0.374	4.9633e-09
c4	c0	Lamc1	ITGA1_ITGB1	2.58828e-06	0	LAMC1_ITGA1_ITGB1	Lamc1 - (Itga1+Itgb1)	LAMININ	ECM-Receptor	KEGG: mmu04512	Terg	0.249652	0.439	0.203	0.000356047	#N/A	#N/A	#N/A	#N/A
luminal	NK/cytoxic T lymphocytes	Lamc2	ITGA1_ITGB1	0.0004393	0	LAMC2_ITGA1_ITGB1	Lamc2 - (Itga1+Itgb1)	LAMININ	ECM-Receptor	KEGG: mmu04512	Terg	0.222734	0.545	0.324	5.29874e-23	0.215018	0.438	0.374	4.9633e-09
luminal	c0	Lamc2	ITGA1_ITGB1	0.000105192	0	LAMC2_ITGA1_ITGB1	Lamc2 - (Itga1+Itgb1)	LAMININ	ECM-Receptor	KEGG: mmu04512	Terg	0.222734	0.545	0.324	5.29874e-23	#N/A	#N/A	#N/A	#N/A
c4	NK/cytoxic T lymphocytes	Lamc3	ITGA1_ITGB1	1.81472e-05	0	LAMC3_ITGA1_ITGB1	Lamc3 - (Itga1+Itgb1)	LAMININ	ECM-Receptor	KEGG: mmu04512	Terg	0.16532	0.5	0.256	0.000714327	0.215018	0.438	0.374	4.9633e-09
c4	c0	Lamc3	ITGA1_ITGB1	4.35947e-06	0	LAMC3_ITGA1_ITGB1	Lamc3 - (Itga1+Itgb1)	LAMININ	ECM-Receptor	KEGG: mmu04512	Terg	0.16532	0.5	0.256	0.000714327	#N/A	#N/A	#N/A	#N/A
c1	basal	Lama2	ITGA2_ITGB1	7.75114e-05	0	LAMA2_ITGA2_ITGB1	Lama2 - (Itga2+Itgb1)	LAMININ	ECM-Receptor	KEGG: mmu04512	Terg	0.190426	0.475	0.337	0.00143828	#N/A	#N/A	#N/A	#N/A
c6	basal	Lama4	ITGA2_ITGB1	1.28378e-05	0	LAMA4_ITGA2_ITGB1	Lama4 - (Itga2+Itgb1)	LAMININ	ECM-Receptor	KEGG: mmu04512	Terg	0.313461	0.545	0.333	0.0502669	#N/A	#N/A	#N/A	#N/A
c1	basal	Lamb1	ITGA2_ITGB1	6.18699e-05	0	LAMB1_ITGA2_ITGB1	Lamb1 - (Itga2+Itgb1)	LAMININ	ECM-Receptor	KEGG: mmu04512	Terg	0.109642	0.365	0.29	0.0606522	#N/A	#N/A	#N/A	#N/A
c6	basal	Lamb2	ITGA2_ITGB1	1.52761e-05	0	LAMB2_ITGA2_ITGB1	Lamb2 - (Itga2+Itgb1)	LAMININ	ECM-Receptor	KEGG: mmu04512	Terg	0.129298	0.591	0.567	0.814753	#N/A	#N/A	#N/A	#N/A
c4	basal	Lamc1	ITGA2_ITGB1	2.18116e-05	0	LAMC1_ITGA2_ITGB1	Lamc1 - (Itga2+Itgb1)	LAMININ	ECM-Receptor	KEGG: mmu04512	Terg	0.249652	0.439	0.203	0.000356047	#N/A	#N/A	#N/A	#N/A
luminal	basal	Lamc2	ITGA2_ITGB1	0.000892003	0	LAMC2_ITGA2_ITGB1	Lamc2 - (Itga2+Itgb1)	LAMININ	ECM-Receptor	KEGG: mmu04512	Terg	0.222734	0.545	0.324	5.29874e-23	#N/A	#N/A	#N/A	#N/A
c4	basal	Lamc3	ITGA2_ITGB1	3.68669e-05	0	LAMC3_ITGA2_ITGB1	Lamc3 - (Itga2+Itgb1)	LAMININ	ECM-Receptor	KEGG: mmu04512	Terg	0.16532	0.5	0.256	0.000714327	#N/A	#N/A	#N/A	#N/A
c1	basal	Lama2	ITGA3_ITGB1	7.36311e-05	0	LAMA2_ITGA3_ITGB1	Lama2 - (Itga3+Itgb1)	LAMININ	ECM-Receptor	KEGG: mmu04512	Terg	0.190426	0.475	0.337	0.00143828	-0.139993	0.445	0.42	0.0646202
c6	basal	Lama4	ITGA3_ITGB1	1.21997e-05	0	LAMA4_ITGA3_ITGB1	Lama4 - (Itga3+Itgb1)	LAMININ	ECM-Receptor	KEGG: mmu04512	Terg	0.313461	0.545	0.333	0.0502669	-0.139993	0.445	0.42	0.0646202
c1	basal	Lamb1	ITGA3_ITGB1	5.8768e-05	0	LAMB1_ITGA3_ITGB1	Lamb1 - (Itga3+Itgb1)	LAMININ	ECM-Receptor	KEGG: mmu04512	Terg	0.109642	0.365	0.29	0.0606522	-0.139993	0.445	0.42	0.0646202
c6	basal	Lamb2	ITGA3_ITGB1	1.45189e-05	0	LAMB2_ITGA3_ITGB1	Lamb2 - (Itga3+Itgb1)	LAMININ	ECM-Receptor	KEGG: mmu04512	Terg	0.129298	0.591	0.567	0.814753	-0.139993	0.445	0.42	0.0646202
c4	basal	Lamc1	ITGA3_ITGB1	2.07178e-05	0	LAMC1_ITGA3_ITGB1	Lamc1 - (Itga3+Itgb1)	LAMININ	ECM-Receptor	KEGG: mmu04512	Terg	0.249652	0.439	0.203	0.000356047	-0.139993	0.445	0.42	0.0646202
luminal	basal	Lamc2	ITGA3_ITGB1	0.000847572	0	LAMC2_ITGA3_ITGB1	Lamc2 - (Itga3+Itgb1)	LAMININ	ECM-Receptor	KEGG: mmu04512	Terg	0.222734	0.545	0.324	5.29874e-23	-0.139993	0.445	0.42	0.0646202
c4	basal	Lamc3	ITGA3_ITGB1	3.5025e-05	0	LAMC3_ITGA3_ITGB1	Lamc3 - (Itga3+Itgb1)	LAMININ	ECM-Receptor	KEGG: mmu04512	Terg	0.16532	0.5	0.256	0.000714327	-0.139993	0.445	0.42	0.0646202
luminal	basal	Thbs1	ITGA3_ITGB1	0.00133829	0	THBS1_ITGA3_ITGB1	Thbs1 - (Itga3+Itgb1)	THBS	ECM-Receptor	KEGG: mmu04512	Terg	0.501553	0.551	0.27	1.34262e-35	-0.139993	0.445	0.42	0.0646202
basal	basal	Col4a1	ITGA3_ITGB1	0.000445316	0	COL4A1_ITGA3_ITGB1	Col4a1 - (Itga3+Itgb1)	COLLAGEN	ECM-Receptor	KEGG: mmu04512	Terg	0.154342	0.362	0.193	1.47793e-27	-0.139993	0.445	0.42	0.0646202
c1	basal	Col4a5	ITGA3_ITGB1	0.000150959	0	COL4A5_ITGA3_ITGB1	Col4a5 - (Itga3+Itgb1)	COLLAGEN	ECM-Receptor	KEGG: mmu04512	Terg	0.411774	0.51	0.262	2.55932e-09	-0.139993	0.445	0.42	0.0646202
c3	basal	Col4a5	ITGA3_ITGB1	0.000257906	0	COL4A5_ITGA3_ITGB1	Col4a5 - (Itga3+Itgb1)	COLLAGEN	ECM-Receptor	KEGG: mmu04512	Terg	0.305503	0.585	0.361	3.52537e-05	-0.139993	0.445	0.42	0.0646202
c4	basal	Col4a5	ITGA3_ITGB1	0.000120698	0	COL4A5_ITGA3_ITGB1	Col4a5 - (Itga3+Itgb1)	COLLAGEN	ECM-Receptor	KEGG: mmu04512	Terg	0.369633	0.867	0.558	1.01588e-05	-0.139993	0.445	0.42	0.0646202
c1	basal	Col4a6	ITGA3_ITGB1	5.43548e-05	0	COL4A6_ITGA3_ITGB1	Col4a6 - (Itga3+Itgb1)	COLLAGEN	ECM-Receptor	KEGG: mmu04512	Terg	0.422762	0.357	0.097	5.58558e-13	-0.139993	0.445	0.42	0.0646202
c6	basal	Col4a6	ITGA3_ITGB1	1.40825e-05	0	COL4A6_ITGA3_ITGB1	Col4a6 - (Itga3+Itgb1)	COLLAGEN	ECM-Receptor	KEGG: mmu04512	Terg	0.242806	0.727	0.433	0.0622541	-0.139993	0.445	0.42	0.0646202
c0	basal	Col6a1	ITGA3_ITGB1	4.39951e-05	0	COL6A1_ITGA3_ITGB1	Col6a1 - (Itga3+Itgb1)	COLLAGEN	ECM-Receptor	KEGG: mmu04512	Terg	0.131819	0.428	0.312	0.0767157	-0.139993	0.445	0.42	0.0646202
c4	basal	Col6a1	ITGA3_ITGB1	0.000106062	0	COL6A1_ITGA3_ITGB1	Col6a1 - (Itga3+Itgb1)	COLLAGEN	ECM-Receptor	KEGG: mmu04512	Terg	0.2541	0.776	0.581	0.010888	-0.139993	0.445	0.42	0.0646202
c1	basal	Lama2	ITGA6_ITGB1	0.000172678	0	LAMA2_ITGA6_ITGB1	Lama2 - (Itga6+Itgb1)	LAMININ	ECM-Receptor	KEGG: mmu04512	Terg	0.190426	0.475	0.337	0.00143828	0.103102	0.761	0.642	4.43339e-10
c1	luminal	Lama2	ITGA6_ITGB1	3.70825e-05	0	LAMA2_ITGA6_ITGB1	Lama2 - (Itga6+Itgb1)	LAMININ	ECM-Receptor	KEGG: mmu04512	Terg	0.190426	0.475	0.337	0.00143828	0.186978	0.589	0.4335	2.56636e-12
c6	basal	Lama4	ITGA6_ITGB1	2.83357e-05	0	LAMA4_ITGA6_ITGB1	Lama4 - (Itga6+Itgb1)	LAMININ	ECM-Receptor	KEGG: mmu04512	Terg	0.313461	0.545	0.333	0.0502669	0.103102	0.761	0.642	4.43339e-10
c6	luminal	Lama4	ITGA6_ITGB1	6.15183e-06	0	LAMA4_ITGA6_ITGB1	Lama4 - (Itga6+Itgb1)	LAMININ	ECM-Receptor	KEGG: mmu04512	Terg	0.313461	0.545	0.333	0.0502669	0.186978	0.589	0.4335	2.56636e-12
c1	basal	Lamb1	ITGA6_ITGB1	0.000138097	0	LAMB1_ITGA6_ITGB1	Lamb1 - (Itga6+Itgb1)	LAMININ	ECM-Receptor	KEGG: mmu04512	Terg	0.109642	0.365	0.29	0.0606522	0.103102	0.761	0.642	4.43339e-10
c1	luminal	Lamb1	ITGA6_ITGB1	2.95894e-05	0	LAMB1_ITGA6_ITGB1	Lamb1 - (Itga6+Itgb1)	LAMININ	ECM-Receptor	KEGG: mmu04512	Terg	0.109642	0.365	0.29	0.0606522	0.186978	0.589	0.4335	2.56636e-12
c6	basal	Lamb2	ITGA6_ITGB1	3.35984e-05	0	LAMB2_ITGA6_ITGB1	Lamb2 - (Itga6+Itgb1)	LAMININ	ECM-Receptor	KEGG: mmu04512	Terg	0.129298	0.591	0.567	0.814753	0.103102	0.761	0.642	4.43339e-10
c6	luminal	Lamb2	ITGA6_ITGB1	7.32484e-06	0	LAMB2_ITGA6_ITGB1	Lamb2 - (Itga6+Itgb1)	LAMININ	ECM-Receptor	KEGG: mmu04512	Terg	0.129298	0.591	0.567	0.814753	0.186978	0.589	0.4335	2.56636e-12
c4	basal	Lamc1	ITGA6_ITGB1	4.87049e-05	0	LAMC1_ITGA6_ITGB1	Lamc1 - (Itga6+Itgb1)	LAMININ	ECM-Receptor	KEGG: mmu04512	Terg	0.249652	0.439	0.203	0.000356047	0.103102	0.761	0.642	4.43339e-10
c4	luminal	Lamc1	ITGA6_ITGB1	1.04307e-05	0	LAMC1_ITGA6_ITGB1	Lamc1 - (Itga6+Itgb1)	LAMININ	ECM-Receptor	KEGG: mmu04512	Terg	0.249652	0.439	0.203	0.000356047	0.186978	0.589	0.4335	2.56636e-12
luminal	basal	Lamc2	ITGA6_ITGB1	0.00197439	0	LAMC2_ITGA6_ITGB1	Lamc2 - (Itga6+Itgb1)	LAMININ	ECM-Receptor	KEGG: mmu04512	Terg	0.222734	0.545	0.324	5.29874e-23	0.103102	0.761	0.642	4.43339e-10
luminal	luminal	Lamc2	ITGA6_ITGB1	0.000427232	0	LAMC2_ITGA6_ITGB1	Lamc2 - (Itga6+Itgb1)	LAMININ	ECM-Receptor	KEGG: mmu04512	Terg	0.222734	0.545	0.324	5.29874e-23	0.186978	0.589	0.4335	2.56636e-12
c4	basal	Lamc3	ITGA6_ITGB1	8.19158e-05	0	LAMC3_ITGA6_ITGB1	Lamc3 - (Itga6+Itgb1)	LAMININ	ECM-Receptor	KEGG: mmu04512	Terg	0.16532	0.5	0.256	0.000714327	0.103102	0.761	0.642	4.43339e-10
c4	luminal	Lamc3	ITGA6_ITGB1	1.76457e-05	0	LAMC3_ITGA6_ITGB1	Lamc3 - (Itga6+Itgb1)	LAMININ	ECM-Receptor	KEGG: mmu04512	Terg	0.16532	0.5	0.256	0.000714327	0.186978	0.589	0.4335	2.56636e-12
c1	c0	Lama2	ITGA7_ITGB1	5.11502e-06	0	LAMA2_ITGA7_ITGB1	Lama2 - (Itga7+Itgb1)	LAMININ	ECM-Receptor	KEGG: mmu04512	Terg	0.190426	0.475	0.337	0.00143828	-0.16887	0.326	0.383	0.0844774
c6	c0	Lama4	ITGA7_ITGB1	8.46905e-07	0	LAMA4_ITGA7_ITGB1	Lama4 - (Itga7+Itgb1)	LAMININ	ECM-Receptor	KEGG: mmu04512	Terg	0.313461	0.545	0.333	0.0502669	-0.16887	0.326	0.383	0.0844774
c1	c0	Lamb1	ITGA7_ITGB1	4.0831e-06	0	LAMB1_ITGA7_ITGB1	Lamb1 - (Itga7+Itgb1)	LAMININ	ECM-Receptor	KEGG: mmu04512	Terg	0.109642	0.365	0.29	0.0606522	-0.16887	0.326	0.383	0.0844774
c6	c0	Lamb2	ITGA7_ITGB1	1.00763e-06	0	LAMB2_ITGA7_ITGB1	Lamb2 - (Itga7+Itgb1)	LAMININ	ECM-Receptor	KEGG: mmu04512	Terg	0.129298	0.591	0.567	0.814753	-0.16887	0.326	0.383	0.0844774
c4	c0	Lamc1	ITGA7_ITGB1	1.43948e-06	0	LAMC1_ITGA7_ITGB1	Lamc1 - (Itga7+Itgb1)	LAMININ	ECM-Receptor	KEGG: mmu04512	Terg	0.249652	0.439	0.203	0.000356047	-0.16887	0.326	0.383	0.0844774
luminal	c0	Lamc2	ITGA7_ITGB1	5.88508e-05	0	LAMC2_ITGA7_ITGB1	Lamc2 - (Itga7+Itgb1)	LAMININ	ECM-Receptor	KEGG: mmu04512	Terg	0.222734	0.545	0.324	5.29874e-23	-0.16887	0.326	0.383	0.0844774
c4	c0	Lamc3	ITGA7_ITGB1	2.43265e-06	0	LAMC3_ITGA7_ITGB1	Lamc3 - (Itga7+Itgb1)	LAMININ	ECM-Receptor	KEGG: mmu04512	Terg	0.16532	0.5	0.256	0.000714327	-0.16887	0.326	0.383	0.0844774
c1	basal	Lama2	ITGAV_ITGB8	4.78332e-05	0	LAMA2_ITGAV_ITGB8	Lama2 - (Itgav+Itgb8)	LAMININ	ECM-Receptor	KEGG: mmu04512	Terg	0.190426	0.475	0.337	0.00143828	0.146612	0.543	0.3855	8.9631e-11
c6	basal	Lama4	ITGAV_ITGB8	7.94544e-06	0	LAMA4_ITGAV_ITGB8	Lama4 - (Itgav+Itgb8)	LAMININ	ECM-Receptor	KEGG: mmu04512	Terg	0.313461	0.545	0.333	0.0502669	0.146612	0.543	0.3855	8.9631e-11
c1	basal	Lamb1	ITGAV_ITGB8	3.81578e-05	0	LAMB1_ITGAV_ITGB8	Lamb1 - (Itgav+Itgb8)	LAMININ	ECM-Receptor	KEGG: mmu04512	Terg	0.109642	0.365	0.29	0.0606522	0.146612	0.543	0.3855	8.9631e-11
c6	basal	Lamb2	ITGAV_ITGB8	9.46509e-06	0	LAMB2_ITGAV_ITGB8	Lamb2 - (Itgav+Itgb8)	LAMININ	ECM-Receptor	KEGG: mmu04512	Terg	0.129298	0.591	0.567	0.814753	0.146612	0.543	0.3855	8.9631e-11
c4	basal	Lamc1	ITGAV_ITGB8	1.34504e-05	0	LAMC1_ITGAV_ITGB8	Lamc1 - (Itgav+Itgb8)	LAMININ	ECM-Receptor	KEGG: mmu04512	Terg	0.249652	0.439	0.203	0.000356047	0.146612	0.543	0.3855	8.9631e-11
luminal	basal	Lamc2	ITGAV_ITGB8	0.00055158	0	LAMC2_ITGAV_ITGB8	Lamc2 - (Itgav+Itgb8)	LAMININ	ECM-Receptor	KEGG: mmu04512	Terg	0.222734	0.545	0.324	5.29874e-23	0.146612	0.543	0.3855	8.9631e-11
c4	basal	Lamc3	ITGAV_ITGB8	2.27696e-05	0	LAMC3_ITGAV_ITGB8	Lamc3 - (Itgav+Itgb8)	LAMININ	ECM-Receptor	KEGG: mmu04512	Terg	0.16532	0.5	0.256	0.000714327	0.146612	0.543	0.3855	8.9631e-11
basal	basal	Col4a1	ITGAV_ITGB8	0.000288949	0	COL4A1_ITGAV_ITGB8	Col4a1 - (Itgav+Itgb8)	COLLAGEN	ECM-Receptor	KEGG: mmu04512	Terg	0.154342	0.362	0.193	1.47793e-27	0.146612	0.543	0.3855	8.9631e-11
c1	basal	Col4a5	ITGAV_ITGB8	9.83343e-05	0	COL4A5_ITGAV_ITGB8	Col4a5 - (Itgav+Itgb8)	COLLAGEN	ECM-Receptor	KEGG: mmu04512	Terg	0.411774	0.51	0.262	2.55932e-09	0.146612	0.543	0.3855	8.9631e-11
c3	basal	Col4a5	ITGAV_ITGB8	0.000168002	0	COL4A5_ITGAV_ITGB8	Col4a5 - (Itgav+Itgb8)	COLLAGEN	ECM-Receptor	KEGG: mmu04512	Terg	0.305503	0.585	0.361	3.52537e-05	0.146612	0.543	0.3855	8.9631e-11
c4	basal	Col4a5	ITGAV_ITGB8	7.91022e-05	0	COL4A5_ITGAV_ITGB8	Col4a5 - (Itgav+Itgb8)	COLLAGEN	ECM-Receptor	KEGG: mmu04512	Terg	0.369633	0.867	0.558	1.01588e-05	0.146612	0.543	0.3855	8.9631e-11
c1	basal	Col4a6	ITGAV_ITGB8	3.52869e-05	0	COL4A6_ITGAV_ITGB8	Col4a6 - (Itgav+Itgb8)	COLLAGEN	ECM-Receptor	KEGG: mmu04512	Terg	0.422762	0.357	0.097	5.58558e-13	0.146612	0.543	0.3855	8.9631e-11
c6	basal	Col4a6	ITGAV_ITGB8	9.17887e-06	0	COL4A6_ITGAV_ITGB8	Col4a6 - (Itgav+Itgb8)	COLLAGEN	ECM-Receptor	KEGG: mmu04512	Terg	0.242806	0.727	0.433	0.0622541	0.146612	0.543	0.3855	8.9631e-11
c0	basal	Col6a1	ITGAV_ITGB8	2.85689e-05	0	COL6A1_ITGAV_ITGB8	Col6a1 - (Itgav+Itgb8)	COLLAGEN	ECM-Receptor	KEGG: mmu04512	Terg	0.131819	0.428	0.312	0.0767157	0.146612	0.543	0.3855	8.9631e-11
c4	basal	Col6a1	ITGAV_ITGB8	6.94142e-05	0	COL6A1_ITGAV_ITGB8	Col6a1 - (Itgav+Itgb8)	COLLAGEN	ECM-Receptor	KEGG: mmu04512	Terg	0.2541	0.776	0.581	0.010888	0.146612	0.543	0.3855	8.9631e-11
c1	basal	Lama2	ITGA6_ITGB4	0.00010294	0	LAMA2_ITGA6_ITGB4	Lama2 - (Itga6+Itgb4)	LAMININ	ECM-Receptor	KEGG: mmu04512	Terg	0.190426	0.475	0.337	0.00143828	-0.0184843	0.678	0.5925	0.0747161
c1	luminal	Lama2	ITGA6_ITGB4	1.48156e-05	0	LAMA2_ITGA6_ITGB4	Lama2 - (Itga6+Itgb4)	LAMININ	ECM-Receptor	KEGG: mmu04512	Terg	0.190426	0.475	0.337	0.00143828	0.204359	0.506	0.311	2.7775e-19
c6	basal	Lama4	ITGA6_ITGB4	1.70071e-05	0	LAMA4_ITGA6_ITGB4	Lama4 - (Itga6+Itgb4)	LAMININ	ECM-Receptor	KEGG: mmu04512	Terg	0.313461	0.545	0.333	0.0502669	-0.0184843	0.678	0.5925	0.0747161
c6	luminal	Lama4	ITGA6_ITGB4	2.46669e-06	0	LAMA4_ITGA6_ITGB4	Lama4 - (Itga6+Itgb4)	LAMININ	ECM-Receptor	KEGG: mmu04512	Terg	0.313461	0.545	0.333	0.0502669	0.204359	0.506	0.311	2.7775e-19
c1	basal	Lamb1	ITGA6_ITGB4	8.22094e-05	0	LAMB1_ITGA6_ITGB4	Lamb1 - (Itga6+Itgb4)	LAMININ	ECM-Receptor	KEGG: mmu04512	Terg	0.109642	0.365	0.29	0.0606522	-0.0184843	0.678	0.5925	0.0747161
c1	luminal	Lamb1	ITGA6_ITGB4	1.18132e-05	0	LAMB1_ITGA6_ITGB4	Lamb1 - (Itga6+Itgb4)	LAMININ	ECM-Receptor	KEGG: mmu04512	Terg	0.109642	0.365	0.29	0.0606522	0.204359	0.506	0.311	2.7775e-19
c6	basal	Lamb2	ITGA6_ITGB4	2.02179e-05	0	LAMB2_ITGA6_ITGB4	Lamb2 - (Itga6+Itgb4)	LAMININ	ECM-Receptor	KEGG: mmu04512	Terg	0.129298	0.591	0.567	0.814753	-0.0184843	0.678	0.5925	0.0747161
c6	luminal	Lamb2	ITGA6_ITGB4	2.94109e-06	0	LAMB2_ITGA6_ITGB4	Lamb2 - (Itga6+Itgb4)	LAMININ	ECM-Receptor	KEGG: mmu04512	Terg	0.129298	0.591	0.567	0.814753	0.204359	0.506	0.311	2.7775e-19
c4	basal	Lamc1	ITGA6_ITGB4	2.89853e-05	0	LAMC1_ITGA6_ITGB4	Lamc1 - (Itga6+Itgb4)	LAMININ	ECM-Receptor	KEGG: mmu04512	Terg	0.249652	0.439	0.203	0.000356047	-0.0184843	0.678	0.5925	0.0747161
c4	luminal	Lamc1	ITGA6_ITGB4	4.16369e-06	0	LAMC1_ITGA6_ITGB4	Lamc1 - (Itga6+Itgb4)	LAMININ	ECM-Receptor	KEGG: mmu04512	Terg	0.249652	0.439	0.203	0.000356047	0.204359	0.506	0.311	2.7775e-19
luminal	basal	Lamc2	ITGA6_ITGB4	0.00118259	0	LAMC2_ITGA6_ITGB4	Lamc2 - (Itga6+Itgb4)	LAMININ	ECM-Receptor	KEGG: mmu04512	Terg	0.222734	0.545	0.324	5.29874e-23	-0.0184843	0.678	0.5925	0.0747161
luminal	luminal	Lamc2	ITGA6_ITGB4	0.000171119	0	LAMC2_ITGA6_ITGB4	Lamc2 - (Itga6+Itgb4)	LAMININ	ECM-Receptor	KEGG: mmu04512	Terg	0.222734	0.545	0.324	5.29874e-23	0.204359	0.506	0.311	2.7775e-19
c4	basal	Lamc3	ITGA6_ITGB4	4.89273e-05	0	LAMC3_ITGA6_ITGB4	Lamc3 - (Itga6+Itgb4)	LAMININ	ECM-Receptor	KEGG: mmu04512	Terg	0.16532	0.5	0.256	0.000714327	-0.0184843	0.678	0.5925	0.0747161
c4	luminal	Lamc3	ITGA6_ITGB4	7.05715e-06	0	LAMC3_ITGA6_ITGB4	Lamc3 - (Itga6+Itgb4)	LAMININ	ECM-Receptor	KEGG: mmu04512	Terg	0.16532	0.5	0.256	0.000714327	0.204359	0.506	0.311	2.7775e-19
basal	CD4+ T lymphocytes	Col4a1	Cd44	2.64461e-05	0	COL4A1_CD44	Col4a1 - Cd44	COLLAGEN	ECM-Receptor	KEGG: mmu04512	Terg	0.154342	0.362	0.193	1.47793e-27	-0.48141	0.274	0.45	1.43629e-11
basal	Treg	Col4a1	Cd44	6.84081e-05	0	COL4A1_CD44	Col4a1 - Cd44	COLLAGEN	ECM-Receptor	KEGG: mmu04512	Terg	0.154342	0.362	0.193	1.47793e-27	-0.307538	0.564	0.662	2.3352e-05
basal	basal	Col4a1	Cd44	0.000153511	0	COL4A1_CD44	Col4a1 - Cd44	COLLAGEN	ECM-Receptor	KEGG: mmu04512	Terg	0.154342	0.362	0.193	1.47793e-27	-0.159837	0.417	0.386	0.256748
basal	c1	Col4a1	Cd44	1.60191e-05	0	COL4A1_CD44	Col4a1 - Cd44	COLLAGEN	ECM-Receptor	KEGG: mmu04512	Terg	0.154342	0.362	0.193	1.47793e-27	-0.115039	0.319	0.333	0.603381
basal	c6	Col4a1	Cd44	6.52834e-06	0	COL4A1_CD44	Col4a1 - Cd44	COLLAGEN	ECM-Receptor	KEGG: mmu04512	Terg	0.154342	0.362	0.193	1.47793e-27	-0.129922	0.818	0.733	0.516762
basal	dendritic cells	Col4a1	Cd44	3.39617e-05	0	COL4A1_CD44	Col4a1 - Cd44	COLLAGEN	ECM-Receptor	KEGG: mmu04512	Terg	0.154342	0.362	0.193	1.47793e-27	-0.189632	0.754	0.818	0.0679058
basal	luminal	Col4a1	Cd44	6.86192e-05	0	COL4A1_CD44	Col4a1 - Cd44	COLLAGEN	ECM-Receptor	KEGG: mmu04512	Terg	0.154342	0.362	0.193	1.47793e-27	0.133596	0.305	0.196	1.05026e-08
basal	monocytes/macrophages	Col4a1	Cd44	9.38784e-05	0	COL4A1_CD44	Col4a1 - Cd44	COLLAGEN	ECM-Receptor	KEGG: mmu04512	Terg	0.154342	0.362	0.193	1.47793e-27	-0.433482	0.577	0.749	5.59626e-16
c1	CD4+ T lymphocytes	Col4a5	Cd44	9.02256e-06	0	COL4A5_CD44	Col4a5 - Cd44	COLLAGEN	ECM-Receptor	KEGG: mmu04512	Terg	0.411774	0.51	0.262	2.55932e-09	-0.48141	0.274	0.45	1.43629e-11
c3	CD4+ T lymphocytes	Col4a5	Cd44	1.5415e-05	0	COL4A5_CD44	Col4a5 - Cd44	COLLAGEN	ECM-Receptor	KEGG: mmu04512	Terg	0.305503	0.585	0.361	3.52537e-05	-0.48141	0.274	0.45	1.43629e-11
c4	CD4+ T lymphocytes	Col4a5	Cd44	7.28656e-06	0	COL4A5_CD44	Col4a5 - Cd44	COLLAGEN	ECM-Receptor	KEGG: mmu04512	Terg	0.369633	0.867	0.558	1.01588e-05	-0.48141	0.274	0.45	1.43629e-11
c1	Treg	Col4a5	Cd44	2.30243e-05	0	COL4A5_CD44	Col4a5 - Cd44	COLLAGEN	ECM-Receptor	KEGG: mmu04512	Terg	0.411774	0.51	0.262	2.55932e-09	-0.307538	0.564	0.662	2.3352e-05
c3	Treg	Col4a5	Cd44	3.93348e-05	0	COL4A5_CD44	Col4a5 - Cd44	COLLAGEN	ECM-Receptor	KEGG: mmu04512	Terg	0.305503	0.585	0.361	3.52537e-05	-0.307538	0.564	0.662	2.3352e-05
c4	Treg	Col4a5	Cd44	1.82069e-05	0	COL4A5_CD44	Col4a5 - Cd44	COLLAGEN	ECM-Receptor	KEGG: mmu04512	Terg	0.369633	0.867	0.558	1.01588e-05	-0.307538	0.564	0.662	2.3352e-05
c1	basal	Col4a5	Cd44	5.24197e-05	0	COL4A5_CD44	Col4a5 - Cd44	COLLAGEN	ECM-Receptor	KEGG: mmu04512	Terg	0.411774	0.51	0.262	2.55932e-09	-0.159837	0.417	0.386	0.256748
c3	basal	Col4a5	Cd44	8.95589e-05	0	COL4A5_CD44	Col4a5 - Cd44	COLLAGEN	ECM-Receptor	KEGG: mmu04512	Terg	0.305503	0.585	0.361	3.52537e-05	-0.159837	0.417	0.386	0.256748
c4	basal	Col4a5	Cd44	4.23934e-05	0	COL4A5_CD44	Col4a5 - Cd44	COLLAGEN	ECM-Receptor	KEGG: mmu04512	Terg	0.369633	0.867	0.558	1.01588e-05	-0.159837	0.417	0.386	0.256748
c1	c1	Col4a5	Cd44	5.46649e-06	0	COL4A5_CD44	Col4a5 - Cd44	COLLAGEN	ECM-Receptor	KEGG: mmu04512	Terg	0.411774	0.51	0.262	2.55932e-09	-0.115039	0.319	0.333	0.603381
c3	c1	Col4a5	Cd44	9.33946e-06	0	COL4A5_CD44	Col4a5 - Cd44	COLLAGEN	ECM-Receptor	KEGG: mmu04512	Terg	0.305503	0.585	0.361	3.52537e-05	-0.115039	0.319	0.333	0.603381
c4	c1	Col4a5	Cd44	4.41631e-06	0	COL4A5_CD44	Col4a5 - Cd44	COLLAGEN	ECM-Receptor	KEGG: mmu04512	Terg	0.369633	0.867	0.558	1.01588e-05	-0.115039	0.319	0.333	0.603381
c1	c6	Col4a5	Cd44	2.1896e-06	0	COL4A5_CD44	Col4a5 - Cd44	COLLAGEN	ECM-Receptor	KEGG: mmu04512	Terg	0.411774	0.51	0.262	2.55932e-09	-0.129922	0.818	0.733	0.516762
c3	c6	Col4a5	Cd44	3.74066e-06	0	COL4A5_CD44	Col4a5 - Cd44	COLLAGEN	ECM-Receptor	KEGG: mmu04512	Terg	0.305503	0.585	0.361	3.52537e-05	-0.129922	0.818	0.733	0.516762
c4	c6	Col4a5	Cd44	1.7223e-06	0	COL4A5_CD44	Col4a5 - Cd44	COLLAGEN	ECM-Receptor	KEGG: mmu04512	Terg	0.369633	0.867	0.558	1.01588e-05	-0.129922	0.818	0.733	0.516762
c1	dendritic cells	Col4a5	Cd44	1.13898e-05	0	COL4A5_CD44	Col4a5 - Cd44	COLLAGEN	ECM-Receptor	KEGG: mmu04512	Terg	0.411774	0.51	0.262	2.55932e-09	-0.189632	0.754	0.818	0.0679058
c3	dendritic cells	Col4a5	Cd44	1.9458e-05	0	COL4A5_CD44	Col4a5 - Cd44	COLLAGEN	ECM-Receptor	KEGG: mmu04512	Terg	0.305503	0.585	0.361	3.52537e-05	-0.189632	0.754	0.818	0.0679058
c4	dendritic cells	Col4a5	Cd44	8.95785e-06	0	COL4A5_CD44	Col4a5 - Cd44	COLLAGEN	ECM-Receptor	KEGG: mmu04512	Terg	0.369633	0.867	0.558	1.01588e-05	-0.189632	0.754	0.818	0.0679058
c1	luminal	Col4a5	Cd44	2.34556e-05	0	COL4A5_CD44	Col4a5 - Cd44	COLLAGEN	ECM-Receptor	KEGG: mmu04512	Terg	0.411774	0.51	0.262	2.55932e-09	0.133596	0.305	0.196	1.05026e-08
c3	luminal	Col4a5	Cd44	4.00741e-05	0	COL4A5_CD44	Col4a5 - Cd44	COLLAGEN	ECM-Receptor	KEGG: mmu04512	Terg	0.305503	0.585	0.361	3.52537e-05	0.133596	0.305	0.196	1.05026e-08
c4	luminal	Col4a5	Cd44	1.90002e-05	0	COL4A5_CD44	Col4a5 - Cd44	COLLAGEN	ECM-Receptor	KEGG: mmu04512	Terg	0.369633	0.867	0.558	1.01588e-05	0.133596	0.305	0.196	1.05026e-08
c1	monocytes/macrophages	Col4a5	Cd44	3.15522e-05	0	COL4A5_CD44	Col4a5 - Cd44	COLLAGEN	ECM-Receptor	KEGG: mmu04512	Terg	0.411774	0.51	0.262	2.55932e-09	-0.433482	0.577	0.749	5.59626e-16
c3	monocytes/macrophages	Col4a5	Cd44	5.39034e-05	0	COL4A5_CD44	Col4a5 - Cd44	COLLAGEN	ECM-Receptor	KEGG: mmu04512	Terg	0.305503	0.585	0.361	3.52537e-05	-0.433482	0.577	0.749	5.59626e-16
c4	monocytes/macrophages	Col4a5	Cd44	2.48965e-05	0	COL4A5_CD44	Col4a5 - Cd44	COLLAGEN	ECM-Receptor	KEGG: mmu04512	Terg	0.369633	0.867	0.558	1.01588e-05	-0.433482	0.577	0.749	5.59626e-16
c1	CD4+ T lymphocytes	Col4a6	Cd44	3.23069e-06	0	COL4A6_CD44	Col4a6 - Cd44	COLLAGEN	ECM-Receptor	KEGG: mmu04512	Terg	0.422762	0.357	0.097	5.58558e-13	-0.48141	0.274	0.45	1.43629e-11
c6	CD4+ T lymphocytes	Col4a6	Cd44	8.42529e-07	0	COL4A6_CD44	Col4a6 - Cd44	COLLAGEN	ECM-Receptor	KEGG: mmu04512	Terg	0.242806	0.727	0.433	0.0622541	-0.48141	0.274	0.45	1.43629e-11
c1	Treg	Col4a6	Cd44	8.3419e-06	0	COL4A6_CD44	Col4a6 - Cd44	COLLAGEN	ECM-Receptor	KEGG: mmu04512	Terg	0.422762	0.357	0.097	5.58558e-13	-0.307538	0.564	0.662	2.3352e-05
c6	Treg	Col4a6	Cd44	2.14547e-06	0	COL4A6_CD44	Col4a6 - Cd44	COLLAGEN	ECM-Receptor	KEGG: mmu04512	Terg	0.242806	0.727	0.433	0.0622541	-0.307538	0.564	0.662	2.3352e-05
c1	basal	Col4a6	Cd44	1.87553e-05	0	COL4A6_CD44	Col4a6 - Cd44	COLLAGEN	ECM-Receptor	KEGG: mmu04512	Terg	0.422762	0.357	0.097	5.58558e-13	-0.159837	0.417	0.386	0.256748
c6	basal	Col4a6	Cd44	4.89565e-06	0	COL4A6_CD44	Col4a6 - Cd44	COLLAGEN	ECM-Receptor	KEGG: mmu04512	Terg	0.242806	0.727	0.433	0.0622541	-0.159837	0.417	0.386	0.256748
c1	c1	Col4a6	Cd44	1.95698e-06	0	COL4A6_CD44	Col4a6 - Cd44	COLLAGEN	ECM-Receptor	KEGG: mmu04512	Terg	0.422762	0.357	0.097	5.58558e-13	-0.115039	0.319	0.333	0.603381
c6	c1	Col4a6	Cd44	5.10481e-07	0	COL4A6_CD44	Col4a6 - Cd44	COLLAGEN	ECM-Receptor	KEGG: mmu04512	Terg	0.242806	0.727	0.433	0.0622541	-0.115039	0.319	0.333	0.603381
c1	c6	Col4a6	Cd44	7.95717e-07	0	COL4A6_CD44	Col4a6 - Cd44	COLLAGEN	ECM-Receptor	KEGG: mmu04512	Terg	0.422762	0.357	0.097	5.58558e-13	-0.129922	0.818	0.733	0.516762
c6	c6	Col4a6	Cd44	2.03923e-07	0	COL4A6_CD44	Col4a6 - Cd44	COLLAGEN	ECM-Receptor	KEGG: mmu04512	Terg	0.242806	0.727	0.433	0.0622541	-0.129922	0.818	0.733	0.516762
c1	dendritic cells	Col4a6	Cd44	4.13943e-06	0	COL4A6_CD44	Col4a6 - Cd44	COLLAGEN	ECM-Receptor	KEGG: mmu04512	Terg	0.422762	0.357	0.097	5.58558e-13	-0.189632	0.754	0.818	0.0679058
c6	dendritic cells	Col4a6	Cd44	1.06074e-06	0	COL4A6_CD44	Col4a6 - Cd44	COLLAGEN	ECM-Receptor	KEGG: mmu04512	Terg	0.242806	0.727	0.433	0.0622541	-0.189632	0.754	0.818	0.0679058
c1	luminal	Col4a6	Cd44	8.38474e-06	0	COL4A6_CD44	Col4a6 - Cd44	COLLAGEN	ECM-Receptor	KEGG: mmu04512	Terg	0.422762	0.357	0.097	5.58558e-13	0.133596	0.305	0.196	1.05026e-08
c6	luminal	Col4a6	Cd44	2.19095e-06	0	COL4A6_CD44	Col4a6 - Cd44	COLLAGEN	ECM-Receptor	KEGG: mmu04512	Terg	0.242806	0.727	0.433	0.0622541	0.133596	0.305	0.196	1.05026e-08
c1	monocytes/macrophages	Col4a6	Cd44	1.14457e-05	0	COL4A6_CD44	Col4a6 - Cd44	COLLAGEN	ECM-Receptor	KEGG: mmu04512	Terg	0.422762	0.357	0.097	5.58558e-13	-0.433482	0.577	0.749	5.59626e-16
c6	monocytes/macrophages	Col4a6	Cd44	2.93947e-06	0	COL4A6_CD44	Col4a6 - Cd44	COLLAGEN	ECM-Receptor	KEGG: mmu04512	Terg	0.242806	0.727	0.433	0.0622541	-0.433482	0.577	0.749	5.59626e-16
c0	CD4+ T lymphocytes	Col6a1	Cd44	2.61607e-06	0	COL6A1_CD44	Col6a1 - Cd44	COLLAGEN	ECM-Receptor	KEGG: mmu04512	Terg	0.131819	0.428	0.312	0.0767157	-0.48141	0.274	0.45	1.43629e-11
c4	CD4+ T lymphocytes	Col6a1	Cd44	6.3884e-06	0	COL6A1_CD44	Col6a1 - Cd44	COLLAGEN	ECM-Receptor	KEGG: mmu04512	Terg	0.2541	0.776	0.581	0.010888	-0.48141	0.274	0.45	1.43629e-11
c0	Treg	Col6a1	Cd44	6.74871e-06	0	COL6A1_CD44	Col6a1 - Cd44	COLLAGEN	ECM-Receptor	KEGG: mmu04512	Terg	0.131819	0.428	0.312	0.0767157	-0.307538	0.564	0.662	2.3352e-05
c4	Treg	Col6a1	Cd44	1.60391e-05	0	COL6A1_CD44	Col6a1 - Cd44	COLLAGEN	ECM-Receptor	KEGG: mmu04512	Terg	0.2541	0.776	0.581	0.010888	-0.307538	0.564	0.662	2.3352e-05
c0	basal	Col6a1	Cd44	1.51881e-05	0	COL6A1_CD44	Col6a1 - Cd44	COLLAGEN	ECM-Receptor	KEGG: mmu04512	Terg	0.131819	0.428	0.312	0.0767157	-0.159837	0.417	0.386	0.256748
c4	basal	Col6a1	Cd44	3.71559e-05	0	COL6A1_CD44	Col6a1 - Cd44	COLLAGEN	ECM-Receptor	KEGG: mmu04512	Terg	0.2541	0.776	0.581	0.010888	-0.159837	0.417	0.386	0.256748
c0	c1	Col6a1	Cd44	1.5847e-06	0	COL6A1_CD44	Col6a1 - Cd44	COLLAGEN	ECM-Receptor	KEGG: mmu04512	Terg	0.131819	0.428	0.312	0.0767157	-0.115039	0.319	0.333	0.603381
c4	c1	Col6a1	Cd44	3.87162e-06	0	COL6A1_CD44	Col6a1 - Cd44	COLLAGEN	ECM-Receptor	KEGG: mmu04512	Terg	0.2541	0.776	0.581	0.010888	-0.115039	0.319	0.333	0.603381
c0	c6	Col6a1	Cd44	6.43592e-07	0	COL6A1_CD44	Col6a1 - Cd44	COLLAGEN	ECM-Receptor	KEGG: mmu04512	Terg	0.131819	0.428	0.312	0.0767157	-0.129922	0.818	0.733	0.516762
c4	c6	Col6a1	Cd44	1.51905e-06	0	COL6A1_CD44	Col6a1 - Cd44	COLLAGEN	ECM-Receptor	KEGG: mmu04512	Terg	0.2541	0.776	0.581	0.010888	-0.129922	0.818	0.733	0.516762
c0	dendritic cells	Col6a1	Cd44	3.34804e-06	0	COL6A1_CD44	Col6a1 - Cd44	COLLAGEN	ECM-Receptor	KEGG: mmu04512	Terg	0.131819	0.428	0.312	0.0767157	-0.189632	0.754	0.818	0.0679058
c4	dendritic cells	Col6a1	Cd44	7.90095e-06	0	COL6A1_CD44	Col6a1 - Cd44	COLLAGEN	ECM-Receptor	KEGG: mmu04512	Terg	0.2541	0.776	0.581	0.010888	-0.189632	0.754	0.818	0.0679058
c0	luminal	Col6a1	Cd44	6.79046e-06	0	COL6A1_CD44	Col6a1 - Cd44	COLLAGEN	ECM-Receptor	KEGG: mmu04512	Terg	0.131819	0.428	0.312	0.0767157	0.133596	0.305	0.196	1.05026e-08
c4	luminal	Col6a1	Cd44	1.66466e-05	0	COL6A1_CD44	Col6a1 - Cd44	COLLAGEN	ECM-Receptor	KEGG: mmu04512	Terg	0.2541	0.776	0.581	0.010888	0.133596	0.305	0.196	1.05026e-08
c0	monocytes/macrophages	Col6a1	Cd44	9.25881e-06	0	COL6A1_CD44	Col6a1 - Cd44	COLLAGEN	ECM-Receptor	KEGG: mmu04512	Terg	0.131819	0.428	0.312	0.0767157	-0.433482	0.577	0.749	5.59626e-16
c4	monocytes/macrophages	Col6a1	Cd44	2.1943e-05	0	COL6A1_CD44	Col6a1 - Cd44	COLLAGEN	ECM-Receptor	KEGG: mmu04512	Terg	0.2541	0.776	0.581	0.010888	-0.433482	0.577	0.749	5.59626e-16
c1	CD4+ T lymphocytes	Lama2	Cd44	4.38126e-06	0	LAMA2_CD44	Lama2 - Cd44	LAMININ	ECM-Receptor	KEGG: mmu04512	Terg	0.190426	0.475	0.337	0.00143828	-0.48141	0.274	0.45	1.43629e-11
c1	Treg	Lama2	Cd44	1.12862e-05	0	LAMA2_CD44	Lama2 - Cd44	LAMININ	ECM-Receptor	KEGG: mmu04512	Terg	0.190426	0.475	0.337	0.00143828	-0.307538	0.564	0.662	2.3352e-05
c1	basal	Lama2	Cd44	2.54387e-05	0	LAMA2_CD44	Lama2 - Cd44	LAMININ	ECM-Receptor	KEGG: mmu04512	Terg	0.190426	0.475	0.337	0.00143828	-0.159837	0.417	0.386	0.256748
c1	c1	Lama2	Cd44	2.65404e-06	0	LAMA2_CD44	Lama2 - Cd44	LAMININ	ECM-Receptor	KEGG: mmu04512	Terg	0.190426	0.475	0.337	0.00143828	-0.115039	0.319	0.333	0.603381
c1	c6	Lama2	Cd44	1.07591e-06	0	LAMA2_CD44	Lama2 - Cd44	LAMININ	ECM-Receptor	KEGG: mmu04512	Terg	0.190426	0.475	0.337	0.00143828	-0.129922	0.818	0.733	0.516762
c1	dendritic cells	Lama2	Cd44	5.59698e-06	0	LAMA2_CD44	Lama2 - Cd44	LAMININ	ECM-Receptor	KEGG: mmu04512	Terg	0.190426	0.475	0.337	0.00143828	-0.189632	0.754	0.818	0.0679058
c1	luminal	Lama2	Cd44	1.13746e-05	0	LAMA2_CD44	Lama2 - Cd44	LAMININ	ECM-Receptor	KEGG: mmu04512	Terg	0.190426	0.475	0.337	0.00143828	0.133596	0.305	0.196	1.05026e-08
c1	monocytes/macrophages	Lama2	Cd44	1.54816e-05	0	LAMA2_CD44	Lama2 - Cd44	LAMININ	ECM-Receptor	KEGG: mmu04512	Terg	0.190426	0.475	0.337	0.00143828	-0.433482	0.577	0.749	5.59626e-16
c6	CD4+ T lymphocytes	Lama4	Cd44	7.28942e-07	0	LAMA4_CD44	Lama4 - Cd44	LAMININ	ECM-Receptor	KEGG: mmu04512	Terg	0.313461	0.545	0.333	0.0502669	-0.48141	0.274	0.45	1.43629e-11
c6	Treg	Lama4	Cd44	1.86132e-06	0	LAMA4_CD44	Lama4 - Cd44	LAMININ	ECM-Receptor	KEGG: mmu04512	Terg	0.313461	0.545	0.333	0.0502669	-0.307538	0.564	0.662	2.3352e-05
c6	basal	Lama4	Cd44	4.23486e-06	0	LAMA4_CD44	Lama4 - Cd44	LAMININ	ECM-Receptor	KEGG: mmu04512	Terg	0.313461	0.545	0.333	0.0502669	-0.159837	0.417	0.386	0.256748
c6	c1	Lama4	Cd44	4.41638e-07	0	LAMA4_CD44	Lama4 - Cd44	LAMININ	ECM-Receptor	KEGG: mmu04512	Terg	0.313461	0.545	0.333	0.0502669	-0.115039	0.319	0.333	0.603381
c6	c6	Lama4	Cd44	1.77039e-07	0	LAMA4_CD44	Lama4 - Cd44	LAMININ	ECM-Receptor	KEGG: mmu04512	Terg	0.313461	0.545	0.333	0.0502669	-0.129922	0.818	0.733	0.516762
c6	dendritic cells	Lama4	Cd44	9.20917e-07	0	LAMA4_CD44	Lama4 - Cd44	LAMININ	ECM-Receptor	KEGG: mmu04512	Terg	0.313461	0.545	0.333	0.0502669	-0.189632	0.754	0.818	0.0679058
c6	luminal	Lama4	Cd44	1.89483e-06	0	LAMA4_CD44	Lama4 - Cd44	LAMININ	ECM-Receptor	KEGG: mmu04512	Terg	0.313461	0.545	0.333	0.0502669	0.133596	0.305	0.196	1.05026e-08
c6	monocytes/macrophages	Lama4	Cd44	2.55089e-06	0	LAMA4_CD44	Lama4 - Cd44	LAMININ	ECM-Receptor	KEGG: mmu04512	Terg	0.313461	0.545	0.333	0.0502669	-0.433482	0.577	0.749	5.59626e-16
c1	CD4+ T lymphocytes	Lamb1	Cd44	3.49388e-06	0	LAMB1_CD44	Lamb1 - Cd44	LAMININ	ECM-Receptor	KEGG: mmu04512	Terg	0.109642	0.365	0.29	0.0606522	-0.48141	0.274	0.45	1.43629e-11
c1	Treg	Lamb1	Cd44	9.01663e-06	0	LAMB1_CD44	Lamb1 - Cd44	LAMININ	ECM-Receptor	KEGG: mmu04512	Terg	0.109642	0.365	0.29	0.0606522	-0.307538	0.564	0.662	2.3352e-05
c1	basal	Lamb1	Cd44	2.02839e-05	0	LAMB1_CD44	Lamb1 - Cd44	LAMININ	ECM-Receptor	KEGG: mmu04512	Terg	0.109642	0.365	0.29	0.0606522	-0.159837	0.417	0.386	0.256748
c1	c1	Lamb1	Cd44	2.11643e-06	0	LAMB1_CD44	Lamb1 - Cd44	LAMININ	ECM-Receptor	KEGG: mmu04512	Terg	0.109642	0.365	0.29	0.0606522	-0.115039	0.319	0.333	0.603381
c1	c6	Lamb1	Cd44	8.59957e-07	0	LAMB1_CD44	Lamb1 - Cd44	LAMININ	ECM-Receptor	KEGG: mmu04512	Terg	0.109642	0.365	0.29	0.0606522	-0.129922	0.818	0.733	0.516762
c1	dendritic cells	Lamb1	Cd44	4.47361e-06	0	LAMB1_CD44	Lamb1 - Cd44	LAMININ	ECM-Receptor	KEGG: mmu04512	Terg	0.109642	0.365	0.29	0.0606522	-0.189632	0.754	0.818	0.0679058
c1	luminal	Lamb1	Cd44	9.06849e-06	0	LAMB1_CD44	Lamb1 - Cd44	LAMININ	ECM-Receptor	KEGG: mmu04512	Terg	0.109642	0.365	0.29	0.0606522	0.133596	0.305	0.196	1.05026e-08
c1	monocytes/macrophages	Lamb1	Cd44	1.23707e-05	0	LAMB1_CD44	Lamb1 - Cd44	LAMININ	ECM-Receptor	KEGG: mmu04512	Terg	0.109642	0.365	0.29	0.0606522	-0.433482	0.577	0.749	5.59626e-16
c6	CD4+ T lymphocytes	Lamb2	Cd44	8.68903e-07	0	LAMB2_CD44	Lamb2 - Cd44	LAMININ	ECM-Receptor	KEGG: mmu04512	Terg	0.129298	0.591	0.567	0.814753	-0.48141	0.274	0.45	1.43629e-11
c6	Treg	Lamb2	Cd44	2.21122e-06	0	LAMB2_CD44	Lamb2 - Cd44	LAMININ	ECM-Receptor	KEGG: mmu04512	Terg	0.129298	0.591	0.567	0.814753	-0.307538	0.564	0.662	2.3352e-05
c6	basal	Lamb2	Cd44	5.04911e-06	0	LAMB2_CD44	Lamb2 - Cd44	LAMININ	ECM-Receptor	KEGG: mmu04512	Terg	0.129298	0.591	0.567	0.814753	-0.159837	0.417	0.386	0.256748
c6	c1	Lamb2	Cd44	5.26466e-07	0	LAMB2_CD44	Lamb2 - Cd44	LAMININ	ECM-Receptor	KEGG: mmu04512	Terg	0.129298	0.591	0.567	0.814753	-0.115039	0.319	0.333	0.603381
c6	c6	Lamb2	Cd44	2.10139e-07	0	LAMB2_CD44	Lamb2 - Cd44	LAMININ	ECM-Receptor	KEGG: mmu04512	Terg	0.129298	0.591	0.567	0.814753	-0.129922	0.818	0.733	0.516762
c6	dendritic cells	Lamb2	Cd44	1.09307e-06	0	LAMB2_CD44	Lamb2 - Cd44	LAMININ	ECM-Receptor	KEGG: mmu04512	Terg	0.129298	0.591	0.567	0.814753	-0.189632	0.754	0.818	0.0679058
c6	luminal	Lamb2	Cd44	2.25974e-06	0	LAMB2_CD44	Lamb2 - Cd44	LAMININ	ECM-Receptor	KEGG: mmu04512	Terg	0.129298	0.591	0.567	0.814753	0.133596	0.305	0.196	1.05026e-08
c6	monocytes/macrophages	Lamb2	Cd44	3.02936e-06	0	LAMB2_CD44	Lamb2 - Cd44	LAMININ	ECM-Receptor	KEGG: mmu04512	Terg	0.129298	0.591	0.567	0.814753	-0.433482	0.577	0.749	5.59626e-16
c4	CD4+ T lymphocytes	Lamc1	Cd44	1.23149e-06	0	LAMC1_CD44	Lamc1 - Cd44	LAMININ	ECM-Receptor	KEGG: mmu04512	Terg	0.249652	0.439	0.203	0.000356047	-0.48141	0.274	0.45	1.43629e-11
c4	Treg	Lamc1	Cd44	3.17932e-06	0	LAMC1_CD44	Lamc1 - Cd44	LAMININ	ECM-Receptor	KEGG: mmu04512	Terg	0.249652	0.439	0.203	0.000356047	-0.307538	0.564	0.662	2.3352e-05
c4	basal	Lamc1	Cd44	7.14931e-06	0	LAMC1_CD44	Lamc1 - Cd44	LAMININ	ECM-Receptor	KEGG: mmu04512	Terg	0.249652	0.439	0.203	0.000356047	-0.159837	0.417	0.386	0.256748
c4	c1	Lamc1	Cd44	7.45974e-07	0	LAMC1_CD44	Lamc1 - Cd44	LAMININ	ECM-Receptor	KEGG: mmu04512	Terg	0.249652	0.439	0.203	0.000356047	-0.115039	0.319	0.333	0.603381
c4	c6	Lamc1	Cd44	3.03257e-07	0	LAMC1_CD44	Lamc1 - Cd44	LAMININ	ECM-Receptor	KEGG: mmu04512	Terg	0.249652	0.439	0.203	0.000356047	-0.129922	0.818	0.733	0.516762
c4	dendritic cells	Lamc1	Cd44	1.57759e-06	0	LAMC1_CD44	Lamc1 - Cd44	LAMININ	ECM-Receptor	KEGG: mmu04512	Terg	0.249652	0.439	0.203	0.000356047	-0.189632	0.754	0.818	0.0679058
c4	luminal	Lamc1	Cd44	3.1962e-06	0	LAMC1_CD44	Lamc1 - Cd44	LAMININ	ECM-Receptor	KEGG: mmu04512	Terg	0.249652	0.439	0.203	0.000356047	0.133596	0.305	0.196	1.05026e-08
c4	monocytes/macrophages	Lamc1	Cd44	4.36219e-06	0	LAMC1_CD44	Lamc1 - Cd44	LAMININ	ECM-Receptor	KEGG: mmu04512	Terg	0.249652	0.439	0.203	0.000356047	-0.433482	0.577	0.749	5.59626e-16
luminal	CD4+ T lymphocytes	Lamc2	Cd44	5.05787e-05	0	LAMC2_CD44	Lamc2 - Cd44	LAMININ	ECM-Receptor	KEGG: mmu04512	Terg	0.222734	0.545	0.324	5.29874e-23	-0.48141	0.274	0.45	1.43629e-11
luminal	Treg	Lamc2	Cd44	0.000129497	0	LAMC2_CD44	Lamc2 - Cd44	LAMININ	ECM-Receptor	KEGG: mmu04512	Terg	0.222734	0.545	0.324	5.29874e-23	-0.307538	0.564	0.662	2.3352e-05
luminal	basal	Lamc2	Cd44	0.00029379	0	LAMC2_CD44	Lamc2 - Cd44	LAMININ	ECM-Receptor	KEGG: mmu04512	Terg	0.222734	0.545	0.324	5.29874e-23	-0.159837	0.417	0.386	0.256748
luminal	c1	Lamc2	Cd44	3.06423e-05	0	LAMC2_CD44	Lamc2 - Cd44	LAMININ	ECM-Receptor	KEGG: mmu04512	Terg	0.222734	0.545	0.324	5.29874e-23	-0.115039	0.319	0.333	0.603381
luminal	c6	Lamc2	Cd44	1.23255e-05	0	LAMC2_CD44	Lamc2 - Cd44	LAMININ	ECM-Receptor	KEGG: mmu04512	Terg	0.222734	0.545	0.324	5.29874e-23	-0.129922	0.818	0.733	0.516762
luminal	dendritic cells	Lamc2	Cd44	6.41158e-05	0	LAMC2_CD44	Lamc2 - Cd44	LAMININ	ECM-Receptor	KEGG: mmu04512	Terg	0.222734	0.545	0.324	5.29874e-23	-0.189632	0.754	0.818	0.0679058
luminal	luminal	Lamc2	Cd44	0.000131426	0	LAMC2_CD44	Lamc2 - Cd44	LAMININ	ECM-Receptor	KEGG: mmu04512	Terg	0.222734	0.545	0.324	5.29874e-23	0.133596	0.305	0.196	1.05026e-08
luminal	monocytes/macrophages	Lamc2	Cd44	0.000177522	0	LAMC2_CD44	Lamc2 - Cd44	LAMININ	ECM-Receptor	KEGG: mmu04512	Terg	0.222734	0.545	0.324	5.29874e-23	-0.433482	0.577	0.749	5.59626e-16
c4	CD4+ T lymphocytes	Lamc3	Cd44	2.08653e-06	0	LAMC3_CD44	Lamc3 - Cd44	LAMININ	ECM-Receptor	KEGG: mmu04512	Terg	0.16532	0.5	0.256	0.000714327	-0.48141	0.274	0.45	1.43629e-11
c4	Treg	Lamc3	Cd44	5.36161e-06	0	LAMC3_CD44	Lamc3 - Cd44	LAMININ	ECM-Receptor	KEGG: mmu04512	Terg	0.16532	0.5	0.256	0.000714327	-0.307538	0.564	0.662	2.3352e-05
c4	basal	Lamc3	Cd44	1.21169e-05	0	LAMC3_CD44	Lamc3 - Cd44	LAMININ	ECM-Receptor	KEGG: mmu04512	Terg	0.16532	0.5	0.256	0.000714327	-0.159837	0.417	0.386	0.256748
c4	c1	Lamc3	Cd44	1.26401e-06	0	LAMC3_CD44	Lamc3 - Cd44	LAMININ	ECM-Receptor	KEGG: mmu04512	Terg	0.16532	0.5	0.256	0.000714327	-0.115039	0.319	0.333	0.603381
c4	c6	Lamc3	Cd44	5.10795e-07	0	LAMC3_CD44	Lamc3 - Cd44	LAMININ	ECM-Receptor	KEGG: mmu04512	Terg	0.16532	0.5	0.256	0.000714327	-0.129922	0.818	0.733	0.516762
c4	dendritic cells	Lamc3	Cd44	2.65715e-06	0	LAMC3_CD44	Lamc3 - Cd44	LAMININ	ECM-Receptor	KEGG: mmu04512	Terg	0.16532	0.5	0.256	0.000714327	-0.189632	0.754	0.818	0.0679058
c4	luminal	Lamc3	Cd44	5.41893e-06	0	LAMC3_CD44	Lamc3 - Cd44	LAMININ	ECM-Receptor	KEGG: mmu04512	Terg	0.16532	0.5	0.256	0.000714327	0.133596	0.305	0.196	1.05026e-08
c4	monocytes/macrophages	Lamc3	Cd44	7.35278e-06	0	LAMC3_CD44	Lamc3 - Cd44	LAMININ	ECM-Receptor	KEGG: mmu04512	Terg	0.16532	0.5	0.256	0.000714327	-0.433482	0.577	0.749	5.59626e-16
basal	basal	Col4a1	Sdc1	0.000559318	0	COL4A1_SDC1	Col4a1 - Sdc1	COLLAGEN	ECM-Receptor	KEGG: mmu04512	Terg	0.154342	0.362	0.193	1.47793e-27	#N/A	#N/A	#N/A	#N/A
basal	c3	Col4a1	Sdc1	2.42954e-05	0	COL4A1_SDC1	Col4a1 - Sdc1	COLLAGEN	ECM-Receptor	KEGG: mmu04512	Terg	0.154342	0.362	0.193	1.47793e-27	0.172261	0.382	0.252	0.0118014
basal	c4	Col4a1	Sdc1	4.9108e-06	0	COL4A1_SDC1	Col4a1 - Sdc1	COLLAGEN	ECM-Receptor	KEGG: mmu04512	Terg	0.154342	0.362	0.193	1.47793e-27	-0.164552	0.378	0.331	0.65695
c1	basal	Col4a5	Sdc1	0.000189069	0	COL4A5_SDC1	Col4a5 - Sdc1	COLLAGEN	ECM-Receptor	KEGG: mmu04512	Terg	0.411774	0.51	0.262	2.55932e-09	#N/A	#N/A	#N/A	#N/A
c3	basal	Col4a5	Sdc1	0.000323011	0	COL4A5_SDC1	Col4a5 - Sdc1	COLLAGEN	ECM-Receptor	KEGG: mmu04512	Terg	0.305503	0.585	0.361	3.52537e-05	#N/A	#N/A	#N/A	#N/A
c4	basal	Col4a5	Sdc1	0.000150507	0	COL4A5_SDC1	Col4a5 - Sdc1	COLLAGEN	ECM-Receptor	KEGG: mmu04512	Terg	0.369633	0.867	0.558	1.01588e-05	#N/A	#N/A	#N/A	#N/A
c1	c3	Col4a5	Sdc1	8.29484e-06	0	COL4A5_SDC1	Col4a5 - Sdc1	COLLAGEN	ECM-Receptor	KEGG: mmu04512	Terg	0.411774	0.51	0.262	2.55932e-09	0.172261	0.382	0.252	0.0118014
c3	c3	Col4a5	Sdc1	1.41717e-05	0	COL4A5_SDC1	Col4a5 - Sdc1	COLLAGEN	ECM-Receptor	KEGG: mmu04512	Terg	0.305503	0.585	0.361	3.52537e-05	0.172261	0.382	0.252	0.0118014
c4	c3	Col4a5	Sdc1	6.70654e-06	0	COL4A5_SDC1	Col4a5 - Sdc1	COLLAGEN	ECM-Receptor	KEGG: mmu04512	Terg	0.369633	0.867	0.558	1.01588e-05	0.172261	0.382	0.252	0.0118014
c1	c4	Col4a5	Sdc1	1.67714e-06	0	COL4A5_SDC1	Col4a5 - Sdc1	COLLAGEN	ECM-Receptor	KEGG: mmu04512	Terg	0.411774	0.51	0.262	2.55932e-09	-0.164552	0.378	0.331	0.65695
c3	c4	Col4a5	Sdc1	2.86538e-06	0	COL4A5_SDC1	Col4a5 - Sdc1	COLLAGEN	ECM-Receptor	KEGG: mmu04512	Terg	0.305503	0.585	0.361	3.52537e-05	-0.164552	0.378	0.331	0.65695
c4	c4	Col4a5	Sdc1	1.35665e-06	0	COL4A5_SDC1	Col4a5 - Sdc1	COLLAGEN	ECM-Receptor	KEGG: mmu04512	Terg	0.369633	0.867	0.558	1.01588e-05	-0.164552	0.378	0.331	0.65695
c1	basal	Col4a6	Sdc1	6.82442e-05	0	COL4A6_SDC1	Col4a6 - Sdc1	COLLAGEN	ECM-Receptor	KEGG: mmu04512	Terg	0.422762	0.357	0.097	5.58558e-13	#N/A	#N/A	#N/A	#N/A
c6	basal	Col4a6	Sdc1	1.76298e-05	0	COL4A6_SDC1	Col4a6 - Sdc1	COLLAGEN	ECM-Receptor	KEGG: mmu04512	Terg	0.242806	0.727	0.433	0.0622541	#N/A	#N/A	#N/A	#N/A
c1	c3	Col4a6	Sdc1	2.96825e-06	0	COL4A6_SDC1	Col4a6 - Sdc1	COLLAGEN	ECM-Receptor	KEGG: mmu04512	Terg	0.422762	0.357	0.097	5.58558e-13	0.172261	0.382	0.252	0.0118014
c6	c3	Col4a6	Sdc1	7.74663e-07	0	COL4A6_SDC1	Col4a6 - Sdc1	COLLAGEN	ECM-Receptor	KEGG: mmu04512	Terg	0.242806	0.727	0.433	0.0622541	0.172261	0.382	0.252	0.0118014
c1	c4	Col4a6	Sdc1	5.99992e-07	0	COL4A6_SDC1	Col4a6 - Sdc1	COLLAGEN	ECM-Receptor	KEGG: mmu04512	Terg	0.422762	0.357	0.097	5.58558e-13	-0.164552	0.378	0.331	0.65695
c6	c4	Col4a6	Sdc1	1.56637e-07	0	COL4A6_SDC1	Col4a6 - Sdc1	COLLAGEN	ECM-Receptor	KEGG: mmu04512	Terg	0.242806	0.727	0.433	0.0622541	-0.164552	0.378	0.331	0.65695
c0	basal	Col6a1	Sdc1	5.52267e-05	0	COL6A1_SDC1	Col6a1 - Sdc1	COLLAGEN	ECM-Receptor	KEGG: mmu04512	Terg	0.131819	0.428	0.312	0.0767157	#N/A	#N/A	#N/A	#N/A
c4	basal	Col6a1	Sdc1	0.000132388	0	COL6A1_SDC1	Col6a1 - Sdc1	COLLAGEN	ECM-Receptor	KEGG: mmu04512	Terg	0.2541	0.776	0.581	0.010888	#N/A	#N/A	#N/A	#N/A
c0	c3	Col6a1	Sdc1	2.40367e-06	0	COL6A1_SDC1	Col6a1 - Sdc1	COLLAGEN	ECM-Receptor	KEGG: mmu04512	Terg	0.131819	0.428	0.312	0.0767157	0.172261	0.382	0.252	0.0118014
c4	c3	Col6a1	Sdc1	5.87833e-06	0	COL6A1_SDC1	Col6a1 - Sdc1	COLLAGEN	ECM-Receptor	KEGG: mmu04512	Terg	0.2541	0.776	0.581	0.010888	0.172261	0.382	0.252	0.0118014
c0	c4	Col6a1	Sdc1	4.8588e-07	0	COL6A1_SDC1	Col6a1 - Sdc1	COLLAGEN	ECM-Receptor	KEGG: mmu04512	Terg	0.131819	0.428	0.312	0.0767157	-0.164552	0.378	0.331	0.65695
c4	c4	Col6a1	Sdc1	1.18898e-06	0	COL6A1_SDC1	Col6a1 - Sdc1	COLLAGEN	ECM-Receptor	KEGG: mmu04512	Terg	0.2541	0.776	0.581	0.010888	-0.164552	0.378	0.331	0.65695
luminal	basal	Thbs1	Sdc1	0.00167424	0	THBS1_SDC1	Thbs1 - Sdc1	THBS	ECM-Receptor	KEGG: mmu04512	Terg	0.501553	0.551	0.27	1.34262e-35	#N/A	#N/A	#N/A	#N/A
luminal	c3	Thbs1	Sdc1	7.37466e-05	0	THBS1_SDC1	Thbs1 - Sdc1	THBS	ECM-Receptor	KEGG: mmu04512	Terg	0.501553	0.551	0.27	1.34262e-35	0.172261	0.382	0.252	0.0118014
luminal	c4	Thbs1	Sdc1	1.49127e-05	0	THBS1_SDC1	Thbs1 - Sdc1	THBS	ECM-Receptor	KEGG: mmu04512	Terg	0.501553	0.551	0.27	1.34262e-35	-0.164552	0.378	0.331	0.65695
basal	B cells	Col4a1	Sdc4	9.11618e-06	0	COL4A1_SDC4	Col4a1 - Sdc4	COLLAGEN	ECM-Receptor	KEGG: mmu04512	Terg	0.154342	0.362	0.193	1.47793e-27	0.733323	0.542	0.308	0.00274904
basal	basal	Col4a1	Sdc4	0.00189746	0	COL4A1_SDC4	Col4a1 - Sdc4	COLLAGEN	ECM-Receptor	KEGG: mmu04512	Terg	0.154342	0.362	0.193	1.47793e-27	#N/A	#N/A	#N/A	#N/A
basal	c0	Col4a1	Sdc4	5.20591e-05	0	COL4A1_SDC4	Col4a1 - Sdc4	COLLAGEN	ECM-Receptor	KEGG: mmu04512	Terg	0.154342	0.362	0.193	1.47793e-27	0.476723	0.615	0.468	0.000458254
basal	c1	Col4a1	Sdc4	8.10301e-05	0	COL4A1_SDC4	Col4a1 - Sdc4	COLLAGEN	ECM-Receptor	KEGG: mmu04512	Terg	0.154342	0.362	0.193	1.47793e-27	0.169955	0.707	0.552	0.00234866
basal	c2	Col4a1	Sdc4	1.30418e-05	0	COL4A1_SDC4	Col4a1 - Sdc4	COLLAGEN	ECM-Receptor	KEGG: mmu04512	Terg	0.154342	0.362	0.193	1.47793e-27	-0.228157	0.5	0.552	0.45629
basal	c3	Col4a1	Sdc4	0.000177092	0	COL4A1_SDC4	Col4a1 - Sdc4	COLLAGEN	ECM-Receptor	KEGG: mmu04512	Terg	0.154342	0.362	0.193	1.47793e-27	-0.217342	0.792	0.891	0.000440194
basal	c4	Col4a1	Sdc4	2.74418e-05	0	COL4A1_SDC4	Col4a1 - Sdc4	COLLAGEN	ECM-Receptor	KEGG: mmu04512	Terg	0.154342	0.362	0.193	1.47793e-27	0.1649	0.724	0.634	0.31687
basal	c6	Col4a1	Sdc4	9.68614e-06	0	COL4A1_SDC4	Col4a1 - Sdc4	COLLAGEN	ECM-Receptor	KEGG: mmu04512	Terg	0.154342	0.362	0.193	1.47793e-27	#N/A	#N/A	#N/A	#N/A
basal	dendritic cells	Col4a1	Sdc4	1.84228e-05	0	COL4A1_SDC4	Col4a1 - Sdc4	COLLAGEN	ECM-Receptor	KEGG: mmu04512	Terg	0.154342	0.362	0.193	1.47793e-27	0.106276	0.509	0.47	0.319811
basal	luminal	Col4a1	Sdc4	0.000565191	0	COL4A1_SDC4	Col4a1 - Sdc4	COLLAGEN	ECM-Receptor	KEGG: mmu04512	Terg	0.154342	0.362	0.193	1.47793e-27	0.25439	0.653	0.611	2.22183e-07
basal	monocytes/macrophages	Col4a1	Sdc4	9.36244e-05	0	COL4A1_SDC4	Col4a1 - Sdc4	COLLAGEN	ECM-Receptor	KEGG: mmu04512	Terg	0.154342	0.362	0.193	1.47793e-27	0.397159	0.517	0.427	1.06221e-05
c1	B cells	Col4a5	Sdc4	3.08148e-06	0	COL4A5_SDC4	Col4a5 - Sdc4	COLLAGEN	ECM-Receptor	KEGG: mmu04512	Terg	0.411774	0.51	0.262	2.55932e-09	0.733323	0.542	0.308	0.00274904
c3	B cells	Col4a5	Sdc4	5.2645e-06	0	COL4A5_SDC4	Col4a5 - Sdc4	COLLAGEN	ECM-Receptor	KEGG: mmu04512	Terg	0.305503	0.585	0.361	3.52537e-05	0.733323	0.542	0.308	0.00274904
c4	B cells	Col4a5	Sdc4	2.45286e-06	0	COL4A5_SDC4	Col4a5 - Sdc4	COLLAGEN	ECM-Receptor	KEGG: mmu04512	Terg	0.369633	0.867	0.558	1.01588e-05	0.733323	0.542	0.308	0.00274904
c1	basal	Col4a5	Sdc4	0.000620798	0	COL4A5_SDC4	Col4a5 - Sdc4	COLLAGEN	ECM-Receptor	KEGG: mmu04512	Terg	0.411774	0.51	0.262	2.55932e-09	#N/A	#N/A	#N/A	#N/A
c3	basal	Col4a5	Sdc4	0.00106045	0	COL4A5_SDC4	Col4a5 - Sdc4	COLLAGEN	ECM-Receptor	KEGG: mmu04512	Terg	0.305503	0.585	0.361	3.52537e-05	#N/A	#N/A	#N/A	#N/A
c4	basal	Col4a5	Sdc4	0.000470839	0	COL4A5_SDC4	Col4a5 - Sdc4	COLLAGEN	ECM-Receptor	KEGG: mmu04512	Terg	0.369633	0.867	0.558	1.01588e-05	#N/A	#N/A	#N/A	#N/A
c1	c0	Col4a5	Sdc4	1.74839e-05	0	COL4A5_SDC4	Col4a5 - Sdc4	COLLAGEN	ECM-Receptor	KEGG: mmu04512	Terg	0.411774	0.51	0.262	2.55932e-09	0.476723	0.615	0.468	0.000458254
c3	c0	Col4a5	Sdc4	2.98693e-05	0	COL4A5_SDC4	Col4a5 - Sdc4	COLLAGEN	ECM-Receptor	KEGG: mmu04512	Terg	0.305503	0.585	0.361	3.52537e-05	0.476723	0.615	0.468	0.000458254
c4	c0	Col4a5	Sdc4	1.37804e-05	0	COL4A5_SDC4	Col4a5 - Sdc4	COLLAGEN	ECM-Receptor	KEGG: mmu04512	Terg	0.369633	0.867	0.558	1.01588e-05	0.476723	0.615	0.468	0.000458254
c1	c1	Col4a5	Sdc4	2.71551e-05	0	COL4A5_SDC4	Col4a5 - Sdc4	COLLAGEN	ECM-Receptor	KEGG: mmu04512	Terg	0.411774	0.51	0.262	2.55932e-09	0.169955	0.707	0.552	0.00234866
c3	c1	Col4a5	Sdc4	4.6391e-05	0	COL4A5_SDC4	Col4a5 - Sdc4	COLLAGEN	ECM-Receptor	KEGG: mmu04512	Terg	0.305503	0.585	0.361	3.52537e-05	0.169955	0.707	0.552	0.00234866
c4	c1	Col4a5	Sdc4	2.13331e-05	0	COL4A5_SDC4	Col4a5 - Sdc4	COLLAGEN	ECM-Receptor	KEGG: mmu04512	Terg	0.369633	0.867	0.558	1.01588e-05	0.169955	0.707	0.552	0.00234866
c1	c2	Col4a5	Sdc4	4.40595e-06	0	COL4A5_SDC4	Col4a5 - Sdc4	COLLAGEN	ECM-Receptor	KEGG: mmu04512	Terg	0.411774	0.51	0.262	2.55932e-09	-0.228157	0.5	0.552	0.45629
c3	c2	Col4a5	Sdc4	7.52723e-06	0	COL4A5_SDC4	Col4a5 - Sdc4	COLLAGEN	ECM-Receptor	KEGG: mmu04512	Terg	0.305503	0.585	0.361	3.52537e-05	-0.228157	0.5	0.552	0.45629
c4	c2	Col4a5	Sdc4	3.5041e-06	0	COL4A5_SDC4	Col4a5 - Sdc4	COLLAGEN	ECM-Receptor	KEGG: mmu04512	Terg	0.369633	0.867	0.558	1.01588e-05	-0.228157	0.5	0.552	0.45629
c1	c3	Col4a5	Sdc4	5.89744e-05	0	COL4A5_SDC4	Col4a5 - Sdc4	COLLAGEN	ECM-Receptor	KEGG: mmu04512	Terg	0.411774	0.51	0.262	2.55932e-09	-0.217342	0.792	0.891	0.000440194
c3	c3	Col4a5	Sdc4	0.000100748	0	COL4A5_SDC4	Col4a5 - Sdc4	COLLAGEN	ECM-Receptor	KEGG: mmu04512	Terg	0.305503	0.585	0.361	3.52537e-05	-0.217342	0.792	0.891	0.000440194
c4	c3	Col4a5	Sdc4	4.58945e-05	0	COL4A5_SDC4	Col4a5 - Sdc4	COLLAGEN	ECM-Receptor	KEGG: mmu04512	Terg	0.369633	0.867	0.558	1.01588e-05	-0.217342	0.792	0.891	0.000440194
c1	c4	Col4a5	Sdc4	9.21519e-06	0	COL4A5_SDC4	Col4a5 - Sdc4	COLLAGEN	ECM-Receptor	KEGG: mmu04512	Terg	0.411774	0.51	0.262	2.55932e-09	0.1649	0.724	0.634	0.31687
c3	c4	Col4a5	Sdc4	1.57431e-05	0	COL4A5_SDC4	Col4a5 - Sdc4	COLLAGEN	ECM-Receptor	KEGG: mmu04512	Terg	0.305503	0.585	0.361	3.52537e-05	0.1649	0.724	0.634	0.31687
c4	c4	Col4a5	Sdc4	7.26185e-06	0	COL4A5_SDC4	Col4a5 - Sdc4	COLLAGEN	ECM-Receptor	KEGG: mmu04512	Terg	0.369633	0.867	0.558	1.01588e-05	0.1649	0.724	0.634	0.31687
c1	c6	Col4a5	Sdc4	3.2152e-06	0	COL4A5_SDC4	Col4a5 - Sdc4	COLLAGEN	ECM-Receptor	KEGG: mmu04512	Terg	0.411774	0.51	0.262	2.55932e-09	#N/A	#N/A	#N/A	#N/A
c3	c6	Col4a5	Sdc4	5.49254e-06	0	COL4A5_SDC4	Col4a5 - Sdc4	COLLAGEN	ECM-Receptor	KEGG: mmu04512	Terg	0.305503	0.585	0.361	3.52537e-05	#N/A	#N/A	#N/A	#N/A
c4	c6	Col4a5	Sdc4	2.49013e-06	0	COL4A5_SDC4	Col4a5 - Sdc4	COLLAGEN	ECM-Receptor	KEGG: mmu04512	Terg	0.369633	0.867	0.558	1.01588e-05	#N/A	#N/A	#N/A	#N/A
c1	dendritic cells	Col4a5	Sdc4	6.24029e-06	0	COL4A5_SDC4	Col4a5 - Sdc4	COLLAGEN	ECM-Receptor	KEGG: mmu04512	Terg	0.411774	0.51	0.262	2.55932e-09	0.106276	0.509	0.47	0.319811
c3	dendritic cells	Col4a5	Sdc4	1.06612e-05	0	COL4A5_SDC4	Col4a5 - Sdc4	COLLAGEN	ECM-Receptor	KEGG: mmu04512	Terg	0.305503	0.585	0.361	3.52537e-05	0.106276	0.509	0.47	0.319811
c4	dendritic cells	Col4a5	Sdc4	4.98325e-06	0	COL4A5_SDC4	Col4a5 - Sdc4	COLLAGEN	ECM-Receptor	KEGG: mmu04512	Terg	0.369633	0.867	0.558	1.01588e-05	0.106276	0.509	0.47	0.319811
c1	luminal	Col4a5	Sdc4	0.000189328	0	COL4A5_SDC4	Col4a5 - Sdc4	COLLAGEN	ECM-Receptor	KEGG: mmu04512	Terg	0.411774	0.51	0.262	2.55932e-09	0.25439	0.653	0.611	2.22183e-07
c3	luminal	Col4a5	Sdc4	0.000323441	0	COL4A5_SDC4	Col4a5 - Sdc4	COLLAGEN	ECM-Receptor	KEGG: mmu04512	Terg	0.305503	0.585	0.361	3.52537e-05	0.25439	0.653	0.611	2.22183e-07
c4	luminal	Col4a5	Sdc4	0.00014864	0	COL4A5_SDC4	Col4a5 - Sdc4	COLLAGEN	ECM-Receptor	KEGG: mmu04512	Terg	0.369633	0.867	0.558	1.01588e-05	0.25439	0.653	0.611	2.22183e-07
c1	monocytes/macrophages	Col4a5	Sdc4	3.14685e-05	0	COL4A5_SDC4	Col4a5 - Sdc4	COLLAGEN	ECM-Receptor	KEGG: mmu04512	Terg	0.411774	0.51	0.262	2.55932e-09	0.397159	0.517	0.427	1.06221e-05
c3	monocytes/macrophages	Col4a5	Sdc4	5.37605e-05	0	COL4A5_SDC4	Col4a5 - Sdc4	COLLAGEN	ECM-Receptor	KEGG: mmu04512	Terg	0.305503	0.585	0.361	3.52537e-05	0.397159	0.517	0.427	1.06221e-05
c4	monocytes/macrophages	Col4a5	Sdc4	2.48325e-05	0	COL4A5_SDC4	Col4a5 - Sdc4	COLLAGEN	ECM-Receptor	KEGG: mmu04512	Terg	0.369633	0.867	0.558	1.01588e-05	0.397159	0.517	0.427	1.06221e-05
c1	B cells	Col4a6	Sdc4	1.11229e-06	0	COL4A6_SDC4	Col4a6 - Sdc4	COLLAGEN	ECM-Receptor	KEGG: mmu04512	Terg	0.422762	0.357	0.097	5.58558e-13	0.733323	0.542	0.308	0.00274904
c6	B cells	Col4a6	Sdc4	2.87333e-07	0	COL4A6_SDC4	Col4a6 - Sdc4	COLLAGEN	ECM-Receptor	KEGG: mmu04512	Terg	0.242806	0.727	0.433	0.0622541	0.733323	0.542	0.308	0.00274904
c1	basal	Col4a6	Sdc4	0.000230503	0	COL4A6_SDC4	Col4a6 - Sdc4	COLLAGEN	ECM-Receptor	KEGG: mmu04512	Terg	0.422762	0.357	0.097	5.58558e-13	#N/A	#N/A	#N/A	#N/A
c6	basal	Col4a6	Sdc4	5.75984e-05	0	COL4A6_SDC4	Col4a6 - Sdc4	COLLAGEN	ECM-Receptor	KEGG: mmu04512	Terg	0.242806	0.727	0.433	0.0622541	#N/A	#N/A	#N/A	#N/A
c1	c0	Col4a6	Sdc4	6.34644e-06	0	COL4A6_SDC4	Col4a6 - Sdc4	COLLAGEN	ECM-Receptor	KEGG: mmu04512	Terg	0.422762	0.357	0.097	5.58558e-13	0.476723	0.615	0.468	0.000458254
c6	c0	Col4a6	Sdc4	1.62866e-06	0	COL4A6_SDC4	Col4a6 - Sdc4	COLLAGEN	ECM-Receptor	KEGG: mmu04512	Terg	0.242806	0.727	0.433	0.0622541	0.476723	0.615	0.468	0.000458254
c1	c1	Col4a6	Sdc4	9.87541e-06	0	COL4A6_SDC4	Col4a6 - Sdc4	COLLAGEN	ECM-Receptor	KEGG: mmu04512	Terg	0.422762	0.357	0.097	5.58558e-13	0.169955	0.707	0.552	0.00234866
c6	c1	Col4a6	Sdc4	2.5287e-06	0	COL4A6_SDC4	Col4a6 - Sdc4	COLLAGEN	ECM-Receptor	KEGG: mmu04512	Terg	0.242806	0.727	0.433	0.0622541	0.169955	0.707	0.552	0.00234866
c1	c2	Col4a6	Sdc4	1.59114e-06	0	COL4A6_SDC4	Col4a6 - Sdc4	COLLAGEN	ECM-Receptor	KEGG: mmu04512	Terg	0.422762	0.357	0.097	5.58558e-13	-0.228157	0.5	0.552	0.45629
c6	c2	Col4a6	Sdc4	4.10796e-07	0	COL4A6_SDC4	Col4a6 - Sdc4	COLLAGEN	ECM-Receptor	KEGG: mmu04512	Terg	0.242806	0.727	0.433	0.0622541	-0.228157	0.5	0.552	0.45629
c1	c3	Col4a6	Sdc4	2.15646e-05	0	COL4A6_SDC4	Col4a6 - Sdc4	COLLAGEN	ECM-Receptor	KEGG: mmu04512	Terg	0.422762	0.357	0.097	5.58558e-13	-0.217342	0.792	0.891	0.000440194
c6	c3	Col4a6	Sdc4	5.4864e-06	0	COL4A6_SDC4	Col4a6 - Sdc4	COLLAGEN	ECM-Receptor	KEGG: mmu04512	Terg	0.242806	0.727	0.433	0.0622541	-0.217342	0.792	0.891	0.000440194
c1	c4	Col4a6	Sdc4	3.34533e-06	0	COL4A6_SDC4	Col4a6 - Sdc4	COLLAGEN	ECM-Receptor	KEGG: mmu04512	Terg	0.422762	0.357	0.097	5.58558e-13	0.1649	0.724	0.634	0.31687
c6	c4	Col4a6	Sdc4	8.58393e-07	0	COL4A6_SDC4	Col4a6 - Sdc4	COLLAGEN	ECM-Receptor	KEGG: mmu04512	Terg	0.242806	0.727	0.433	0.0622541	0.1649	0.724	0.634	0.31687
c1	c6	Col4a6	Sdc4	1.17897e-06	0	COL4A6_SDC4	Col4a6 - Sdc4	COLLAGEN	ECM-Receptor	KEGG: mmu04512	Terg	0.422762	0.357	0.097	5.58558e-13	#N/A	#N/A	#N/A	#N/A
c6	c6	Col4a6	Sdc4	2.98963e-07	0	COL4A6_SDC4	Col4a6 - Sdc4	COLLAGEN	ECM-Receptor	KEGG: mmu04512	Terg	0.242806	0.727	0.433	0.0622541	#N/A	#N/A	#N/A	#N/A
c1	dendritic cells	Col4a6	Sdc4	2.24844e-06	0	COL4A6_SDC4	Col4a6 - Sdc4	COLLAGEN	ECM-Receptor	KEGG: mmu04512	Terg	0.422762	0.357	0.097	5.58558e-13	0.106276	0.509	0.47	0.319811
c6	dendritic cells	Col4a6	Sdc4	5.82064e-07	0	COL4A6_SDC4	Col4a6 - Sdc4	COLLAGEN	ECM-Receptor	KEGG: mmu04512	Terg	0.242806	0.727	0.433	0.0622541	0.106276	0.509	0.47	0.319811
c1	luminal	Col4a6	Sdc4	6.88777e-05	0	COL4A6_SDC4	Col4a6 - Sdc4	COLLAGEN	ECM-Receptor	KEGG: mmu04512	Terg	0.422762	0.357	0.097	5.58558e-13	0.25439	0.653	0.611	2.22183e-07
c6	luminal	Col4a6	Sdc4	1.76291e-05	0	COL4A6_SDC4	Col4a6 - Sdc4	COLLAGEN	ECM-Receptor	KEGG: mmu04512	Terg	0.242806	0.727	0.433	0.0622541	0.25439	0.653	0.611	2.22183e-07
c1	monocytes/macrophages	Col4a6	Sdc4	1.14148e-05	0	COL4A6_SDC4	Col4a6 - Sdc4	COLLAGEN	ECM-Receptor	KEGG: mmu04512	Terg	0.422762	0.357	0.097	5.58558e-13	0.397159	0.517	0.427	1.06221e-05
c6	monocytes/macrophages	Col4a6	Sdc4	2.9317e-06	0	COL4A6_SDC4	Col4a6 - Sdc4	COLLAGEN	ECM-Receptor	KEGG: mmu04512	Terg	0.242806	0.727	0.433	0.0622541	0.397159	0.517	0.427	1.06221e-05
c0	B cells	Col6a1	Sdc4	9.00119e-07	0	COL6A1_SDC4	Col6a1 - Sdc4	COLLAGEN	ECM-Receptor	KEGG: mmu04512	Terg	0.131819	0.428	0.312	0.0767157	0.733323	0.542	0.308	0.00274904
c4	B cells	Col6a1	Sdc4	2.1576e-06	0	COL6A1_SDC4	Col6a1 - Sdc4	COLLAGEN	ECM-Receptor	KEGG: mmu04512	Terg	0.2541	0.776	0.581	0.010888	0.733323	0.542	0.308	0.00274904
c0	basal	Col6a1	Sdc4	0.000186118	0	COL6A1_SDC4	Col6a1 - Sdc4	COLLAGEN	ECM-Receptor	KEGG: mmu04512	Terg	0.131819	0.428	0.312	0.0767157	#N/A	#N/A	#N/A	#N/A
c4	basal	Col6a1	Sdc4	0.000418633	0	COL6A1_SDC4	Col6a1 - Sdc4	COLLAGEN	ECM-Receptor	KEGG: mmu04512	Terg	0.2541	0.776	0.581	0.010888	#N/A	#N/A	#N/A	#N/A
c0	c0	Col6a1	Sdc4	5.1336e-06	0	COL6A1_SDC4	Col6a1 - Sdc4	COLLAGEN	ECM-Receptor	KEGG: mmu04512	Terg	0.131819	0.428	0.312	0.0767157	0.476723	0.615	0.468	0.000458254
c4	c0	Col6a1	Sdc4	1.21486e-05	0	COL6A1_SDC4	Col6a1 - Sdc4	COLLAGEN	ECM-Receptor	KEGG: mmu04512	Terg	0.2541	0.776	0.581	0.010888	0.476723	0.615	0.468	0.000458254
c0	c1	Col6a1	Sdc4	7.98698e-06	0	COL6A1_SDC4	Col6a1 - Sdc4	COLLAGEN	ECM-Receptor	KEGG: mmu04512	Terg	0.131819	0.428	0.312	0.0767157	0.169955	0.707	0.552	0.00234866
c4	c1	Col6a1	Sdc4	1.88208e-05	0	COL6A1_SDC4	Col6a1 - Sdc4	COLLAGEN	ECM-Receptor	KEGG: mmu04512	Terg	0.2541	0.776	0.581	0.010888	0.169955	0.707	0.552	0.00234866
c0	c2	Col6a1	Sdc4	1.28758e-06	0	COL6A1_SDC4	Col6a1 - Sdc4	COLLAGEN	ECM-Receptor	KEGG: mmu04512	Terg	0.131819	0.428	0.312	0.0767157	-0.228157	0.5	0.552	0.45629
c4	c2	Col6a1	Sdc4	3.0829e-06	0	COL6A1_SDC4	Col6a1 - Sdc4	COLLAGEN	ECM-Receptor	KEGG: mmu04512	Terg	0.2541	0.776	0.581	0.010888	-0.228157	0.5	0.552	0.45629
c0	c3	Col6a1	Sdc4	1.74334e-05	0	COL6A1_SDC4	Col6a1 - Sdc4	COLLAGEN	ECM-Receptor	KEGG: mmu04512	Terg	0.131819	0.428	0.312	0.0767157	-0.217342	0.792	0.891	0.000440194
c4	c3	Col6a1	Sdc4	4.05753e-05	0	COL6A1_SDC4	Col6a1 - Sdc4	COLLAGEN	ECM-Receptor	KEGG: mmu04512	Terg	0.2541	0.776	0.581	0.010888	-0.217342	0.792	0.891	0.000440194
c0	c4	Col6a1	Sdc4	2.706e-06	0	COL6A1_SDC4	Col6a1 - Sdc4	COLLAGEN	ECM-Receptor	KEGG: mmu04512	Terg	0.131819	0.428	0.312	0.0767157	0.1649	0.724	0.634	0.31687
c4	c4	Col6a1	Sdc4	6.40223e-06	0	COL6A1_SDC4	Col6a1 - Sdc4	COLLAGEN	ECM-Receptor	KEGG: mmu04512	Terg	0.2541	0.776	0.581	0.010888	0.1649	0.724	0.634	0.31687
c0	c6	Col6a1	Sdc4	9.52903e-07	0	COL6A1_SDC4	Col6a1 - Sdc4	COLLAGEN	ECM-Receptor	KEGG: mmu04512	Terg	0.131819	0.428	0.312	0.0767157	#N/A	#N/A	#N/A	#N/A
c4	c6	Col6a1	Sdc4	2.20387e-06	0	COL6A1_SDC4	Col6a1 - Sdc4	COLLAGEN	ECM-Receptor	KEGG: mmu04512	Terg	0.2541	0.776	0.581	0.010888	#N/A	#N/A	#N/A	#N/A
c0	dendritic cells	Col6a1	Sdc4	1.8198e-06	0	COL6A1_SDC4	Col6a1 - Sdc4	COLLAGEN	ECM-Receptor	KEGG: mmu04512	Terg	0.131819	0.428	0.312	0.0767157	0.106276	0.509	0.47	0.319811
c4	dendritic cells	Col6a1	Sdc4	4.38021e-06	0	COL6A1_SDC4	Col6a1 - Sdc4	COLLAGEN	ECM-Receptor	KEGG: mmu04512	Terg	0.2541	0.776	0.581	0.010888	0.106276	0.509	0.47	0.319811
c0	luminal	Col6a1	Sdc4	5.5705e-05	0	COL6A1_SDC4	Col6a1 - Sdc4	COLLAGEN	ECM-Receptor	KEGG: mmu04512	Terg	0.131819	0.428	0.312	0.0767157	0.25439	0.653	0.611	2.22183e-07
c4	luminal	Col6a1	Sdc4	0.000131154	0	COL6A1_SDC4	Col6a1 - Sdc4	COLLAGEN	ECM-Receptor	KEGG: mmu04512	Terg	0.2541	0.776	0.581	0.010888	0.25439	0.653	0.611	2.22183e-07
c0	monocytes/macrophages	Col6a1	Sdc4	9.23386e-06	0	COL6A1_SDC4	Col6a1 - Sdc4	COLLAGEN	ECM-Receptor	KEGG: mmu04512	Terg	0.131819	0.428	0.312	0.0767157	0.397159	0.517	0.427	1.06221e-05
c4	monocytes/macrophages	Col6a1	Sdc4	2.18861e-05	0	COL6A1_SDC4	Col6a1 - Sdc4	COLLAGEN	ECM-Receptor	KEGG: mmu04512	Terg	0.2541	0.776	0.581	0.010888	0.397159	0.517	0.427	1.06221e-05
luminal	basal	Thbs1	Sdc4	0.0054277	0	THBS1_SDC4	Thbs1 - Sdc4	THBS	ECM-Receptor	KEGG: mmu04512	Terg	0.501553	0.551	0.27	1.34262e-35	#N/A	#N/A	#N/A	#N/A
luminal	c0	Thbs1	Sdc4	0.000154425	0.02	THBS1_SDC4	Thbs1 - Sdc4	THBS	ECM-Receptor	KEGG: mmu04512	Terg	0.501553	0.551	0.27	1.34262e-35	0.476723	0.615	0.468	0.000458254
luminal	c1	Thbs1	Sdc4	0.00023964	0.01	THBS1_SDC4	Thbs1 - Sdc4	THBS	ECM-Receptor	KEGG: mmu04512	Terg	0.501553	0.551	0.27	1.34262e-35	0.169955	0.707	0.552	0.00234866
luminal	c3	Thbs1	Sdc4	0.000519153	0	THBS1_SDC4	Thbs1 - Sdc4	THBS	ECM-Receptor	KEGG: mmu04512	Terg	0.501553	0.551	0.27	1.34262e-35	-0.217342	0.792	0.891	0.000440194
luminal	c4	Thbs1	Sdc4	8.13882e-05	0.03	THBS1_SDC4	Thbs1 - Sdc4	THBS	ECM-Receptor	KEGG: mmu04512	Terg	0.501553	0.551	0.27	1.34262e-35	0.1649	0.724	0.634	0.31687
luminal	c6	Thbs1	Sdc4	2.82677e-05	0	THBS1_SDC4	Thbs1 - Sdc4	THBS	ECM-Receptor	KEGG: mmu04512	Terg	0.501553	0.551	0.27	1.34262e-35	#N/A	#N/A	#N/A	#N/A
luminal	luminal	Thbs1	Sdc4	0.00167051	0.01	THBS1_SDC4	Thbs1 - Sdc4	THBS	ECM-Receptor	KEGG: mmu04512	Terg	0.501553	0.551	0.27	1.34262e-35	0.25439	0.653	0.611	2.22183e-07
luminal	monocytes/macrophages	Thbs1	Sdc4	0.000278029	0.03	THBS1_SDC4	Thbs1 - Sdc4	THBS	ECM-Receptor	KEGG: mmu04512	Terg	0.501553	0.551	0.27	1.34262e-35	0.397159	0.517	0.427	1.06221e-05
luminal	monocytes/macrophages	Thbs1	Cd36	0.000107026	0	THBS1_CD36	Thbs1 - Cd36	THBS	ECM-Receptor	KEGG: mmu04512	Terg	0.501553	0.551	0.27	1.34262e-35	0.663825	0.403	0.134	1.28529e-30
luminal	NK/cytoxic T lymphocytes	Thbs1	Cd47	0.00151161	0	THBS1_CD47	Thbs1 - Cd47	THBS	ECM-Receptor	KEGG: mmu04512	Terg	0.501553	0.551	0.27	1.34262e-35	#N/A	#N/A	#N/A	#N/A
luminal	Treg	Thbs1	Cd47	0.000223572	0	THBS1_CD47	Thbs1 - Cd47	THBS	ECM-Receptor	KEGG: mmu04512	Terg	0.501553	0.551	0.27	1.34262e-35	#N/A	#N/A	#N/A	#N/A
luminal	c0	Thbs1	Cd47	0.00010033	0.02	THBS1_CD47	Thbs1 - Cd47	THBS	ECM-Receptor	KEGG: mmu04512	Terg	0.501553	0.551	0.27	1.34262e-35	0.235717	0.572	0.383	0.00287746
luminal	c1	Thbs1	Cd47	0.000201412	0	THBS1_CD47	Thbs1 - Cd47	THBS	ECM-Receptor	KEGG: mmu04512	Terg	0.501553	0.551	0.27	1.34262e-35	#N/A	#N/A	#N/A	#N/A
luminal	c3	Thbs1	Cd47	0.000392006	0	THBS1_CD47	Thbs1 - Cd47	THBS	ECM-Receptor	KEGG: mmu04512	Terg	0.501553	0.551	0.27	1.34262e-35	0.248398	0.777	0.639	0.000136339
luminal	c4	Thbs1	Cd47	8.39676e-05	0	THBS1_CD47	Thbs1 - Cd47	THBS	ECM-Receptor	KEGG: mmu04512	Terg	0.501553	0.551	0.27	1.34262e-35	0.29707	0.755	0.547	0.0036891
luminal	c6	Thbs1	Cd47	2.13605e-05	0	THBS1_CD47	Thbs1 - Cd47	THBS	ECM-Receptor	KEGG: mmu04512	Terg	0.501553	0.551	0.27	1.34262e-35	0.361348	0.864	0.65	0.00884518
luminal	dendritic cells	Thbs1	Cd47	0.00015279	0	THBS1_CD47	Thbs1 - Cd47	THBS	ECM-Receptor	KEGG: mmu04512	Terg	0.501553	0.551	0.27	1.34262e-35	0.15506	0.904	0.876	0.00371657
luminal	luminal	Thbs1	Cd47	0.000773894	0.03	THBS1_CD47	Thbs1 - Cd47	THBS	ECM-Receptor	KEGG: mmu04512	Terg	0.501553	0.551	0.27	1.34262e-35	0.2017	0.592	0.475	1.98875e-10
luminal	monocytes/macrophages	Thbs1	Cd47	0.000254469	0	THBS1_CD47	Thbs1 - Cd47	THBS	ECM-Receptor	KEGG: mmu04512	Terg	0.501553	0.551	0.27	1.34262e-35	#N/A	#N/A	#N/A	#N/A
c1	basal	Lama2	Dag1	2.52548e-05	0	LAMA2_DAG1	Lama2 - Dag1	LAMININ	ECM-Receptor	KEGG: mmu04512	Terg	0.190426	0.475	0.337	0.00143828	0.125355	0.446	0.275	1.12184e-22
c1	c0	Lama2	Dag1	2.30341e-06	0	LAMA2_DAG1	Lama2 - Dag1	LAMININ	ECM-Receptor	KEGG: mmu04512	Terg	0.190426	0.475	0.337	0.00143828	#N/A	#N/A	#N/A	#N/A
c1	c1	Lama2	Dag1	2.38897e-06	0	LAMA2_DAG1	Lama2 - Dag1	LAMININ	ECM-Receptor	KEGG: mmu04512	Terg	0.190426	0.475	0.337	0.00143828	#N/A	#N/A	#N/A	#N/A
c1	c3	Lama2	Dag1	4.24527e-06	0	LAMA2_DAG1	Lama2 - Dag1	LAMININ	ECM-Receptor	KEGG: mmu04512	Terg	0.190426	0.475	0.337	0.00143828	-0.100564	0.426	0.496	0.0536178
c1	c4	Lama2	Dag1	9.18436e-07	0	LAMA2_DAG1	Lama2 - Dag1	LAMININ	ECM-Receptor	KEGG: mmu04512	Terg	0.190426	0.475	0.337	0.00143828	-0.104552	0.357	0.326	0.901166
c1	c6	Lama2	Dag1	6.39272e-07	0	LAMA2_DAG1	Lama2 - Dag1	LAMININ	ECM-Receptor	KEGG: mmu04512	Terg	0.190426	0.475	0.337	0.00143828	0.153115	0.591	0.433	0.211282
c1	luminal	Lama2	Dag1	1.0908e-05	0	LAMA2_DAG1	Lama2 - Dag1	LAMININ	ECM-Receptor	KEGG: mmu04512	Terg	0.190426	0.475	0.337	0.00143828	0.117541	0.421	0.295	1.84027e-10
c6	basal	Lama4	Dag1	4.20434e-06	0	LAMA4_DAG1	Lama4 - Dag1	LAMININ	ECM-Receptor	KEGG: mmu04512	Terg	0.313461	0.545	0.333	0.0502669	0.125355	0.446	0.275	1.12184e-22
c6	c0	Lama4	Dag1	3.83045e-07	0	LAMA4_DAG1	Lama4 - Dag1	LAMININ	ECM-Receptor	KEGG: mmu04512	Terg	0.313461	0.545	0.333	0.0502669	#N/A	#N/A	#N/A	#N/A
c6	c1	Lama4	Dag1	3.97646e-07	0	LAMA4_DAG1	Lama4 - Dag1	LAMININ	ECM-Receptor	KEGG: mmu04512	Terg	0.313461	0.545	0.333	0.0502669	#N/A	#N/A	#N/A	#N/A
c6	c3	Lama4	Dag1	7.06549e-07	0	LAMA4_DAG1	Lama4 - Dag1	LAMININ	ECM-Receptor	KEGG: mmu04512	Terg	0.313461	0.545	0.333	0.0502669	-0.100564	0.426	0.496	0.0536178
c6	c4	Lama4	Dag1	1.52862e-07	0	LAMA4_DAG1	Lama4 - Dag1	LAMININ	ECM-Receptor	KEGG: mmu04512	Terg	0.313461	0.545	0.333	0.0502669	-0.104552	0.357	0.326	0.901166
c6	c6	Lama4	Dag1	1.05794e-07	0	LAMA4_DAG1	Lama4 - Dag1	LAMININ	ECM-Receptor	KEGG: mmu04512	Terg	0.313461	0.545	0.333	0.0502669	0.153115	0.591	0.433	0.211282
c6	luminal	Lama4	Dag1	1.81724e-06	0	LAMA4_DAG1	Lama4 - Dag1	LAMININ	ECM-Receptor	KEGG: mmu04512	Terg	0.313461	0.545	0.333	0.0502669	0.117541	0.421	0.295	1.84027e-10
c1	basal	Lamb1	Dag1	2.01373e-05	0	LAMB1_DAG1	Lamb1 - Dag1	LAMININ	ECM-Receptor	KEGG: mmu04512	Terg	0.109642	0.365	0.29	0.0606522	0.125355	0.446	0.275	1.12184e-22
c1	c0	Lamb1	Dag1	1.83707e-06	0	LAMB1_DAG1	Lamb1 - Dag1	LAMININ	ECM-Receptor	KEGG: mmu04512	Terg	0.109642	0.365	0.29	0.0606522	#N/A	#N/A	#N/A	#N/A
c1	c1	Lamb1	Dag1	1.90494e-06	0	LAMB1_DAG1	Lamb1 - Dag1	LAMININ	ECM-Receptor	KEGG: mmu04512	Terg	0.109642	0.365	0.29	0.0606522	#N/A	#N/A	#N/A	#N/A
c1	c3	Lamb1	Dag1	3.38521e-06	0	LAMB1_DAG1	Lamb1 - Dag1	LAMININ	ECM-Receptor	KEGG: mmu04512	Terg	0.109642	0.365	0.29	0.0606522	-0.100564	0.426	0.496	0.0536178
c1	c4	Lamb1	Dag1	7.32363e-07	0	LAMB1_DAG1	Lamb1 - Dag1	LAMININ	ECM-Receptor	KEGG: mmu04512	Terg	0.109642	0.365	0.29	0.0606522	-0.104552	0.357	0.326	0.901166
c1	c6	Lamb1	Dag1	5.10354e-07	0	LAMB1_DAG1	Lamb1 - Dag1	LAMININ	ECM-Receptor	KEGG: mmu04512	Terg	0.109642	0.365	0.29	0.0606522	0.153115	0.591	0.433	0.211282
c1	luminal	Lamb1	Dag1	8.69636e-06	0	LAMB1_DAG1	Lamb1 - Dag1	LAMININ	ECM-Receptor	KEGG: mmu04512	Terg	0.109642	0.365	0.29	0.0606522	0.117541	0.421	0.295	1.84027e-10
c6	basal	Lamb2	Dag1	5.01275e-06	0	LAMB2_DAG1	Lamb2 - Dag1	LAMININ	ECM-Receptor	KEGG: mmu04512	Terg	0.129298	0.591	0.567	0.814753	0.125355	0.446	0.275	1.12184e-22
c6	c0	Lamb2	Dag1	4.56504e-07	0	LAMB2_DAG1	Lamb2 - Dag1	LAMININ	ECM-Receptor	KEGG: mmu04512	Terg	0.129298	0.591	0.567	0.814753	#N/A	#N/A	#N/A	#N/A
c6	c1	Lamb2	Dag1	4.74078e-07	0	LAMB2_DAG1	Lamb2 - Dag1	LAMININ	ECM-Receptor	KEGG: mmu04512	Terg	0.129298	0.591	0.567	0.814753	#N/A	#N/A	#N/A	#N/A
c6	c3	Lamb2	Dag1	8.42318e-07	0	LAMB2_DAG1	Lamb2 - Dag1	LAMININ	ECM-Receptor	KEGG: mmu04512	Terg	0.129298	0.591	0.567	0.814753	-0.100564	0.426	0.496	0.0536178
c6	c4	Lamb2	Dag1	1.82237e-07	0	LAMB2_DAG1	Lamb2 - Dag1	LAMININ	ECM-Receptor	KEGG: mmu04512	Terg	0.129298	0.591	0.567	0.814753	-0.104552	0.357	0.326	0.901166
c6	c6	Lamb2	Dag1	1.25848e-07	0	LAMB2_DAG1	Lamb2 - Dag1	LAMININ	ECM-Receptor	KEGG: mmu04512	Terg	0.129298	0.591	0.567	0.814753	0.153115	0.591	0.433	0.211282
c6	luminal	Lamb2	Dag1	2.16727e-06	0	LAMB2_DAG1	Lamb2 - Dag1	LAMININ	ECM-Receptor	KEGG: mmu04512	Terg	0.129298	0.591	0.567	0.814753	0.117541	0.421	0.295	1.84027e-10
c4	basal	Lamc1	Dag1	7.09762e-06	0	LAMC1_DAG1	Lamc1 - Dag1	LAMININ	ECM-Receptor	KEGG: mmu04512	Terg	0.249652	0.439	0.203	0.000356047	0.125355	0.446	0.275	1.12184e-22
c4	c0	Lamc1	Dag1	6.47526e-07	0	LAMC1_DAG1	Lamc1 - Dag1	LAMININ	ECM-Receptor	KEGG: mmu04512	Terg	0.249652	0.439	0.203	0.000356047	#N/A	#N/A	#N/A	#N/A
c4	c1	Lamc1	Dag1	6.71421e-07	0	LAMC1_DAG1	Lamc1 - Dag1	LAMININ	ECM-Receptor	KEGG: mmu04512	Terg	0.249652	0.439	0.203	0.000356047	#N/A	#N/A	#N/A	#N/A
c4	c3	Lamc1	Dag1	1.19317e-06	0	LAMC1_DAG1	Lamc1 - Dag1	LAMININ	ECM-Receptor	KEGG: mmu04512	Terg	0.249652	0.439	0.203	0.000356047	-0.100564	0.426	0.496	0.0536178
c4	c4	Lamc1	Dag1	2.58132e-07	0	LAMC1_DAG1	Lamc1 - Dag1	LAMININ	ECM-Receptor	KEGG: mmu04512	Terg	0.249652	0.439	0.203	0.000356047	-0.104552	0.357	0.326	0.901166
c4	c6	Lamc1	Dag1	1.79927e-07	0	LAMC1_DAG1	Lamc1 - Dag1	LAMININ	ECM-Receptor	KEGG: mmu04512	Terg	0.249652	0.439	0.203	0.000356047	0.153115	0.591	0.433	0.211282
c4	luminal	Lamc1	Dag1	3.06504e-06	0	LAMC1_DAG1	Lamc1 - Dag1	LAMININ	ECM-Receptor	KEGG: mmu04512	Terg	0.249652	0.439	0.203	0.000356047	0.117541	0.421	0.295	1.84027e-10
luminal	basal	Lamc2	Dag1	0.000291671	0	LAMC2_DAG1	Lamc2 - Dag1	LAMININ	ECM-Receptor	KEGG: mmu04512	Terg	0.222734	0.545	0.324	5.29874e-23	0.125355	0.446	0.275	1.12184e-22
luminal	c0	Lamc2	Dag1	2.65822e-05	0	LAMC2_DAG1	Lamc2 - Dag1	LAMININ	ECM-Receptor	KEGG: mmu04512	Terg	0.222734	0.545	0.324	5.29874e-23	#N/A	#N/A	#N/A	#N/A
luminal	c1	Lamc2	Dag1	2.75875e-05	0	LAMC2_DAG1	Lamc2 - Dag1	LAMININ	ECM-Receptor	KEGG: mmu04512	Terg	0.222734	0.545	0.324	5.29874e-23	#N/A	#N/A	#N/A	#N/A
luminal	c3	Lamc2	Dag1	4.90201e-05	0	LAMC2_DAG1	Lamc2 - Dag1	LAMININ	ECM-Receptor	KEGG: mmu04512	Terg	0.222734	0.545	0.324	5.29874e-23	-0.100564	0.426	0.496	0.0536178
luminal	c4	Lamc2	Dag1	1.06054e-05	0	LAMC2_DAG1	Lamc2 - Dag1	LAMININ	ECM-Receptor	KEGG: mmu04512	Terg	0.222734	0.545	0.324	5.29874e-23	-0.104552	0.357	0.326	0.901166
luminal	c6	Lamc2	Dag1	7.35262e-06	0	LAMC2_DAG1	Lamc2 - Dag1	LAMININ	ECM-Receptor	KEGG: mmu04512	Terg	0.222734	0.545	0.324	5.29874e-23	0.153115	0.591	0.433	0.211282
luminal	luminal	Lamc2	Dag1	0.000126041	0	LAMC2_DAG1	Lamc2 - Dag1	LAMININ	ECM-Receptor	KEGG: mmu04512	Terg	0.222734	0.545	0.324	5.29874e-23	0.117541	0.421	0.295	1.84027e-10
c4	basal	Lamc3	Dag1	1.20294e-05	0	LAMC3_DAG1	Lamc3 - Dag1	LAMININ	ECM-Receptor	KEGG: mmu04512	Terg	0.16532	0.5	0.256	0.000714327	0.125355	0.446	0.275	1.12184e-22
c4	c0	Lamc3	Dag1	1.09682e-06	0	LAMC3_DAG1	Lamc3 - Dag1	LAMININ	ECM-Receptor	KEGG: mmu04512	Terg	0.16532	0.5	0.256	0.000714327	#N/A	#N/A	#N/A	#N/A
c4	c1	Lamc3	Dag1	1.13786e-06	0	LAMC3_DAG1	Lamc3 - Dag1	LAMININ	ECM-Receptor	KEGG: mmu04512	Terg	0.16532	0.5	0.256	0.000714327	#N/A	#N/A	#N/A	#N/A
c4	c3	Lamc3	Dag1	2.02195e-06	0	LAMC3_DAG1	Lamc3 - Dag1	LAMININ	ECM-Receptor	KEGG: mmu04512	Terg	0.16532	0.5	0.256	0.000714327	-0.100564	0.426	0.496	0.0536178
c4	c4	Lamc3	Dag1	4.37439e-07	0	LAMC3_DAG1	Lamc3 - Dag1	LAMININ	ECM-Receptor	KEGG: mmu04512	Terg	0.16532	0.5	0.256	0.000714327	-0.104552	0.357	0.326	0.901166
c4	c6	Lamc3	Dag1	3.03989e-07	0	LAMC3_DAG1	Lamc3 - Dag1	LAMININ	ECM-Receptor	KEGG: mmu04512	Terg	0.16532	0.5	0.256	0.000714327	0.153115	0.591	0.433	0.211282
c4	luminal	Lamc3	Dag1	5.19676e-06	0	LAMC3_DAG1	Lamc3 - Dag1	LAMININ	ECM-Receptor	KEGG: mmu04512	Terg	0.16532	0.5	0.256	0.000714327	0.117541	0.421	0.295	1.84027e-10
luminal	CD4+ T lymphocytes	Alcam	Cd6	6.91934e-05	0	ALCAM_CD6	Alcam - Cd6	ALCAM	Cell-Cell Contact	KEGG: mmu04514	Terg	0.412703	0.581	0.332	2.46649e-35	-0.524231	0.303	0.487	8.39058e-13
basal	B cells	App	Cd74	0.000406221	0	APP_CD74	App - Cd74	APP	Cell-Cell Contact	PMID: 19849849	Terg	0.237641	0.838	0.669	2.32661e-34	#N/A	#N/A	#N/A	#N/A
c3	B cells	App	Cd74	4.28581e-05	0	APP_CD74	App - Cd74	APP	Cell-Cell Contact	PMID: 19849849	Terg	0.158984	0.714	0.605	0.00793221	#N/A	#N/A	#N/A	#N/A
luminal	B cells	App	Cd74	0.000141216	0	APP_CD74	App - Cd74	APP	Cell-Cell Contact	PMID: 19849849	Terg	0.327206	0.651	0.35	3.67297e-35	#N/A	#N/A	#N/A	#N/A
basal	dendritic cells	App	Cd74	0.00104609	0	APP_CD74	App - Cd74	APP	Cell-Cell Contact	PMID: 19849849	Terg	0.237641	0.838	0.669	2.32661e-34	0.250845	1	1	2.33585e-05
c3	dendritic cells	App	Cd74	0.000111176	0	APP_CD74	App - Cd74	APP	Cell-Cell Contact	PMID: 19849849	Terg	0.158984	0.714	0.605	0.00793221	0.250845	1	1	2.33585e-05
luminal	dendritic cells	App	Cd74	0.000367428	0	APP_CD74	App - Cd74	APP	Cell-Cell Contact	PMID: 19849849	Terg	0.327206	0.651	0.35	3.67297e-35	0.250845	1	1	2.33585e-05
basal	monocytes/macrophages	App	Cd74	0.00303316	0	APP_CD74	App - Cd74	APP	Cell-Cell Contact	PMID: 19849849	Terg	0.237641	0.838	0.669	2.32661e-34	0.442354	0.943	0.955	6.81439e-14
c3	monocytes/macrophages	App	Cd74	0.000320677	0	APP_CD74	App - Cd74	APP	Cell-Cell Contact	PMID: 19849849	Terg	0.158984	0.714	0.605	0.00793221	0.442354	0.943	0.955	6.81439e-14
luminal	monocytes/macrophages	App	Cd74	0.00105752	0	APP_CD74	App - Cd74	APP	Cell-Cell Contact	PMID: 19849849	Terg	0.327206	0.651	0.35	3.67297e-35	0.442354	0.943	0.955	6.81439e-14
luminal	basal	Cadm1	Cadm1	6.44166e-05	0	CADM1_CADM1	Cadm1 - Cadm1	CADM	Cell-Cell Contact	PMID: 24503895	Terg	0.210827	0.365	0.214	2.70443e-17	#N/A	#N/A	#N/A	#N/A
monocytes/macrophages	basal	Cadm1	Cadm1	1.73357e-05	0	CADM1_CADM1	Cadm1 - Cadm1	CADM	Cell-Cell Contact	PMID: 24503895	Terg	0.363395	0.263	0.071	4.20657e-24	#N/A	#N/A	#N/A	#N/A
luminal	c6	Cadm1	Cadm1	5.36753e-07	0	CADM1_CADM1	Cadm1 - Cadm1	CADM	Cell-Cell Contact	PMID: 24503895	Terg	0.210827	0.365	0.214	2.70443e-17	#N/A	#N/A	#N/A	#N/A
monocytes/macrophages	c6	Cadm1	Cadm1	1.44444e-07	0	CADM1_CADM1	Cadm1 - Cadm1	CADM	Cell-Cell Contact	PMID: 24503895	Terg	0.363395	0.263	0.071	4.20657e-24	#N/A	#N/A	#N/A	#N/A
luminal	luminal	Cadm1	Cadm1	2.8398e-05	0	CADM1_CADM1	Cadm1 - Cadm1	CADM	Cell-Cell Contact	PMID: 24503895	Terg	0.210827	0.365	0.214	2.70443e-17	0.210827	0.365	0.214	2.70443e-17
monocytes/macrophages	luminal	Cadm1	Cadm1	7.64317e-06	0	CADM1_CADM1	Cadm1 - Cadm1	CADM	Cell-Cell Contact	PMID: 24503895	Terg	0.363395	0.263	0.071	4.20657e-24	0.210827	0.365	0.214	2.70443e-17
luminal	monocytes/macrophages	Cadm1	Cadm1	7.64317e-06	0	CADM1_CADM1	Cadm1 - Cadm1	CADM	Cell-Cell Contact	PMID: 24503895	Terg	0.210827	0.365	0.214	2.70443e-17	0.363395	0.263	0.071	4.20657e-24
monocytes/macrophages	monocytes/macrophages	Cadm1	Cadm1	2.05691e-06	0	CADM1_CADM1	Cadm1 - Cadm1	CADM	Cell-Cell Contact	PMID: 24503895	Terg	0.363395	0.263	0.071	4.20657e-24	0.363395	0.263	0.071	4.20657e-24
NK/cytoxic T lymphocytes	basal	Cd226	Nectin2	0.000108158	0	CD226_NECTIN2	Cd226 - Nectin2	CD226	Cell-Cell Contact	PMID: 24440149	Terg	0.193114	0.258	0.223	1.25887e-05	#N/A	#N/A	#N/A	#N/A
NK/cytoxic T lymphocytes	c3	Cd226	Nectin2	1.23138e-05	0	CD226_NECTIN2	Cd226 - Nectin2	CD226	Cell-Cell Contact	PMID: 24440149	Terg	0.193114	0.258	0.223	1.25887e-05	#N/A	#N/A	#N/A	#N/A
NK/cytoxic T lymphocytes	luminal	Cd226	Nectin2	0.000123264	0	CD226_NECTIN2	Cd226 - Nectin2	CD226	Cell-Cell Contact	PMID: 24440149	Terg	0.193114	0.258	0.223	1.25887e-05	#N/A	#N/A	#N/A	#N/A
NK/cytoxic T lymphocytes	basal	Cd226	Pvr	5.22706e-05	0	CD226_PVR	Cd226 - Pvr	CD226	Cell-Cell Contact	PMID: 24440149	Terg	0.193114	0.258	0.223	1.25887e-05	#N/A	#N/A	#N/A	#N/A
NK/cytoxic T lymphocytes	c0	Cd226	Pvr	8.39218e-06	0	CD226_PVR	Cd226 - Pvr	CD226	Cell-Cell Contact	PMID: 24440149	Terg	0.193114	0.258	0.223	1.25887e-05	0.157192	0.417	0.312	0.0445389
NK/cytoxic T lymphocytes	c2	Cd226	Pvr	2.58627e-06	0	CD226_PVR	Cd226 - Pvr	CD226	Cell-Cell Contact	PMID: 24440149	Terg	0.193114	0.258	0.223	1.25887e-05	-0.10279	0.273	0.284	0.993182
NK/cytoxic T lymphocytes	c6	Cd226	Pvr	8.74929e-07	0	CD226_PVR	Cd226 - Pvr	CD226	Cell-Cell Contact	PMID: 24440149	Terg	0.193114	0.258	0.223	1.25887e-05	0.14803	0.409	0.333	0.387844
NK/cytoxic T lymphocytes	dendritic cells	Cd226	Pvr	2.1961e-06	0	CD226_PVR	Cd226 - Pvr	CD226	Cell-Cell Contact	PMID: 24440149	Terg	0.193114	0.258	0.223	1.25887e-05	#N/A	#N/A	#N/A	#N/A
NK/cytoxic T lymphocytes	luminal	Cd226	Pvr	4.07755e-05	0	CD226_PVR	Cd226 - Pvr	CD226	Cell-Cell Contact	PMID: 24440149	Terg	0.193114	0.258	0.223	1.25887e-05	0.16152	0.396	0.214	4.53079e-19
B cells	dendritic cells	Fcer2a	ITGAM_ITGB2	3.92523e-08	0	FCER2A_ITGAM_ITGB2	Fcer2a - (Itgam+Itgb2)	CD23	Cell-Cell Contact	PMID: 7621072	Terg	0.427752	0.25	0.167	0.167298	-0.197957	0.632	0.66	0.0282283
B cells	monocytes/macrophages	Fcer2a	ITGAM_ITGB2	1.18178e-07	0	FCER2A_ITGAM_ITGB2	Fcer2a - (Itgam+Itgb2)	CD23	Cell-Cell Contact	PMID: 7621072	Terg	0.427752	0.25	0.167	0.167298	#N/A	#N/A	#N/A	#N/A
B cells	dendritic cells	Fcer2a	ITGAX_ITGB2	7.13583e-08	0	FCER2A_ITGAX_ITGB2	Fcer2a - (Itgax+Itgb2)	CD23	Cell-Cell Contact	PMID: 7621072	Terg	0.427752	0.25	0.167	0.167298	-0.197957	0.632	0.66	0.0282283
dendritic cells	CD4+ T lymphocytes	Cd86	Cd28	4.45235e-05	0	CD86_CD28	Cd86 - Cd28	CD86	Cell-Cell Contact	PMID: 23954143	Terg	0.181351	0.895	0.83	0.00491993	-0.239457	0.724	0.759	0.00124601
monocytes/macrophages	CD4+ T lymphocytes	Cd86	Cd28	0.000116863	0	CD86_CD28	Cd86 - Cd28	CD86	Cell-Cell Contact	PMID: 23954143	Terg	0.325777	0.731	0.564	7.83466e-11	-0.239457	0.724	0.759	0.00124601
dendritic cells	NK/cytoxic T lymphocytes	Cd86	Cd28	5.08903e-05	0	CD86_CD28	Cd86 - Cd28	CD86	Cell-Cell Contact	PMID: 23954143	Terg	0.181351	0.895	0.83	0.00491993	#N/A	#N/A	#N/A	#N/A
monocytes/macrophages	NK/cytoxic T lymphocytes	Cd86	Cd28	0.000132476	0	CD86_CD28	Cd86 - Cd28	CD86	Cell-Cell Contact	PMID: 23954143	Terg	0.325777	0.731	0.564	7.83466e-11	#N/A	#N/A	#N/A	#N/A
dendritic cells	CD4+ T lymphocytes	Cd86	Ctla4	1.03158e-05	0	CD86_CTLA4	Cd86 - Ctla4	CD86	Cell-Cell Contact	PMID: 23954143	Terg	0.181351	0.895	0.83	0.00491993	-0.479368	0.303	0.408	4.14275e-06
monocytes/macrophages	CD4+ T lymphocytes	Cd86	Ctla4	2.68415e-05	0	CD86_CTLA4	Cd86 - Ctla4	CD86	Cell-Cell Contact	PMID: 23954143	Terg	0.325777	0.731	0.564	7.83466e-11	-0.479368	0.303	0.408	4.14275e-06
luminal	basal	Cdh1	Cdh1	0.00435166	0	CDH1_CDH1	Cdh1 - Cdh1	CDH	Cell-Cell Contact	KEGG: mmu04514	Terg	0.301987	0.749	0.58	5.55003e-24	#N/A	#N/A	#N/A	#N/A
luminal	luminal	Cdh1	Cdh1	0.00189449	0	CDH1_CDH1	Cdh1 - Cdh1	CDH	Cell-Cell Contact	KEGG: mmu04514	Terg	0.301987	0.749	0.58	5.55003e-24	0.301987	0.749	0.58	5.55003e-24
luminal	basal	Cdh1	ITGA2_ITGB1	0.00177176	0	CDH1_ITGA1_ITGB1	Cdh1 - (Itga1+Itgb1)	CDH1	Cell-Cell Contact	PMID: 12392763	Terg	0.301987	0.749	0.58	5.55003e-24	#N/A	#N/A	#N/A	#N/A
dendritic cells	basal	Cd209a	Ceacam1	7.21706e-05	0	CD209A_CEACAM1	Cd209a - Ceacam1	CEACAM	Cell-Cell Contact	PMID: 16282604; PMID: 6246332	Terg	0.850109	0.596	0.366	1.4196e-08	0.187686	0.488	0.35	2.39144e-15
dendritic cells	luminal	Cd209a	Ceacam1	0.000153691	0	CD209A_CEACAM1	Cd209a - Ceacam1	CEACAM	Cell-Cell Contact	PMID: 16282604; PMID: 6246332	Terg	0.850109	0.596	0.366	1.4196e-08	0.465567	0.61	0.452	8.08989e-22
basal	c4	Efnb2	Epha4	2.32067e-05	0	EFNB2_EPHA4	Efnb2 - Epha4	EPHB	Cell-Cell Contact	PMID: 15114347	Terg	0.139217	0.627	0.475	3.43381e-18	#N/A	#N/A	#N/A	#N/A
c0	c4	Efnb2	Epha4	3.17268e-07	0	EFNB2_EPHA4	Efnb2 - Epha4	EPHB	Cell-Cell Contact	PMID: 15114347	Terg	0.123155	0.278	0.241	0.478141	#N/A	#N/A	#N/A	#N/A
luminal	c4	Efnb2	Epha4	7.86097e-06	0	EFNB2_EPHA4	Efnb2 - Epha4	EPHB	Cell-Cell Contact	PMID: 15114347	Terg	0.342423	0.528	0.322	3.16392e-24	#N/A	#N/A	#N/A	#N/A
basal	c6	Efnb2	Epha4	3.78936e-06	0	EFNB2_EPHA4	Efnb2 - Epha4	EPHB	Cell-Cell Contact	PMID: 15114347	Terg	0.139217	0.627	0.475	3.43381e-18	#N/A	#N/A	#N/A	#N/A
c0	c6	Efnb2	Epha4	5.17371e-08	0	EFNB2_EPHA4	Efnb2 - Epha4	EPHB	Cell-Cell Contact	PMID: 15114347	Terg	0.123155	0.278	0.241	0.478141	#N/A	#N/A	#N/A	#N/A
luminal	c6	Efnb2	Epha4	1.28263e-06	0	EFNB2_EPHA4	Efnb2 - Epha4	EPHB	Cell-Cell Contact	PMID: 15114347	Terg	0.342423	0.528	0.322	3.16392e-24	#N/A	#N/A	#N/A	#N/A
basal	dendritic cells	Icam1	ITGAX_ITGB2	6.619e-05	0	ICAM1_ITGAX_ITGB2	Icam1 - (Itgax+Itgb2)	ICAM	Cell-Cell Contact	PMID: 16252253	Terg	0.137238	0.642	0.506	8.04474e-14	-0.197957	0.632	0.66	0.0282283
c6	dendritic cells	Icam1	ITGAX_ITGB2	6.56509e-07	0	ICAM1_ITGAX_ITGB2	Icam1 - (Itgax+Itgb2)	ICAM	Cell-Cell Contact	PMID: 16252253	Terg	0.381632	0.682	0.5	0.120199	-0.197957	0.632	0.66	0.0282283
dendritic cells	dendritic cells	Icam1	ITGAX_ITGB2	1.59879e-06	0	ICAM1_ITGAX_ITGB2	Icam1 - (Itgax+Itgb2)	ICAM	Cell-Cell Contact	PMID: 16252253	Terg	0.111594	0.535	0.423	0.0100387	-0.197957	0.632	0.66	0.0282283
monocytes/macrophages	dendritic cells	Icam1	ITGAX_ITGB2	2.9932e-06	0	ICAM1_ITGAX_ITGB2	Icam1 - (Itgax+Itgb2)	ICAM	Cell-Cell Contact	PMID: 16252253	Terg	0.236223	0.386	0.248	2.08436e-07	-0.197957	0.632	0.66	0.0282283
basal	NK/cytoxic T lymphocytes	Icam1	ITGAL_ITGB2	0.000611348	0	ICAM1_ITGAL_ITGB2	Icam1 - (Itgal+Itgb2)	ICAM	Cell-Cell Contact	KEGG: mmu04514	Terg	0.137238	0.642	0.506	8.04474e-14	0.116705	0.378	0.335	8.27815e-06
c6	NK/cytoxic T lymphocytes	Icam1	ITGAL_ITGB2	6.07583e-06	0	ICAM1_ITGAL_ITGB2	Icam1 - (Itgal+Itgb2)	ICAM	Cell-Cell Contact	KEGG: mmu04514	Terg	0.381632	0.682	0.5	0.120199	0.116705	0.378	0.335	8.27815e-06
dendritic cells	NK/cytoxic T lymphocytes	Icam1	ITGAL_ITGB2	1.47335e-05	0	ICAM1_ITGAL_ITGB2	Icam1 - (Itgal+Itgb2)	ICAM	Cell-Cell Contact	KEGG: mmu04514	Terg	0.111594	0.535	0.423	0.0100387	0.116705	0.378	0.335	8.27815e-06
monocytes/macrophages	NK/cytoxic T lymphocytes	Icam1	ITGAL_ITGB2	2.7543e-05	0	ICAM1_ITGAL_ITGB2	Icam1 - (Itgal+Itgb2)	ICAM	Cell-Cell Contact	KEGG: mmu04514	Terg	0.236223	0.386	0.248	2.08436e-07	0.116705	0.378	0.335	8.27815e-06
basal	Treg	Icam1	ITGAL_ITGB2	8.74992e-05	0	ICAM1_ITGAL_ITGB2	Icam1 - (Itgal+Itgb2)	ICAM	Cell-Cell Contact	KEGG: mmu04514	Terg	0.137238	0.642	0.506	8.04474e-14	#N/A	#N/A	#N/A	#N/A
c6	Treg	Icam1	ITGAL_ITGB2	8.69866e-07	0	ICAM1_ITGAL_ITGB2	Icam1 - (Itgal+Itgb2)	ICAM	Cell-Cell Contact	KEGG: mmu04514	Terg	0.381632	0.682	0.5	0.120199	#N/A	#N/A	#N/A	#N/A
dendritic cells	Treg	Icam1	ITGAL_ITGB2	2.10802e-06	0	ICAM1_ITGAL_ITGB2	Icam1 - (Itgal+Itgb2)	ICAM	Cell-Cell Contact	KEGG: mmu04514	Terg	0.111594	0.535	0.423	0.0100387	#N/A	#N/A	#N/A	#N/A
monocytes/macrophages	Treg	Icam1	ITGAL_ITGB2	3.9399e-06	0	ICAM1_ITGAL_ITGB2	Icam1 - (Itgal+Itgb2)	ICAM	Cell-Cell Contact	KEGG: mmu04514	Terg	0.236223	0.386	0.248	2.08436e-07	#N/A	#N/A	#N/A	#N/A
basal	dendritic cells	Icam1	ITGAL_ITGB2	2.35815e-05	0	ICAM1_ITGAL_ITGB2	Icam1 - (Itgal+Itgb2)	ICAM	Cell-Cell Contact	KEGG: mmu04514	Terg	0.137238	0.642	0.506	8.04474e-14	-0.197957	0.632	0.66	0.0282283
c6	dendritic cells	Icam1	ITGAL_ITGB2	2.34663e-07	0	ICAM1_ITGAL_ITGB2	Icam1 - (Itgal+Itgb2)	ICAM	Cell-Cell Contact	KEGG: mmu04514	Terg	0.381632	0.682	0.5	0.120199	-0.197957	0.632	0.66	0.0282283
dendritic cells	dendritic cells	Icam1	ITGAL_ITGB2	5.67498e-07	0	ICAM1_ITGAL_ITGB2	Icam1 - (Itgal+Itgb2)	ICAM	Cell-Cell Contact	KEGG: mmu04514	Terg	0.111594	0.535	0.423	0.0100387	-0.197957	0.632	0.66	0.0282283
monocytes/macrophages	dendritic cells	Icam1	ITGAL_ITGB2	1.0599e-06	0	ICAM1_ITGAL_ITGB2	Icam1 - (Itgal+Itgb2)	ICAM	Cell-Cell Contact	KEGG: mmu04514	Terg	0.236223	0.386	0.248	2.08436e-07	-0.197957	0.632	0.66	0.0282283
basal	dendritic cells	Icam1	ITGAM_ITGB2	3.66427e-05	0	ICAM1_ITGAM_ITGB2	Icam1 - (Itgam+Itgb2)	ICAM	Cell-Cell Contact	KEGG: mmu04514	Terg	0.137238	0.642	0.506	8.04474e-14	-0.197957	0.632	0.66	0.0282283
c6	dendritic cells	Icam1	ITGAM_ITGB2	3.64269e-07	0	ICAM1_ITGAM_ITGB2	Icam1 - (Itgam+Itgb2)	ICAM	Cell-Cell Contact	KEGG: mmu04514	Terg	0.381632	0.682	0.5	0.120199	-0.197957	0.632	0.66	0.0282283
dendritic cells	dendritic cells	Icam1	ITGAM_ITGB2	8.82818e-07	0	ICAM1_ITGAM_ITGB2	Icam1 - (Itgam+Itgb2)	ICAM	Cell-Cell Contact	KEGG: mmu04514	Terg	0.111594	0.535	0.423	0.0100387	-0.197957	0.632	0.66	0.0282283
monocytes/macrophages	dendritic cells	Icam1	ITGAM_ITGB2	1.65003e-06	0	ICAM1_ITGAM_ITGB2	Icam1 - (Itgam+Itgb2)	ICAM	Cell-Cell Contact	KEGG: mmu04514	Terg	0.236223	0.386	0.248	2.08436e-07	-0.197957	0.632	0.66	0.0282283
basal	monocytes/macrophages	Icam1	ITGAM_ITGB2	0.000110338	0	ICAM1_ITGAM_ITGB2	Icam1 - (Itgam+Itgb2)	ICAM	Cell-Cell Contact	KEGG: mmu04514	Terg	0.137238	0.642	0.506	8.04474e-14	#N/A	#N/A	#N/A	#N/A
c6	monocytes/macrophages	Icam1	ITGAM_ITGB2	1.09694e-06	0	ICAM1_ITGAM_ITGB2	Icam1 - (Itgam+Itgb2)	ICAM	Cell-Cell Contact	KEGG: mmu04514	Terg	0.381632	0.682	0.5	0.120199	#N/A	#N/A	#N/A	#N/A
dendritic cells	monocytes/macrophages	Icam1	ITGAM_ITGB2	2.65817e-06	0	ICAM1_ITGAM_ITGB2	Icam1 - (Itgam+Itgb2)	ICAM	Cell-Cell Contact	KEGG: mmu04514	Terg	0.111594	0.535	0.423	0.0100387	#N/A	#N/A	#N/A	#N/A
monocytes/macrophages	monocytes/macrophages	Icam1	ITGAM_ITGB2	4.96805e-06	0	ICAM1_ITGAM_ITGB2	Icam1 - (Itgam+Itgb2)	ICAM	Cell-Cell Contact	KEGG: mmu04514	Terg	0.236223	0.386	0.248	2.08436e-07	#N/A	#N/A	#N/A	#N/A
basal	NK/cytoxic T lymphocytes	Icam1	Itgal	0.000613482	0	ICAM1_ITGAL	Icam1 - Itgal	ICAM	Cell-Cell Contact	PMID: 23602662	Terg	0.137238	0.642	0.506	8.04474e-14	0.116705	0.378	0.335	8.27815e-06
c6	NK/cytoxic T lymphocytes	Icam1	Itgal	6.09698e-06	0	ICAM1_ITGAL	Icam1 - Itgal	ICAM	Cell-Cell Contact	PMID: 23602662	Terg	0.381632	0.682	0.5	0.120199	0.116705	0.378	0.335	8.27815e-06
dendritic cells	NK/cytoxic T lymphocytes	Icam1	Itgal	1.47851e-05	0	ICAM1_ITGAL	Icam1 - Itgal	ICAM	Cell-Cell Contact	PMID: 23602662	Terg	0.111594	0.535	0.423	0.0100387	0.116705	0.378	0.335	8.27815e-06
monocytes/macrophages	NK/cytoxic T lymphocytes	Icam1	Itgal	2.76397e-05	0	ICAM1_ITGAL	Icam1 - Itgal	ICAM	Cell-Cell Contact	PMID: 23602662	Terg	0.236223	0.386	0.248	2.08436e-07	0.116705	0.378	0.335	8.27815e-06
basal	Treg	Icam1	Itgal	0.000101103	0	ICAM1_ITGAL	Icam1 - Itgal	ICAM	Cell-Cell Contact	PMID: 23602662	Terg	0.137238	0.642	0.506	8.04474e-14	#N/A	#N/A	#N/A	#N/A
c6	Treg	Icam1	Itgal	1.00467e-06	0	ICAM1_ITGAL	Icam1 - Itgal	ICAM	Cell-Cell Contact	PMID: 23602662	Terg	0.381632	0.682	0.5	0.120199	#N/A	#N/A	#N/A	#N/A
dendritic cells	Treg	Icam1	Itgal	2.43696e-06	0	ICAM1_ITGAL	Icam1 - Itgal	ICAM	Cell-Cell Contact	PMID: 23602662	Terg	0.111594	0.535	0.423	0.0100387	#N/A	#N/A	#N/A	#N/A
monocytes/macrophages	Treg	Icam1	Itgal	4.55614e-06	0	ICAM1_ITGAL	Icam1 - Itgal	ICAM	Cell-Cell Contact	PMID: 23602662	Terg	0.236223	0.386	0.248	2.08436e-07	#N/A	#N/A	#N/A	#N/A
basal	dendritic cells	Icam1	Itgal	7.48229e-06	0	ICAM1_ITGAL	Icam1 - Itgal	ICAM	Cell-Cell Contact	PMID: 23602662	Terg	0.137238	0.642	0.506	8.04474e-14	#N/A	#N/A	#N/A	#N/A
c6	dendritic cells	Icam1	Itgal	7.45499e-08	0	ICAM1_ITGAL	Icam1 - Itgal	ICAM	Cell-Cell Contact	PMID: 23602662	Terg	0.381632	0.682	0.5	0.120199	#N/A	#N/A	#N/A	#N/A
dendritic cells	dendritic cells	Icam1	Itgal	1.79813e-07	0	ICAM1_ITGAL	Icam1 - Itgal	ICAM	Cell-Cell Contact	PMID: 23602662	Terg	0.111594	0.535	0.423	0.0100387	#N/A	#N/A	#N/A	#N/A
monocytes/macrophages	dendritic cells	Icam1	Itgal	3.35529e-07	0	ICAM1_ITGAL	Icam1 - Itgal	ICAM	Cell-Cell Contact	PMID: 23602662	Terg	0.236223	0.386	0.248	2.08436e-07	#N/A	#N/A	#N/A	#N/A
basal	NK/cytoxic T lymphocytes	Icam1	Spn	0.000380552	0	ICAM1_SPN	Icam1 - Spn	ICAM	Cell-Cell Contact	PMID: 1683685	Terg	0.137238	0.642	0.506	8.04474e-14	#N/A	#N/A	#N/A	#N/A
c6	NK/cytoxic T lymphocytes	Icam1	Spn	3.78651e-06	0	ICAM1_SPN	Icam1 - Spn	ICAM	Cell-Cell Contact	PMID: 1683685	Terg	0.381632	0.682	0.5	0.120199	#N/A	#N/A	#N/A	#N/A
dendritic cells	NK/cytoxic T lymphocytes	Icam1	Spn	9.15924e-06	0	ICAM1_SPN	Icam1 - Spn	ICAM	Cell-Cell Contact	PMID: 1683685	Terg	0.111594	0.535	0.423	0.0100387	#N/A	#N/A	#N/A	#N/A
monocytes/macrophages	NK/cytoxic T lymphocytes	Icam1	Spn	1.71078e-05	0	ICAM1_SPN	Icam1 - Spn	ICAM	Cell-Cell Contact	PMID: 1683685	Terg	0.236223	0.386	0.248	2.08436e-07	#N/A	#N/A	#N/A	#N/A
NK/cytoxic T lymphocytes	NK/cytoxic T lymphocytes	ITGAL_ITGB2	Cd226	8.52422e-05	0	ITGB2_CD226	Itgb2 - Cd226	ITGAL-ITGB2	Cell-Cell Contact	KEGG: mmu04514	Terg	0.116705	0.378	0.335	8.27815e-06	0.193114	0.258	0.223	1.25887e-05
NK/cytoxic T lymphocytes	Treg	ITGAL_ITGB2	Cd226	1.89519e-05	0	ITGB2_CD226	Itgb2 - Cd226	ITGAL-ITGB2	Cell-Cell Contact	KEGG: mmu04514	Terg	0.116705	0.378	0.335	8.27815e-06	#N/A	#N/A	#N/A	#N/A
NK/cytoxic T lymphocytes	basal	ITGAL_ITGB2	Icam1	0.000611348	0	ITGB2_ICAM1	Itgb2 - Icam1	ITGAL-ITGB2	Cell-Cell Contact	KEGG: mmu04514	Terg	0.116705	0.378	0.335	8.27815e-06	0.137238	0.642	0.506	8.04474e-14
NK/cytoxic T lymphocytes	c1	ITGAL_ITGB2	Icam1	7.054e-05	0	ITGB2_ICAM1	Itgb2 - Icam1	ITGAL-ITGB2	Cell-Cell Contact	KEGG: mmu04514	Terg	0.116705	0.378	0.335	8.27815e-06	#N/A	#N/A	#N/A	#N/A
NK/cytoxic T lymphocytes	c2	ITGAL_ITGB2	Icam1	2.2667e-05	0	ITGB2_ICAM1	Itgb2 - Icam1	ITGAL-ITGB2	Cell-Cell Contact	KEGG: mmu04514	Terg	0.116705	0.378	0.335	8.27815e-06	-0.336098	0.606	0.657	0.223759
NK/cytoxic T lymphocytes	c3	ITGAL_ITGB2	Icam1	0.000111151	0	ITGB2_ICAM1	Itgb2 - Icam1	ITGAL-ITGB2	Cell-Cell Contact	KEGG: mmu04514	Terg	0.116705	0.378	0.335	8.27815e-06	-0.314485	0.645	0.714	0.00224968
NK/cytoxic T lymphocytes	c4	ITGAL_ITGB2	Icam1	3.12751e-05	0	ITGB2_ICAM1	Itgb2 - Icam1	ITGAL-ITGB2	Cell-Cell Contact	KEGG: mmu04514	Terg	0.116705	0.378	0.335	8.27815e-06	-0.207081	0.765	0.709	0.175004
NK/cytoxic T lymphocytes	c6	ITGAL_ITGB2	Icam1	6.07583e-06	0	ITGB2_ICAM1	Itgb2 - Icam1	ITGAL-ITGB2	Cell-Cell Contact	KEGG: mmu04514	Terg	0.116705	0.378	0.335	8.27815e-06	0.381632	0.682	0.5	0.120199
NK/cytoxic T lymphocytes	dendritic cells	ITGAL_ITGB2	Icam1	1.47335e-05	0	ITGB2_ICAM1	Itgb2 - Icam1	ITGAL-ITGB2	Cell-Cell Contact	KEGG: mmu04514	Terg	0.116705	0.378	0.335	8.27815e-06	0.111594	0.535	0.423	0.0100387
NK/cytoxic T lymphocytes	monocytes/macrophages	ITGAL_ITGB2	Icam1	2.7543e-05	0	ITGB2_ICAM1	Itgb2 - Icam1	ITGAL-ITGB2	Cell-Cell Contact	KEGG: mmu04514	Terg	0.116705	0.378	0.335	8.27815e-06	0.236223	0.386	0.248	2.08436e-07
c3	dendritic cells	Jam3	ITGAM_ITGB2	1.16801e-06	0	JAM3_ITGAM_ITGB2	Jam3 - (Itgam+Itgb2)	JAM	Cell-Cell Contact	KEGG: mmu04514; PMID: 16118203, PMC2194005	Terg	0.195207	0.301	0.134	0.000140719	-0.197957	0.632	0.66	0.0282283
c3	monocytes/macrophages	Jam3	ITGAM_ITGB2	3.51665e-06	0	JAM3_ITGAM_ITGB2	Jam3 - (Itgam+Itgb2)	JAM	Cell-Cell Contact	KEGG: mmu04514; PMID: 16118203, PMC2194005	Terg	0.195207	0.301	0.134	0.000140719	#N/A	#N/A	#N/A	#N/A
luminal	NK/cytoxic T lymphocytes	F11r	ITGAL_ITGB2	0.000283898	0	JAM1_ITGAL_ITGB2	Jam1 - (Itgal+Itgb2)	JAM	Cell-Cell Contact	PMID: 11812992	Terg	0.151394	0.681	0.56	7.33411e-13	0.116705	0.378	0.335	8.27815e-06
luminal	Treg	F11r	ITGAL_ITGB2	4.06242e-05	0	JAM1_ITGAL_ITGB2	Jam1 - (Itgal+Itgb2)	JAM	Cell-Cell Contact	PMID: 11812992	Terg	0.151394	0.681	0.56	7.33411e-13	#N/A	#N/A	#N/A	#N/A
luminal	dendritic cells	F11r	ITGAL_ITGB2	1.09408e-05	0	JAM1_ITGAL_ITGB2	Jam1 - (Itgal+Itgb2)	JAM	Cell-Cell Contact	PMID: 11812992	Terg	0.151394	0.681	0.56	7.33411e-13	-0.197957	0.632	0.66	0.0282283
luminal	basal	F11r	F11r	0.00186317	0	F11R_F11R	F11r - F11r	JAM	Cell-Cell Contact	KEGG: mmu04514	Terg	0.151394	0.681	0.56	7.33411e-13	#N/A	#N/A	#N/A	#N/A
luminal	luminal	F11r	F11r	0.00059164	0	F11R_F11R	F11r - F11r	JAM	Cell-Cell Contact	KEGG: mmu04514	Terg	0.151394	0.681	0.56	7.33411e-13	0.151394	0.681	0.56	7.33411e-13
luminal	c0	F11r	Jam3	2.20357e-05	0	F11R_JAM3	F11r - Jam3	JAM	Cell-Cell Contact	KEGG: mmu04514	Terg	0.151394	0.681	0.56	7.33411e-13	#N/A	#N/A	#N/A	#N/A
luminal	c3	F11r	Jam3	4.08473e-05	0	F11R_JAM3	F11r - Jam3	JAM	Cell-Cell Contact	KEGG: mmu04514	Terg	0.151394	0.681	0.56	7.33411e-13	0.195207	0.301	0.134	0.000140719
luminal	c4	F11r	Jam3	1.02229e-05	0	F11R_JAM3	F11r - Jam3	JAM	Cell-Cell Contact	KEGG: mmu04514	Terg	0.151394	0.681	0.56	7.33411e-13	#N/A	#N/A	#N/A	#N/A
luminal	c6	F11r	Jam3	1.9429e-06	0	F11R_JAM3	F11r - Jam3	JAM	Cell-Cell Contact	KEGG: mmu04514	Terg	0.151394	0.681	0.56	7.33411e-13	-0.189085	0.273	0.333	0.513842
c3	basal	Jam3	F11r	0.000129866	0	JAM3_F11R	Jam3 - F11r	JAM	Cell-Cell Contact	KEGG: mmu04514	Terg	0.195207	0.301	0.134	0.000140719	#N/A	#N/A	#N/A	#N/A
c3	luminal	Jam3	F11r	4.08473e-05	0	JAM3_F11R	Jam3 - F11r	JAM	Cell-Cell Contact	KEGG: mmu04514	Terg	0.195207	0.301	0.134	0.000140719	0.151394	0.681	0.56	7.33411e-13
c3	c0	Jam3	Jam3	1.51137e-06	0	JAM3_JAM3	Jam3 - Jam3	JAM	Cell-Cell Contact	KEGG: mmu04514	Terg	0.195207	0.301	0.134	0.000140719	#N/A	#N/A	#N/A	#N/A
c3	c3	Jam3	Jam3	2.79929e-06	0	JAM3_JAM3	Jam3 - Jam3	JAM	Cell-Cell Contact	KEGG: mmu04514	Terg	0.195207	0.301	0.134	0.000140719	0.195207	0.301	0.134	0.000140719
c3	c4	Jam3	Jam3	7.0087e-07	0	JAM3_JAM3	Jam3 - Jam3	JAM	Cell-Cell Contact	KEGG: mmu04514	Terg	0.195207	0.301	0.134	0.000140719	#N/A	#N/A	#N/A	#N/A
c3	c6	Jam3	Jam3	1.33136e-07	0	JAM3_JAM3	Jam3 - Jam3	JAM	Cell-Cell Contact	KEGG: mmu04514	Terg	0.195207	0.301	0.134	0.000140719	-0.189085	0.273	0.333	0.513842
B cells	NK/cytoxic T lymphocytes	H2-T23	KLRD1_KLRC1	2.20305e-05	0	H2-T23_KLRD1_KLRC1	H2-t23 - (Klrd1+Klrc1)	MHC-I	Cell-Cell Contact	PMID: 24223577	Terg	0.474568	0.542	0.333	0.00419191	0.209696	0.4905	0.4725	0.167184
NK/cytoxic T lymphocytes	NK/cytoxic T lymphocytes	H2-T23	KLRD1_KLRC1	0.000932442	0	H2-T23_KLRD1_KLRC1	H2-t23 - (Klrd1+Klrc1)	MHC-I	Cell-Cell Contact	PMID: 24223577	Terg	0.112725	0.625	0.58	3.08426e-07	0.209696	0.4905	0.4725	0.167184
luminal	NK/cytoxic T lymphocytes	H2-T23	KLRD1_KLRC1	0.000476512	0	H2-T23_KLRD1_KLRC1	H2-t23 - (Klrd1+Klrc1)	MHC-I	Cell-Cell Contact	PMID: 24223577	Terg	0.199615	0.585	0.474	1.58478e-10	0.209696	0.4905	0.4725	0.167184
B cells	NK/cytoxic T lymphocytes	H2-T23	KLRD1_KLRC2	2.14118e-05	0	H2-T23_KLRD1_KLRC2	H2-t23 - (Klrd1+Klrc2)	MHC-I	Cell-Cell Contact	PMID: 24223577	Terg	0.474568	0.542	0.333	0.00419191	0.261574	0.664	0.617	3.69432e-15
NK/cytoxic T lymphocytes	NK/cytoxic T lymphocytes	H2-T23	KLRD1_KLRC2	0.000906345	0	H2-T23_KLRD1_KLRC2	H2-t23 - (Klrd1+Klrc2)	MHC-I	Cell-Cell Contact	PMID: 24223577	Terg	0.112725	0.625	0.58	3.08426e-07	0.261574	0.664	0.617	3.69432e-15
luminal	NK/cytoxic T lymphocytes	H2-T23	KLRD1_KLRC2	0.000463015	0	H2-T23_KLRD1_KLRC2	H2-t23 - (Klrd1+Klrc2)	MHC-I	Cell-Cell Contact	PMID: 24223577	Terg	0.199615	0.585	0.474	1.58478e-10	0.261574	0.664	0.617	3.69432e-15
Treg	NK/cytoxic T lymphocytes	H2-Q7	Cd8a	0.000123169	0	H2-Q7_CD8A	H2-q7 - Cd8a	MHC-I	Cell-Cell Contact	KEGG: mmu04514	Terg	0.193642	0.782	0.658	5.7703e-06	#N/A	#N/A	#N/A	#N/A
B cells	NK/cytoxic T lymphocytes	H2-T23	Cd8a	1.09371e-05	0	H2-T23_CD8A	H2-t23 - Cd8a	MHC-I	Cell-Cell Contact	KEGG: mmu04514	Terg	0.474568	0.542	0.333	0.00419191	#N/A	#N/A	#N/A	#N/A
NK/cytoxic T lymphocytes	NK/cytoxic T lymphocytes	H2-T23	Cd8a	0.000463743	0	H2-T23_CD8A	H2-t23 - Cd8a	MHC-I	Cell-Cell Contact	KEGG: mmu04514	Terg	0.112725	0.625	0.58	3.08426e-07	#N/A	#N/A	#N/A	#N/A
luminal	NK/cytoxic T lymphocytes	H2-T23	Cd8a	0.000235522	0	H2-T23_CD8A	H2-t23 - Cd8a	MHC-I	Cell-Cell Contact	KEGG: mmu04514	Terg	0.199615	0.585	0.474	1.58478e-10	#N/A	#N/A	#N/A	#N/A
B cells	NK/cytoxic T lymphocytes	H2-D1	Cd8a	4.04331e-05	0	H2-D1_CD8A	H2-d1 - Cd8a	MHC-I	Cell-Cell Contact	KEGG: mmu04514	Terg	0.157875	0.958	0.992	0.0678883	#N/A	#N/A	#N/A	#N/A
NK/cytoxic T lymphocytes	NK/cytoxic T lymphocytes	H2-D1	Cd8a	0.00159378	0	H2-D1_CD8A	H2-d1 - Cd8a	MHC-I	Cell-Cell Contact	KEGG: mmu04514	Terg	0.140345	0.996	0.992	1.2422e-32	#N/A	#N/A	#N/A	#N/A
c2	NK/cytoxic T lymphocytes	H2-D1	Cd8a	3.76399e-05	0	H2-D1_CD8A	H2-d1 - Cd8a	MHC-I	Cell-Cell Contact	KEGG: mmu04514	Terg	0.211944	0.803	0.657	0.164945	#N/A	#N/A	#N/A	#N/A
c3	NK/cytoxic T lymphocytes	H2-D1	Cd8a	0.00031447	0	H2-D1_CD8A	H2-d1 - Cd8a	MHC-I	Cell-Cell Contact	KEGG: mmu04514	Terg	0.206885	0.962	0.958	0.0117247	#N/A	#N/A	#N/A	#N/A
c4	NK/cytoxic T lymphocytes	H2-D1	Cd8a	6.06582e-05	0	H2-D1_CD8A	H2-d1 - Cd8a	MHC-I	Cell-Cell Contact	KEGG: mmu04514	Terg	0.355041	0.929	0.866	6.93385e-05	#N/A	#N/A	#N/A	#N/A
c6	NK/cytoxic T lymphocytes	H2-D1	Cd8a	1.38563e-05	0	H2-D1_CD8A	H2-d1 - Cd8a	MHC-I	Cell-Cell Contact	KEGG: mmu04514	Terg	0.364284	0.955	0.933	0.0461612	#N/A	#N/A	#N/A	#N/A
luminal	NK/cytoxic T lymphocytes	H2-D1	Cd8a	0.000967471	0	H2-D1_CD8A	H2-d1 - Cd8a	MHC-I	Cell-Cell Contact	KEGG: mmu04514	Terg	0.314394	0.836	0.869	9.65248e-17	#N/A	#N/A	#N/A	#N/A
monocytes/macrophages	NK/cytoxic T lymphocytes	H2-D1	Cd8a	0.000316375	0	H2-D1_CD8A	H2-d1 - Cd8a	MHC-I	Cell-Cell Contact	KEGG: mmu04514	Terg	0.283293	0.989	0.935	1.29251e-16	#N/A	#N/A	#N/A	#N/A
luminal	NK/cytoxic T lymphocytes	H2-K1	Cd8a	0.000873061	0	H2-K1_CD8A	H2-k1 - Cd8a	MHC-I	Cell-Cell Contact	KEGG: mmu04514	Terg	0.168703	0.839	0.844	7.0099e-05	#N/A	#N/A	#N/A	#N/A
B cells	NK/cytoxic T lymphocytes	H2-Q4	Cd8a	4.95414e-06	0	H2-Q4_CD8A	H2-q4 - Cd8a	MHC-I	Cell-Cell Contact	KEGG: mmu04514	Terg	0.428043	0.438	0.317	0.0263014	#N/A	#N/A	#N/A	#N/A
NK/cytoxic T lymphocytes	NK/cytoxic T lymphocytes	H2-Q4	Cd8a	0.000457917	0	H2-Q4_CD8A	H2-q4 - Cd8a	MHC-I	Cell-Cell Contact	KEGG: mmu04514	Terg	0.108824	0.614	0.577	8.32275e-07	#N/A	#N/A	#N/A	#N/A
c0	NK/cytoxic T lymphocytes	H2-Q4	Cd8a	3.5589e-05	0	H2-Q4_CD8A	H2-q4 - Cd8a	MHC-I	Cell-Cell Contact	KEGG: mmu04514	Terg	0.258259	0.524	0.468	0.133446	#N/A	#N/A	#N/A	#N/A
c6	NK/cytoxic T lymphocytes	H2-Q4	Cd8a	4.06194e-06	0	H2-Q4_CD8A	H2-q4 - Cd8a	MHC-I	Cell-Cell Contact	KEGG: mmu04514	Terg	0.152229	0.591	0.317	0.0351656	#N/A	#N/A	#N/A	#N/A
monocytes/macrophages	CD4+ T lymphocytes	H2-Aa	Cd4	9.74402e-05	0	H2-AA_CD4	H2-aa - Cd4	MHC-II	Cell-Cell Contact	KEGG: mmu04514	Terg	0.153892	0.84	0.875	0.013454	#N/A	#N/A	#N/A	#N/A
dendritic cells	CD4+ T lymphocytes	H2-Eb1	Cd4	3.33779e-05	0	H2-EB1_CD4	H2-eb1 - Cd4	MHC-II	Cell-Cell Contact	KEGG: mmu04514	Terg	0.105485	0.991	0.998	0.0758894	#N/A	#N/A	#N/A	#N/A
dendritic cells	CD4+ T lymphocytes	H2-DMa	Cd4	1.53066e-05	0	H2-DMA_CD4	H2-dma - Cd4	MHC-II	Cell-Cell Contact	KEGG: mmu04514	Terg	0.15977	0.965	0.877	0.00378669	#N/A	#N/A	#N/A	#N/A
dendritic cells	CD4+ T lymphocytes	H2-Oa	Cd4	7.51519e-06	0	H2-OA_CD4	H2-oa - Cd4	MHC-II	Cell-Cell Contact	KEGG: mmu04514	Terg	0.195263	0.754	0.6	0.000811066	#N/A	#N/A	#N/A	#N/A
B cells	CD4+ T lymphocytes	H2-Ob	Cd4	1.37445e-06	0	H2-OB_CD4	H2-ob - Cd4	MHC-II	Cell-Cell Contact	KEGG: mmu04514	Terg	0.522767	0.458	0.458	0.540179	#N/A	#N/A	#N/A	#N/A
dendritic cells	CD4+ T lymphocytes	H2-Ob	Cd4	3.35468e-06	0	H2-OB_CD4	H2-ob - Cd4	MHC-II	Cell-Cell Contact	KEGG: mmu04514	Terg	0.10917	0.526	0.416	0.0117091	#N/A	#N/A	#N/A	#N/A
basal	basal	Ncam1	Fgfr1	0.000177552	0	NCAM1_FGFR1	Ncam1 - Fgfr1	NCAM	Cell-Cell Contact	PMID: 12791257	Terg	0.117019	0.445	0.278	6.04041e-21	#N/A	#N/A	#N/A	#N/A
basal	c0	Ncam1	Fgfr1	1.61964e-05	0	NCAM1_FGFR1	Ncam1 - Fgfr1	NCAM	Cell-Cell Contact	PMID: 12791257	Terg	0.117019	0.445	0.278	6.04041e-21	-0.124174	0.417	0.454	0.312496
basal	c1	Ncam1	Fgfr1	8.30343e-05	0	NCAM1_FGFR1	Ncam1 - Fgfr1	NCAM	Cell-Cell Contact	PMID: 12791257	Terg	0.117019	0.445	0.278	6.04041e-21	#N/A	#N/A	#N/A	#N/A
basal	c3	Ncam1	Fgfr1	0.000102948	0	NCAM1_FGFR1	Ncam1 - Fgfr1	NCAM	Cell-Cell Contact	PMID: 12791257	Terg	0.117019	0.445	0.278	6.04041e-21	-0.104903	0.594	0.622	0.0987552
basal	c4	Ncam1	Fgfr1	2.60537e-05	0	NCAM1_FGFR1	Ncam1 - Fgfr1	NCAM	Cell-Cell Contact	PMID: 12791257	Terg	0.117019	0.445	0.278	6.04041e-21	-0.249621	0.643	0.64	0.0928646
basal	c6	Ncam1	Fgfr1	6.52206e-06	0	NCAM1_FGFR1	Ncam1 - Fgfr1	NCAM	Cell-Cell Contact	PMID: 12791257	Terg	0.117019	0.445	0.278	6.04041e-21	0.193278	0.636	0.667	0.893797
basal	basal	Ncam1	Ncam1	0.000233698	0	NCAM1_NCAM1	Ncam1 - Ncam1	NCAM	Cell-Cell Contact	KEGG: mmu04514	Terg	0.117019	0.445	0.278	6.04041e-21	0.117019	0.445	0.278	6.04041e-21
dendritic cells	c1	Nectin1	Nectin3	3.28684e-07	0	NECTIN1_NECTIN3	Nectin1 - Nectin3	NECTIN	Cell-Cell Contact	KEGG: mmu04514	Terg	0.126171	0.325	0.295	0.319782	#N/A	#N/A	#N/A	#N/A
dendritic cells	c3	Nectin1	Nectin3	5.63605e-07	0	NECTIN1_NECTIN3	Nectin1 - Nectin3	NECTIN	Cell-Cell Contact	KEGG: mmu04514	Terg	0.126171	0.325	0.295	0.319782	#N/A	#N/A	#N/A	#N/A
dendritic cells	c4	Nectin1	Nectin3	1.22389e-07	0	NECTIN1_NECTIN3	Nectin1 - Nectin3	NECTIN	Cell-Cell Contact	KEGG: mmu04514	Terg	0.126171	0.325	0.295	0.319782	#N/A	#N/A	#N/A	#N/A
dendritic cells	c6	Nectin1	Nectin3	2.9772e-08	0	NECTIN1_NECTIN3	Nectin1 - Nectin3	NECTIN	Cell-Cell Contact	KEGG: mmu04514	Terg	0.126171	0.325	0.295	0.319782	#N/A	#N/A	#N/A	#N/A
c4	c4	Negr1	Negr1	1.1075e-07	0	NEGR1_NEGR1	Negr1 - Negr1	NEGR	Cell-Cell Contact	KEGG: mmu04514	Terg	0.140647	0.265	0.122	0.00659472	0.140647	0.265	0.122	0.00659472
basal	basal	Jag1	Notch1	0.000290562	0	JAG1_NOTCH1	Jag1 - Notch1	NOTCH	Cell-Cell Contact	PMID: 22353464	Terg	0.135763	0.342	0.207	6.70694e-19	#N/A	#N/A	#N/A	#N/A
c0	basal	Jag1	Notch1	3.65476e-05	0	JAG1_NOTCH1	Jag1 - Notch1	NOTCH	Cell-Cell Contact	PMID: 22353464	Terg	0.121673	0.481	0.44	0.464777	#N/A	#N/A	#N/A	#N/A
c2	basal	Jag1	Notch1	1.18213e-05	0	JAG1_NOTCH1	Jag1 - Notch1	NOTCH	Cell-Cell Contact	PMID: 22353464	Terg	0.67932	0.288	0.075	0.00109359	#N/A	#N/A	#N/A	#N/A
c4	basal	Jag1	Notch1	1.45561e-05	0	JAG1_NOTCH1	Jag1 - Notch1	NOTCH	Cell-Cell Contact	PMID: 22353464	Terg	0.21639	0.439	0.285	0.0437266	#N/A	#N/A	#N/A	#N/A
c6	basal	Jag1	Notch1	4.54169e-06	0	JAG1_NOTCH1	Jag1 - Notch1	NOTCH	Cell-Cell Contact	PMID: 22353464	Terg	0.322643	0.455	0.5	0.656822	#N/A	#N/A	#N/A	#N/A
basal	luminal	Jag1	Notch1	5.88876e-05	0	JAG1_NOTCH1	Jag1 - Notch1	NOTCH	Cell-Cell Contact	PMID: 22353464	Terg	0.135763	0.342	0.207	6.70694e-19	0.101898	0.413	0.27	7.05606e-12
c0	luminal	Jag1	Notch1	7.4196e-06	0	JAG1_NOTCH1	Jag1 - Notch1	NOTCH	Cell-Cell Contact	PMID: 22353464	Terg	0.121673	0.481	0.44	0.464777	0.101898	0.413	0.27	7.05606e-12
c2	luminal	Jag1	Notch1	2.39918e-06	0	JAG1_NOTCH1	Jag1 - Notch1	NOTCH	Cell-Cell Contact	PMID: 22353464	Terg	0.67932	0.288	0.075	0.00109359	0.101898	0.413	0.27	7.05606e-12
c4	luminal	Jag1	Notch1	2.95264e-06	0	JAG1_NOTCH1	Jag1 - Notch1	NOTCH	Cell-Cell Contact	PMID: 22353464	Terg	0.21639	0.439	0.285	0.0437266	0.101898	0.413	0.27	7.05606e-12
c6	luminal	Jag1	Notch1	9.22193e-07	0	JAG1_NOTCH1	Jag1 - Notch1	NOTCH	Cell-Cell Contact	PMID: 22353464	Terg	0.322643	0.455	0.5	0.656822	0.101898	0.413	0.27	7.05606e-12
basal	monocytes/macrophages	Jag1	Notch1	1.81885e-05	0	JAG1_NOTCH1	Jag1 - Notch1	NOTCH	Cell-Cell Contact	PMID: 22353464	Terg	0.135763	0.342	0.207	6.70694e-19	#N/A	#N/A	#N/A	#N/A
c0	monocytes/macrophages	Jag1	Notch1	2.29054e-06	0	JAG1_NOTCH1	Jag1 - Notch1	NOTCH	Cell-Cell Contact	PMID: 22353464	Terg	0.121673	0.481	0.44	0.464777	#N/A	#N/A	#N/A	#N/A
c2	monocytes/macrophages	Jag1	Notch1	7.40724e-07	0	JAG1_NOTCH1	Jag1 - Notch1	NOTCH	Cell-Cell Contact	PMID: 22353464	Terg	0.67932	0.288	0.075	0.00109359	#N/A	#N/A	#N/A	#N/A
c4	monocytes/macrophages	Jag1	Notch1	9.11744e-07	0	JAG1_NOTCH1	Jag1 - Notch1	NOTCH	Cell-Cell Contact	PMID: 22353464	Terg	0.21639	0.439	0.285	0.0437266	#N/A	#N/A	#N/A	#N/A
c6	monocytes/macrophages	Jag1	Notch1	2.84679e-07	0	JAG1_NOTCH1	Jag1 - Notch1	NOTCH	Cell-Cell Contact	PMID: 22353464	Terg	0.322643	0.455	0.5	0.656822	#N/A	#N/A	#N/A	#N/A
basal	basal	Jag1	Notch2	9.89327e-05	0	JAG1_NOTCH2	Jag1 - Notch2	NOTCH	Cell-Cell Contact	PMID: 22353464	Terg	0.135763	0.342	0.207	6.70694e-19	#N/A	#N/A	#N/A	#N/A
c0	basal	Jag1	Notch2	1.24649e-05	0	JAG1_NOTCH2	Jag1 - Notch2	NOTCH	Cell-Cell Contact	PMID: 22353464	Terg	0.121673	0.481	0.44	0.464777	#N/A	#N/A	#N/A	#N/A
c2	basal	Jag1	Notch2	4.03061e-06	0	JAG1_NOTCH2	Jag1 - Notch2	NOTCH	Cell-Cell Contact	PMID: 22353464	Terg	0.67932	0.288	0.075	0.00109359	#N/A	#N/A	#N/A	#N/A
c4	basal	Jag1	Notch2	4.96047e-06	0	JAG1_NOTCH2	Jag1 - Notch2	NOTCH	Cell-Cell Contact	PMID: 22353464	Terg	0.21639	0.439	0.285	0.0437266	#N/A	#N/A	#N/A	#N/A
c6	basal	Jag1	Notch2	1.54927e-06	0	JAG1_NOTCH2	Jag1 - Notch2	NOTCH	Cell-Cell Contact	PMID: 22353464	Terg	0.322643	0.455	0.5	0.656822	#N/A	#N/A	#N/A	#N/A
basal	c0	Jag1	Notch2	9.66158e-06	0	JAG1_NOTCH2	Jag1 - Notch2	NOTCH	Cell-Cell Contact	PMID: 22353464	Terg	0.135763	0.342	0.207	6.70694e-19	0.24616	0.348	0.191	0.00154045
c0	c0	Jag1	Notch2	1.21673e-06	0	JAG1_NOTCH2	Jag1 - Notch2	NOTCH	Cell-Cell Contact	PMID: 22353464	Terg	0.121673	0.481	0.44	0.464777	0.24616	0.348	0.191	0.00154045
c2	c0	Jag1	Notch2	3.93469e-07	0	JAG1_NOTCH2	Jag1 - Notch2	NOTCH	Cell-Cell Contact	PMID: 22353464	Terg	0.67932	0.288	0.075	0.00109359	0.24616	0.348	0.191	0.00154045
c4	c0	Jag1	Notch2	4.84313e-07	0	JAG1_NOTCH2	Jag1 - Notch2	NOTCH	Cell-Cell Contact	PMID: 22353464	Terg	0.21639	0.439	0.285	0.0437266	0.24616	0.348	0.191	0.00154045
c6	c0	Jag1	Notch2	1.5122e-07	0	JAG1_NOTCH2	Jag1 - Notch2	NOTCH	Cell-Cell Contact	PMID: 22353464	Terg	0.322643	0.455	0.5	0.656822	0.24616	0.348	0.191	0.00154045
basal	c1	Jag1	Notch2	8.74414e-06	0	JAG1_NOTCH2	Jag1 - Notch2	NOTCH	Cell-Cell Contact	PMID: 22353464	Terg	0.135763	0.342	0.207	6.70694e-19	0.184481	0.266	0.108	2.5128e-06
c0	c1	Jag1	Notch2	1.10171e-06	0	JAG1_NOTCH2	Jag1 - Notch2	NOTCH	Cell-Cell Contact	PMID: 22353464	Terg	0.121673	0.481	0.44	0.464777	0.184481	0.266	0.108	2.5128e-06
c2	c1	Jag1	Notch2	3.56247e-07	0	JAG1_NOTCH2	Jag1 - Notch2	NOTCH	Cell-Cell Contact	PMID: 22353464	Terg	0.67932	0.288	0.075	0.00109359	0.184481	0.266	0.108	2.5128e-06
c4	c1	Jag1	Notch2	4.38431e-07	0	JAG1_NOTCH2	Jag1 - Notch2	NOTCH	Cell-Cell Contact	PMID: 22353464	Terg	0.21639	0.439	0.285	0.0437266	0.184481	0.266	0.108	2.5128e-06
c6	c1	Jag1	Notch2	1.36933e-07	0	JAG1_NOTCH2	Jag1 - Notch2	NOTCH	Cell-Cell Contact	PMID: 22353464	Terg	0.322643	0.455	0.5	0.656822	0.184481	0.266	0.108	2.5128e-06
basal	c3	Jag1	Notch2	1.6653e-05	0	JAG1_NOTCH2	Jag1 - Notch2	NOTCH	Cell-Cell Contact	PMID: 22353464	Terg	0.135763	0.342	0.207	6.70694e-19	0.231317	0.301	0.109	7.06583e-05
c0	c3	Jag1	Notch2	2.09798e-06	0	JAG1_NOTCH2	Jag1 - Notch2	NOTCH	Cell-Cell Contact	PMID: 22353464	Terg	0.121673	0.481	0.44	0.464777	0.231317	0.301	0.109	7.06583e-05
c2	c3	Jag1	Notch2	6.78408e-07	0	JAG1_NOTCH2	Jag1 - Notch2	NOTCH	Cell-Cell Contact	PMID: 22353464	Terg	0.67932	0.288	0.075	0.00109359	0.231317	0.301	0.109	7.06583e-05
c4	c3	Jag1	Notch2	8.3494e-07	0	JAG1_NOTCH2	Jag1 - Notch2	NOTCH	Cell-Cell Contact	PMID: 22353464	Terg	0.21639	0.439	0.285	0.0437266	0.231317	0.301	0.109	7.06583e-05
c6	c3	Jag1	Notch2	2.60757e-07	0	JAG1_NOTCH2	Jag1 - Notch2	NOTCH	Cell-Cell Contact	PMID: 22353464	Terg	0.322643	0.455	0.5	0.656822	0.231317	0.301	0.109	7.06583e-05
basal	c6	Jag1	Notch2	3.26385e-06	0	JAG1_NOTCH2	Jag1 - Notch2	NOTCH	Cell-Cell Contact	PMID: 22353464	Terg	0.135763	0.342	0.207	6.70694e-19	0.399585	0.591	0.233	0.00156527
c0	c6	Jag1	Notch2	4.10008e-07	0	JAG1_NOTCH2	Jag1 - Notch2	NOTCH	Cell-Cell Contact	PMID: 22353464	Terg	0.121673	0.481	0.44	0.464777	0.399585	0.591	0.233	0.00156527
c2	c6	Jag1	Notch2	1.32646e-07	0	JAG1_NOTCH2	Jag1 - Notch2	NOTCH	Cell-Cell Contact	PMID: 22353464	Terg	0.67932	0.288	0.075	0.00109359	0.399585	0.591	0.233	0.00156527
c4	c6	Jag1	Notch2	1.63399e-07	0	JAG1_NOTCH2	Jag1 - Notch2	NOTCH	Cell-Cell Contact	PMID: 22353464	Terg	0.21639	0.439	0.285	0.0437266	0.399585	0.591	0.233	0.00156527
c6	c6	Jag1	Notch2	5.09433e-08	0	JAG1_NOTCH2	Jag1 - Notch2	NOTCH	Cell-Cell Contact	PMID: 22353464	Terg	0.322643	0.455	0.5	0.656822	0.399585	0.591	0.233	0.00156527
basal	dendritic cells	Jag1	Notch2	6.24706e-06	0	JAG1_NOTCH2	Jag1 - Notch2	NOTCH	Cell-Cell Contact	PMID: 22353464	Terg	0.135763	0.342	0.207	6.70694e-19	0.415888	0.491	0.34	1.50616e-05
c0	dendritic cells	Jag1	Notch2	7.86657e-07	0	JAG1_NOTCH2	Jag1 - Notch2	NOTCH	Cell-Cell Contact	PMID: 22353464	Terg	0.121673	0.481	0.44	0.464777	0.415888	0.491	0.34	1.50616e-05
c2	dendritic cells	Jag1	Notch2	2.54395e-07	0	JAG1_NOTCH2	Jag1 - Notch2	NOTCH	Cell-Cell Contact	PMID: 22353464	Terg	0.67932	0.288	0.075	0.00109359	0.415888	0.491	0.34	1.50616e-05
c4	dendritic cells	Jag1	Notch2	3.13138e-07	0	JAG1_NOTCH2	Jag1 - Notch2	NOTCH	Cell-Cell Contact	PMID: 22353464	Terg	0.21639	0.439	0.285	0.0437266	0.415888	0.491	0.34	1.50616e-05
c6	dendritic cells	Jag1	Notch2	9.77684e-08	0	JAG1_NOTCH2	Jag1 - Notch2	NOTCH	Cell-Cell Contact	PMID: 22353464	Terg	0.322643	0.455	0.5	0.656822	0.415888	0.491	0.34	1.50616e-05
basal	luminal	Jag1	Notch2	2.98562e-05	0	JAG1_NOTCH2	Jag1 - Notch2	NOTCH	Cell-Cell Contact	PMID: 22353464	Terg	0.135763	0.342	0.207	6.70694e-19	0.118075	0.283	0.143	4.32665e-15
c0	luminal	Jag1	Notch2	3.76333e-06	0	JAG1_NOTCH2	Jag1 - Notch2	NOTCH	Cell-Cell Contact	PMID: 22353464	Terg	0.121673	0.481	0.44	0.464777	0.118075	0.283	0.143	4.32665e-15
c2	luminal	Jag1	Notch2	1.21681e-06	0	JAG1_NOTCH2	Jag1 - Notch2	NOTCH	Cell-Cell Contact	PMID: 22353464	Terg	0.67932	0.288	0.075	0.00109359	0.118075	0.283	0.143	4.32665e-15
c4	luminal	Jag1	Notch2	1.49732e-06	0	JAG1_NOTCH2	Jag1 - Notch2	NOTCH	Cell-Cell Contact	PMID: 22353464	Terg	0.21639	0.439	0.285	0.0437266	0.118075	0.283	0.143	4.32665e-15
c6	luminal	Jag1	Notch2	4.67771e-07	0	JAG1_NOTCH2	Jag1 - Notch2	NOTCH	Cell-Cell Contact	PMID: 22353464	Terg	0.322643	0.455	0.5	0.656822	0.118075	0.283	0.143	4.32665e-15
basal	monocytes/macrophages	Jag1	Notch2	2.11575e-05	0	JAG1_NOTCH2	Jag1 - Notch2	NOTCH	Cell-Cell Contact	PMID: 22353464	Terg	0.135763	0.342	0.207	6.70694e-19	0.197702	0.357	0.271	0.000869901
c0	monocytes/macrophages	Jag1	Notch2	2.66386e-06	0	JAG1_NOTCH2	Jag1 - Notch2	NOTCH	Cell-Cell Contact	PMID: 22353464	Terg	0.121673	0.481	0.44	0.464777	0.197702	0.357	0.271	0.000869901
c2	monocytes/macrophages	Jag1	Notch2	8.61481e-07	0	JAG1_NOTCH2	Jag1 - Notch2	NOTCH	Cell-Cell Contact	PMID: 22353464	Terg	0.67932	0.288	0.075	0.00109359	0.197702	0.357	0.271	0.000869901
c4	monocytes/macrophages	Jag1	Notch2	1.06046e-06	0	JAG1_NOTCH2	Jag1 - Notch2	NOTCH	Cell-Cell Contact	PMID: 22353464	Terg	0.21639	0.439	0.285	0.0437266	0.197702	0.357	0.271	0.000869901
c6	monocytes/macrophages	Jag1	Notch2	3.31068e-07	0	JAG1_NOTCH2	Jag1 - Notch2	NOTCH	Cell-Cell Contact	PMID: 22353464	Terg	0.322643	0.455	0.5	0.656822	0.197702	0.357	0.271	0.000869901
basal	c0	Jag1	Notch3	4.3126e-05	0	JAG1_NOTCH3	Jag1 - Notch3	NOTCH	Cell-Cell Contact	PMID: 22353464	Terg	0.135763	0.342	0.207	6.70694e-19	-0.370568	0.679	0.759	6.04354e-05
c0	c0	Jag1	Notch3	5.40609e-06	0	JAG1_NOTCH3	Jag1 - Notch3	NOTCH	Cell-Cell Contact	PMID: 22353464	Terg	0.121673	0.481	0.44	0.464777	-0.370568	0.679	0.759	6.04354e-05
c2	c0	Jag1	Notch3	1.74959e-06	0	JAG1_NOTCH3	Jag1 - Notch3	NOTCH	Cell-Cell Contact	PMID: 22353464	Terg	0.67932	0.288	0.075	0.00109359	-0.370568	0.679	0.759	6.04354e-05
c4	c0	Jag1	Notch3	2.15667e-06	0	JAG1_NOTCH3	Jag1 - Notch3	NOTCH	Cell-Cell Contact	PMID: 22353464	Terg	0.21639	0.439	0.285	0.0437266	-0.370568	0.679	0.759	6.04354e-05
c6	c0	Jag1	Notch3	6.71543e-07	0	JAG1_NOTCH3	Jag1 - Notch3	NOTCH	Cell-Cell Contact	PMID: 22353464	Terg	0.322643	0.455	0.5	0.656822	-0.370568	0.679	0.759	6.04354e-05
basal	basal	Ocln	Ocln	0.00150563	0	OCLN_OCLN	Ocln - Ocln	OCLN	Cell-Cell Contact	KEGG: mmu04514	Terg	0.166442	0.569	0.422	7.69996e-18	0.166442	0.569	0.422	7.69996e-18
luminal	basal	Ocln	Ocln	0.000888596	0	OCLN_OCLN	Ocln - Ocln	OCLN	Cell-Cell Contact	KEGG: mmu04514	Terg	0.299062	0.656	0.465	2.91084e-28	0.166442	0.569	0.422	7.69996e-18
basal	luminal	Ocln	Ocln	0.000888596	0	OCLN_OCLN	Ocln - Ocln	OCLN	Cell-Cell Contact	KEGG: mmu04514	Terg	0.166442	0.569	0.422	7.69996e-18	0.299062	0.656	0.465	2.91084e-28
luminal	luminal	Ocln	Ocln	0.000524427	0	OCLN_OCLN	Ocln - Ocln	OCLN	Cell-Cell Contact	KEGG: mmu04514	Terg	0.299062	0.656	0.465	2.91084e-28	0.299062	0.656	0.465	2.91084e-28
c0	NK/cytoxic T lymphocytes	Pvr	Cd226	8.39218e-06	0	PVR_CD226	Pvr - Cd226	PVR	Cell-Cell Contact	KEGG: mmu04514	Terg	0.157192	0.417	0.312	0.0445389	0.193114	0.258	0.223	1.25887e-05
c6	NK/cytoxic T lymphocytes	Pvr	Cd226	8.74929e-07	0	PVR_CD226	Pvr - Cd226	PVR	Cell-Cell Contact	KEGG: mmu04514	Terg	0.14803	0.409	0.333	0.387844	0.193114	0.258	0.223	1.25887e-05
luminal	NK/cytoxic T lymphocytes	Pvr	Cd226	4.07755e-05	0	PVR_CD226	Pvr - Cd226	PVR	Cell-Cell Contact	KEGG: mmu04514	Terg	0.16152	0.396	0.214	4.53079e-19	0.193114	0.258	0.223	1.25887e-05
c0	Treg	Pvr	Cd226	1.86598e-06	0	PVR_CD226	Pvr - Cd226	PVR	Cell-Cell Contact	KEGG: mmu04514	Terg	0.157192	0.417	0.312	0.0445389	#N/A	#N/A	#N/A	#N/A
c6	Treg	Pvr	Cd226	1.94556e-07	0	PVR_CD226	Pvr - Cd226	PVR	Cell-Cell Contact	KEGG: mmu04514	Terg	0.14803	0.409	0.333	0.387844	#N/A	#N/A	#N/A	#N/A
luminal	Treg	Pvr	Cd226	9.06994e-06	0	PVR_CD226	Pvr - Cd226	PVR	Cell-Cell Contact	KEGG: mmu04514	Terg	0.16152	0.396	0.214	4.53079e-19	#N/A	#N/A	#N/A	#N/A
c6	c4	Sema4a	NRP1_PLXNA2	6.33446e-08	0	SEMA4A_NRP1_PLXNA2	Sema4a - (Nrp1+Plxna2)	SEMA4	Cell-Cell Contact	PMID: 27533782	Terg	0.45839	0.273	0.05	0.00418406	0.224557	0.5455	0.349	0.0500919
dendritic cells	c4	Sema4a	NRP1_PLXNA2	1.05329e-06	0	SEMA4A_NRP1_PLXNA2	Sema4a - (Nrp1+Plxna2)	SEMA4	Cell-Cell Contact	PMID: 27533782	Terg	0.183069	0.518	0.386	0.00462356	0.224557	0.5455	0.349	0.0500919
c6	luminal	Sema4a	Plxnb2	2.69186e-07	0	SEMA4A_PLXNB2	Sema4a - Plxnb2	SEMA4	Cell-Cell Contact	PMID: 27533782	Terg	0.45839	0.273	0.05	0.00418406	#N/A	#N/A	#N/A	#N/A
dendritic cells	luminal	Sema4a	Plxnb2	4.4933e-06	0	SEMA4A_PLXNB2	Sema4a - Plxnb2	SEMA4	Cell-Cell Contact	PMID: 27533782	Terg	0.183069	0.518	0.386	0.00462356	#N/A	#N/A	#N/A	#N/A
c2	luminal	Sema4c	Plxnb2	2.00085e-06	0	SEMA4C_PLXNB2	Sema4c - Plxnb2	SEMA4	Cell-Cell Contact	PMID: 27533782	Terg	0.2186	0.318	0.239	0.222779	#N/A	#N/A	#N/A	#N/A
c4	luminal	Sema4c	Plxnb2	2.34531e-06	0	SEMA4C_PLXNB2	Sema4c - Plxnb2	SEMA4	Cell-Cell Contact	PMID: 27533782	Terg	0.130669	0.48	0.314	0.0550132	#N/A	#N/A	#N/A	#N/A
c6	luminal	Sema4c	Plxnb2	4.95374e-07	0	SEMA4C_PLXNB2	Sema4c - Plxnb2	SEMA4	Cell-Cell Contact	PMID: 27533782	Terg	0.110784	0.455	0.283	0.278665	#N/A	#N/A	#N/A	#N/A
CD4+ T lymphocytes	c1	ITGA4_ITGB1	Vcam1	5.48143e-06	0	ITGA4_ITGB1_VCAM1	Itga4 - (Itgb1+Vcam1)	VCAM	Cell-Cell Contact	KEGG: mmu04514	Terg	0.132654	0.344	0.288	0.0653167	#N/A	#N/A	#N/A	#N/A
NK/cytoxic T lymphocytes	c1	ITGA4_ITGB1	Vcam1	2.15256e-05	0	ITGA4_ITGB1_VCAM1	Itga4 - (Itgb1+Vcam1)	VCAM	Cell-Cell Contact	KEGG: mmu04514	Terg	0.267948	0.457	0.361	6.83332e-15	#N/A	#N/A	#N/A	#N/A
CD4+ T lymphocytes	c4	ITGA4_ITGB1	Vcam1	4.23841e-06	0	ITGA4_ITGB1_VCAM1	Itga4 - (Itgb1+Vcam1)	VCAM	Cell-Cell Contact	KEGG: mmu04514	Terg	0.132654	0.344	0.288	0.0653167	#N/A	#N/A	#N/A	#N/A
NK/cytoxic T lymphocytes	c4	ITGA4_ITGB1	Vcam1	1.66488e-05	0	ITGA4_ITGB1_VCAM1	Itga4 - (Itgb1+Vcam1)	VCAM	Cell-Cell Contact	KEGG: mmu04514	Terg	0.267948	0.457	0.361	6.83332e-15	#N/A	#N/A	#N/A	#N/A
CD4+ T lymphocytes	c6	ITGA4_ITGB1	Vcam1	1.74459e-06	0	ITGA4_ITGB1_VCAM1	Itga4 - (Itgb1+Vcam1)	VCAM	Cell-Cell Contact	KEGG: mmu04514	Terg	0.132654	0.344	0.288	0.0653167	-0.31647	0.591	0.533	0.549497
NK/cytoxic T lymphocytes	c6	ITGA4_ITGB1	Vcam1	6.85589e-06	0	ITGA4_ITGB1_VCAM1	Itga4 - (Itgb1+Vcam1)	VCAM	Cell-Cell Contact	KEGG: mmu04514	Terg	0.267948	0.457	0.361	6.83332e-15	-0.31647	0.591	0.533	0.549497
NK/cytoxic T lymphocytes	c1	ITGA4_ITGB7	Vcam1	1.13994e-05	0	ITGA4_ITGB7_VCAM1	Itga4 - (Itgb7+Vcam1)	VCAM	Cell-Cell Contact	KEGG: mmu04514	Terg	0.322833	0.334	0.218	3.55645e-28	#N/A	#N/A	#N/A	#N/A
dendritic cells	c1	ITGA4_ITGB7	Vcam1	1.6513e-06	0	ITGA4_ITGB7_VCAM1	Itga4 - (Itgb7+Vcam1)	VCAM	Cell-Cell Contact	KEGG: mmu04514	Terg	0.12158	0.57	0.439	0.00796983	#N/A	#N/A	#N/A	#N/A
NK/cytoxic T lymphocytes	c4	ITGA4_ITGB7	Vcam1	8.83304e-06	0	ITGA4_ITGB7_VCAM1	Itga4 - (Itgb7+Vcam1)	VCAM	Cell-Cell Contact	KEGG: mmu04514	Terg	0.322833	0.334	0.218	3.55645e-28	#N/A	#N/A	#N/A	#N/A
dendritic cells	c4	ITGA4_ITGB7	Vcam1	1.27635e-06	0	ITGA4_ITGB7_VCAM1	Itga4 - (Itgb7+Vcam1)	VCAM	Cell-Cell Contact	KEGG: mmu04514	Terg	0.12158	0.57	0.439	0.00796983	#N/A	#N/A	#N/A	#N/A
NK/cytoxic T lymphocytes	c6	ITGA4_ITGB7	Vcam1	3.64825e-06	0	ITGA4_ITGB7_VCAM1	Itga4 - (Itgb7+Vcam1)	VCAM	Cell-Cell Contact	KEGG: mmu04514	Terg	0.322833	0.334	0.218	3.55645e-28	-0.31647	0.591	0.533	0.549497
dendritic cells	c6	ITGA4_ITGB7	Vcam1	5.25038e-07	0	ITGA4_ITGB7_VCAM1	Itga4 - (Itgb7+Vcam1)	VCAM	Cell-Cell Contact	KEGG: mmu04514	Terg	0.12158	0.57	0.439	0.00796983	-0.31647	0.591	0.533	0.549497

## Sheet: LR_HiMYC_vs_TRG
source	target	ligand	receptor	prob	pval	interaction_name	interaction_name_2	pathway_name	annotation	evidence	datasets	ligand.logFC	ligand.pct.1	ligand.pct.2	ligand.pvalues	receptor.logFC	receptor.pct.1	receptor.pct.2	receptor.pvalues
B cells	c3	Tgfb1	TGFbR1_R2	5.31147e-07	0.02	TGFB1_TGFBR1_TGFBR2	Tgfb1 - (Tgfbr1+Tgfbr2)	TGFb	Secreted Signaling	KEGG: mmu04350	HiMYC	0.147618	0.675	0.5	0.0732791	0.101435	0.336	0.295	0.262376
CD4+ T lymphocytes	c3	Tgfb1	TGFbR1_R2	2.71121e-06	0.02	TGFB1_TGFBR1_TGFBR2	Tgfb1 - (Tgfbr1+Tgfbr2)	TGFb	Secreted Signaling	KEGG: mmu04350	HiMYC	0.669033	0.511	0.298	2.57472e-17	0.101435	0.336	0.295	0.262376
NK/cytoxic T lymphocytes	c3	Tgfb1	TGFbR1_R2	3.39647e-05	0	TGFB1_TGFBR1_TGFBR2	Tgfb1 - (Tgfbr1+Tgfbr2)	TGFb	Secreted Signaling	KEGG: mmu04350	HiMYC	0.529489	0.755	0.574	2.38297e-88	0.101435	0.336	0.295	0.262376
Treg	c3	Tgfb1	TGFbR1_R2	3.39824e-06	0.02	TGFB1_TGFBR1_TGFBR2	Tgfb1 - (Tgfbr1+Tgfbr2)	TGFb	Secreted Signaling	KEGG: mmu04350	HiMYC	0.475496	0.57	0.433	3.79061e-09	0.101435	0.336	0.295	0.262376
basal	c3	Tgfb1	TGFbR1_R2	8.22238e-07	0.04	TGFB1_TGFBR1_TGFBR2	Tgfb1 - (Tgfbr1+Tgfbr2)	TGFb	Secreted Signaling	KEGG: mmu04350	HiMYC	0.140144	0.3	0.298	0.010679	0.101435	0.336	0.295	0.262376
monocytes/macrophages	c3	Tgfb1	TGFbR1_R2	6.9424e-06	0	TGFB1_TGFBR1_TGFBR2	Tgfb1 - (Tgfbr1+Tgfbr2)	TGFb	Secreted Signaling	KEGG: mmu04350	HiMYC	0.358598	0.717	0.669	2.37805e-07	0.101435	0.336	0.295	0.262376
NK/cytoxic T lymphocytes	c5	Tgfb1	TGFbR1_R2	6.82139e-06	0.02	TGFB1_TGFBR1_TGFBR2	Tgfb1 - (Tgfbr1+Tgfbr2)	TGFb	Secreted Signaling	KEGG: mmu04350	HiMYC	0.529489	0.755	0.574	2.38297e-88	#N/A	#N/A	#N/A	#N/A
monocytes/macrophages	c5	Tgfb1	TGFbR1_R2	1.39698e-06	0.03	TGFB1_TGFBR1_TGFBR2	Tgfb1 - (Tgfbr1+Tgfbr2)	TGFb	Secreted Signaling	KEGG: mmu04350	HiMYC	0.358598	0.717	0.669	2.37805e-07	#N/A	#N/A	#N/A	#N/A
c7	c3	Tgfb2	TGFbR1_R2	1.15319e-08	0	TGFB2_TGFBR1_TGFBR2	Tgfb2 - (Tgfbr1+Tgfbr2)	TGFb	Secreted Signaling	KEGG: mmu04350	HiMYC	1.46293	0.455	0	0.518242	0.101435	0.336	0.295	0.262376
c7	c5	Tgfb2	TGFbR1_R2	2.3317e-09	0	TGFB2_TGFBR1_TGFBR2	Tgfb2 - (Tgfbr1+Tgfbr2)	TGFb	Secreted Signaling	KEGG: mmu04350	HiMYC	1.46293	0.455	0	0.518242	#N/A	#N/A	#N/A	#N/A
c7	c6	Tgfb2	TGFbR1_R2	4.5377e-09	0	TGFB2_TGFBR1_TGFBR2	Tgfb2 - (Tgfbr1+Tgfbr2)	TGFb	Secreted Signaling	KEGG: mmu04350	HiMYC	1.46293	0.455	0	0.518242	#N/A	#N/A	#N/A	#N/A
c0	c3	Tgfb3	TGFbR1_R2	1.39113e-07	0	TGFB3_TGFBR1_TGFBR2	Tgfb3 - (Tgfbr1+Tgfbr2)	TGFb	Secreted Signaling	KEGG: mmu04350	HiMYC	0.200549	0.319	0.294	0.388107	0.101435	0.336	0.295	0.262376
c0	c5	Tgfb3	TGFbR1_R2	2.81473e-08	0	TGFB3_TGFBR1_TGFBR2	Tgfb3 - (Tgfbr1+Tgfbr2)	TGFb	Secreted Signaling	KEGG: mmu04350	HiMYC	0.200549	0.319	0.294	0.388107	#N/A	#N/A	#N/A	#N/A
c0	c6	Tgfb3	TGFbR1_R2	5.47379e-08	0	TGFB3_TGFBR1_TGFBR2	Tgfb3 - (Tgfbr1+Tgfbr2)	TGFb	Secreted Signaling	KEGG: mmu04350	HiMYC	0.200549	0.319	0.294	0.388107	#N/A	#N/A	#N/A	#N/A
c6	c7	Bmp2	BMPR1A_BMPR2	1.60722e-09	0	BMP2_BMPR1A_BMPR2	Bmp2 - (Bmpr1a+Bmpr2)	BMP	Secreted Signaling	KEGG: mmu04350; PMID:26893264	HiMYC	0.128304	0.45	0.318	0.380023	-0.220186	0.273	0.5	0.394289
c7	c7	Bmp4	BMPR1A_BMPR2	1.18614e-09	0	BMP4_BMPR1A_BMPR2	Bmp4 - (Bmpr1a+Bmpr2)	BMP	Secreted Signaling	KEGG: mmu04350; PMID:26893264	HiMYC	1.29905	0.545	0	0.439492	-0.220186	0.273	0.5	0.394289
c3	c7	Bmp7	BMPR1A_BMPR2	2.75363e-09	0	BMP7_BMPR1A_BMPR2	Bmp7 - (Bmpr1a+Bmpr2)	BMP	Secreted Signaling	KEGG: mmu04350; PMID:26893264	HiMYC	0.253192	0.471	0.312	0.000470139	-0.220186	0.273	0.5	0.394289
c6	c6	Wnt2	FZD1_LRP6	7.14733e-09	0	WNT2_FZD1_LRP6	Wnt2 - (Fzd1+Lrp6)	WNT	Secreted Signaling	KEGG: mmu04310; PMID: 23209147	HiMYC	0.400426	0.55	0.5	0.246869	0.180244	0.35	0.273	0.363885
c7	c6	Wnt2	FZD1_LRP6	5.17237e-10	0	WNT2_FZD1_LRP6	Wnt2 - (Fzd1+Lrp6)	WNT	Secreted Signaling	KEGG: mmu04310; PMID: 23209147	HiMYC	0.809315	0.273	0	0.703771	0.180244	0.35	0.273	0.363885
c6	c6	Wnt4	FZD1_LRP6	2.84927e-09	0	WNT4_FZD1_LRP6	Wnt4 - (Fzd1+Lrp6)	WNT	Secreted Signaling	KEGG: mmu04310; PMID: 23209147	HiMYC	0.294548	0.483	0.409	0.327683	0.180244	0.35	0.273	0.363885
basal	basal	Hbegf	Egfr	0.000216262	0	HBEGF_EGFR	Hbegf - Egfr	EGF	Secreted Signaling	KEGG: mmu04012	HiMYC	0.345807	0.915	0.908	3.9924e-36	#N/A	#N/A	#N/A	#N/A
c4	basal	Hbegf	Egfr	3.0057e-06	0	HBEGF_EGFR	Hbegf - Egfr	EGF	Secreted Signaling	KEGG: mmu04012	HiMYC	0.316361	0.488	0.551	0.739888	#N/A	#N/A	#N/A	#N/A
basal	c1	Hbegf	Egfr	6.11647e-05	0	HBEGF_EGFR	Hbegf - Egfr	EGF	Secreted Signaling	KEGG: mmu04012	HiMYC	0.345807	0.915	0.908	3.9924e-36	#N/A	#N/A	#N/A	#N/A
c4	c1	Hbegf	Egfr	8.56932e-07	0	HBEGF_EGFR	Hbegf - Egfr	EGF	Secreted Signaling	KEGG: mmu04012	HiMYC	0.316361	0.488	0.551	0.739888	#N/A	#N/A	#N/A	#N/A
c0	c1	Pdgfa	Pdgfra	2.28953e-06	0	PDGFA_PDGFRA	Pdgfa - Pdgfra	PDGF	Secreted Signaling	PMID: 15207812	HiMYC	0.2475	0.674	0.647	0.0267928	0.138134	0.541	0.525	0.433035
c0	c2	Pdgfa	Pdgfra	2.96629e-07	0	PDGFA_PDGFRA	Pdgfa - Pdgfra	PDGF	Secreted Signaling	PMID: 15207812	HiMYC	0.2475	0.674	0.647	0.0267928	#N/A	#N/A	#N/A	#N/A
c0	c3	Pdgfa	Pdgfra	1.29021e-06	0	PDGFA_PDGFRA	Pdgfa - Pdgfra	PDGF	Secreted Signaling	PMID: 15207812	HiMYC	0.2475	0.674	0.647	0.0267928	0.320411	0.689	0.578	0.00322739
c0	c4	Pdgfa	Pdgfra	7.3635e-07	0	PDGFA_PDGFRA	Pdgfa - Pdgfra	PDGF	Secreted Signaling	PMID: 15207812	HiMYC	0.2475	0.674	0.647	0.0267928	0.181254	0.459	0.643	0.487395
c0	c5	Pdgfa	Pdgfra	1.62037e-07	0	PDGFA_PDGFRA	Pdgfa - Pdgfra	PDGF	Secreted Signaling	PMID: 15207812	HiMYC	0.2475	0.674	0.647	0.0267928	#N/A	#N/A	#N/A	#N/A
c0	c6	Pdgfa	Pdgfra	4.09317e-07	0	PDGFA_PDGFRA	Pdgfa - Pdgfra	PDGF	Secreted Signaling	PMID: 15207812	HiMYC	0.2475	0.674	0.647	0.0267928	-0.269678	0.55	0.545	0.331101
c0	c7	Pdgfa	Pdgfra	4.30625e-08	0	PDGFA_PDGFRA	Pdgfa - Pdgfra	PDGF	Secreted Signaling	PMID: 15207812	HiMYC	0.2475	0.674	0.647	0.0267928	-0.529235	0.364	1	0.518242
c0	c0	Pdgfa	Pdgfrb	1.43407e-06	0	PDGFA_PDGFRB	Pdgfa - Pdgfrb	PDGF	Secreted Signaling	PMID: 15207812	HiMYC	0.2475	0.674	0.647	0.0267928	0.309844	0.617	0.535	0.00674627
c0	c2	Pdgfa	Pdgfrb	2.45607e-07	0	PDGFA_PDGFRB	Pdgfa - Pdgfrb	PDGF	Secreted Signaling	PMID: 15207812	HiMYC	0.2475	0.674	0.647	0.0267928	0.771738	0.284	0.045	0.000180311
c0	c3	Pdgfa	Pdgfrb	3.96594e-07	0	PDGFA_PDGFRB	Pdgfa - Pdgfrb	PDGF	Secreted Signaling	PMID: 15207812	HiMYC	0.2475	0.674	0.647	0.0267928	0.306491	0.412	0.283	0.000618811
c0	c4	Pdgfa	Pdgfrb	1.6731e-06	0	PDGFA_PDGFRB	Pdgfa - Pdgfrb	PDGF	Secreted Signaling	PMID: 15207812	HiMYC	0.2475	0.674	0.647	0.0267928	0.355888	0.535	0.531	0.0700232
c0	c5	Pdgfa	Pdgfrb	8.62322e-08	0	PDGFA_PDGFRB	Pdgfa - Pdgfrb	PDGF	Secreted Signaling	PMID: 15207812	HiMYC	0.2475	0.674	0.647	0.0267928	#N/A	#N/A	#N/A	#N/A
c0	c6	Pdgfa	Pdgfrb	2.14385e-07	0	PDGFA_PDGFRB	Pdgfa - Pdgfrb	PDGF	Secreted Signaling	PMID: 15207812	HiMYC	0.2475	0.674	0.647	0.0267928	0.207033	0.483	0.545	0.775422
NK/cytoxic T lymphocytes	c5	Vegfa	Flt1	3.68937e-07	0	VEGFA_VEGFR1	Vegfa - Vegfr1	VEGF	Secreted Signaling	KEGG: mmu04370; PMID: 16633338	HiMYC	0.305223	0.253	0.12	1.4465e-30	#N/A	#N/A	#N/A	#N/A
c2	c5	Vegfa	Flt1	1.56898e-08	0	VEGFA_VEGFR1	Vegfa - Vegfr1	VEGF	Secreted Signaling	KEGG: mmu04370; PMID: 16633338	HiMYC	0.491013	0.448	0.348	0.152824	#N/A	#N/A	#N/A	#N/A
c3	c5	Vegfa	Flt1	1.64069e-08	0	VEGFA_VEGFR1	Vegfa - Vegfr1	VEGF	Secreted Signaling	KEGG: mmu04370; PMID: 16633338	HiMYC	0.107055	0.42	0.364	0.105308	#N/A	#N/A	#N/A	#N/A
monocytes/macrophages	c5	Vegfa	Flt1	1.24347e-07	0	VEGFA_VEGFR1	Vegfa - Vegfr1	VEGF	Secreted Signaling	KEGG: mmu04370; PMID: 16633338	HiMYC	0.579046	0.263	0.1	1.05638e-11	#N/A	#N/A	#N/A	#N/A
c1	Treg	Igf1	Igf1r	1.58537e-05	0	IGF1_IGF1R	Igf1 - Igf1r	IGF	Secreted Signaling	PMID: 14604834	HiMYC	0.256226	0.746	0.696	0.000261463	#N/A	#N/A	#N/A	#N/A
c3	Treg	Igf1	Igf1r	3.44225e-06	0	IGF1_IGF1R	Igf1 - Igf1r	IGF	Secreted Signaling	PMID: 14604834	HiMYC	0.390691	0.84	0.797	0.000810183	#N/A	#N/A	#N/A	#N/A
c7	Treg	Igf1	Igf1r	4.72982e-07	0	IGF1_IGF1R	Igf1 - Igf1r	IGF	Secreted Signaling	PMID: 14604834	HiMYC	1.53582	0.727	0	0.302028	#N/A	#N/A	#N/A	#N/A
c1	basal	Igf1	Igf1r	1.63162e-05	0	IGF1_IGF1R	Igf1 - Igf1r	IGF	Secreted Signaling	PMID: 14604834	HiMYC	0.256226	0.746	0.696	0.000261463	#N/A	#N/A	#N/A	#N/A
c3	basal	Igf1	Igf1r	3.54294e-06	0	IGF1_IGF1R	Igf1 - Igf1r	IGF	Secreted Signaling	PMID: 14604834	HiMYC	0.390691	0.84	0.797	0.000810183	#N/A	#N/A	#N/A	#N/A
c7	basal	Igf1	Igf1r	4.8502e-07	0	IGF1_IGF1R	Igf1 - Igf1r	IGF	Secreted Signaling	PMID: 14604834	HiMYC	1.53582	0.727	0	0.302028	#N/A	#N/A	#N/A	#N/A
c1	c0	Igf1	Igf1r	7.33297e-07	0	IGF1_IGF1R	Igf1 - Igf1r	IGF	Secreted Signaling	PMID: 14604834	HiMYC	0.256226	0.746	0.696	0.000261463	-0.167412	0.27	0.337	0.165535
c3	c0	Igf1	Igf1r	1.5924e-07	0	IGF1_IGF1R	Igf1 - Igf1r	IGF	Secreted Signaling	PMID: 14604834	HiMYC	0.390691	0.84	0.797	0.000810183	-0.167412	0.27	0.337	0.165535
c7	c0	Igf1	Igf1r	2.17323e-08	0	IGF1_IGF1R	Igf1 - Igf1r	IGF	Secreted Signaling	PMID: 14604834	HiMYC	1.53582	0.727	0	0.302028	-0.167412	0.27	0.337	0.165535
c1	c3	Igf1	Igf1r	1.61509e-07	0	IGF1_IGF1R	Igf1 - Igf1r	IGF	Secreted Signaling	PMID: 14604834	HiMYC	0.256226	0.746	0.696	0.000261463	0.167805	0.37	0.237	0.0039286
c3	c3	Igf1	Igf1r	3.50721e-08	0	IGF1_IGF1R	Igf1 - Igf1r	IGF	Secreted Signaling	PMID: 14604834	HiMYC	0.390691	0.84	0.797	0.000810183	0.167805	0.37	0.237	0.0039286
c7	c3	Igf1	Igf1r	4.78969e-09	0	IGF1_IGF1R	Igf1 - Igf1r	IGF	Secreted Signaling	PMID: 14604834	HiMYC	1.53582	0.727	0	0.302028	0.167805	0.37	0.237	0.0039286
c1	c4	Igf1	Igf1r	6.42796e-07	0	IGF1_IGF1R	Igf1 - Igf1r	IGF	Secreted Signaling	PMID: 14604834	HiMYC	0.256226	0.746	0.696	0.000261463	#N/A	#N/A	#N/A	#N/A
c3	c4	Igf1	Igf1r	1.3958e-07	0	IGF1_IGF1R	Igf1 - Igf1r	IGF	Secreted Signaling	PMID: 14604834	HiMYC	0.390691	0.84	0.797	0.000810183	#N/A	#N/A	#N/A	#N/A
c7	c4	Igf1	Igf1r	1.90945e-08	0	IGF1_IGF1R	Igf1 - Igf1r	IGF	Secreted Signaling	PMID: 14604834	HiMYC	1.53582	0.727	0	0.302028	#N/A	#N/A	#N/A	#N/A
c1	c5	Igf1	Igf1r	6.24927e-08	0	IGF1_IGF1R	Igf1 - Igf1r	IGF	Secreted Signaling	PMID: 14604834	HiMYC	0.256226	0.746	0.696	0.000261463	#N/A	#N/A	#N/A	#N/A
c3	c5	Igf1	Igf1r	1.35689e-08	0	IGF1_IGF1R	Igf1 - Igf1r	IGF	Secreted Signaling	PMID: 14604834	HiMYC	0.390691	0.84	0.797	0.000810183	#N/A	#N/A	#N/A	#N/A
c7	c5	Igf1	Igf1r	1.86391e-09	0	IGF1_IGF1R	Igf1 - Igf1r	IGF	Secreted Signaling	PMID: 14604834	HiMYC	1.53582	0.727	0	0.302028	#N/A	#N/A	#N/A	#N/A
c1	c6	Igf1	Igf1r	9.68339e-08	0	IGF1_IGF1R	Igf1 - Igf1r	IGF	Secreted Signaling	PMID: 14604834	HiMYC	0.256226	0.746	0.696	0.000261463	#N/A	#N/A	#N/A	#N/A
c3	c6	Igf1	Igf1r	2.10283e-08	0	IGF1_IGF1R	Igf1 - Igf1r	IGF	Secreted Signaling	PMID: 14604834	HiMYC	0.390691	0.84	0.797	0.000810183	#N/A	#N/A	#N/A	#N/A
c7	c6	Igf1	Igf1r	2.86854e-09	0	IGF1_IGF1R	Igf1 - Igf1r	IGF	Secreted Signaling	PMID: 14604834	HiMYC	1.53582	0.727	0	0.302028	#N/A	#N/A	#N/A	#N/A
c1	luminal	Igf1	Igf1r	3.40237e-06	0	IGF1_IGF1R	Igf1 - Igf1r	IGF	Secreted Signaling	PMID: 14604834	HiMYC	0.256226	0.746	0.696	0.000261463	-0.102533	0.376	0.454	1.04291e-05
c3	luminal	Igf1	Igf1r	7.38868e-07	0	IGF1_IGF1R	Igf1 - Igf1r	IGF	Secreted Signaling	PMID: 14604834	HiMYC	0.390691	0.84	0.797	0.000810183	-0.102533	0.376	0.454	1.04291e-05
c7	luminal	Igf1	Igf1r	1.00694e-07	0	IGF1_IGF1R	Igf1 - Igf1r	IGF	Secreted Signaling	PMID: 14604834	HiMYC	1.53582	0.727	0	0.302028	-0.102533	0.376	0.454	1.04291e-05
c1	basal	Igf1	ITGA6_ITGB4	4.29225e-05	0	IGF1_ITGA6_ITGB4	Igf1 - (Itga6+Itgb4)	IGF	Secreted Signaling	PMID: 28190785; PMID: 28873464	HiMYC	0.256226	0.746	0.696	0.000261463	0.0184843	0.5925	0.678	0.0747161
c3	basal	Igf1	ITGA6_ITGB4	9.31799e-06	0	IGF1_ITGA6_ITGB4	Igf1 - (Itga6+Itgb4)	IGF	Secreted Signaling	PMID: 28190785; PMID: 28873464	HiMYC	0.390691	0.84	0.797	0.000810183	0.0184843	0.5925	0.678	0.0747161
c7	basal	Igf1	ITGA6_ITGB4	1.2912e-06	0	IGF1_ITGA6_ITGB4	Igf1 - (Itga6+Itgb4)	IGF	Secreted Signaling	PMID: 28190785; PMID: 28873464	HiMYC	1.53582	0.727	0	0.302028	0.0184843	0.5925	0.678	0.0747161
CD4+ T lymphocytes	dendritic cells	Ccl5	Ccr1	1.85302e-05	0	CCL5_CCR1	Ccl5 - Ccr1	CCL	Secreted Signaling	KEGG: mmu04060	HiMYC	0.458176	0.403	0.247	1.55806e-07	-0.400734	0.379	0.614	4.88493e-08
c1	dendritic cells	Ccl5	Ccr1	2.39577e-06	0	CCL5_CCR1	Ccl5 - Ccr1	CCL	Secreted Signaling	KEGG: mmu04060	HiMYC	0.422073	0.29	0.072	1.7404e-10	-0.400734	0.379	0.614	4.88493e-08
c2	dendritic cells	Ccl5	Ccr1	9.62967e-07	0	CCL5_CCR1	Ccl5 - Ccr1	CCL	Secreted Signaling	KEGG: mmu04060	HiMYC	0.995513	0.269	0.03	8.90391e-05	-0.400734	0.379	0.614	4.88493e-08
c6	dendritic cells	Ccl5	Ccr1	1.04895e-07	0	CCL5_CCR1	Ccl5 - Ccr1	CCL	Secreted Signaling	KEGG: mmu04060	HiMYC	0.403684	0.25	0	0.0106644	-0.400734	0.379	0.614	4.88493e-08
c7	dendritic cells	Ccl5	Ccr1	7.43684e-08	0	CCL5_CCR1	Ccl5 - Ccr1	CCL	Secreted Signaling	KEGG: mmu04060	HiMYC	0.583737	0.273	0	0.703771	-0.400734	0.379	0.614	4.88493e-08
dendritic cells	dendritic cells	Ccl5	Ccr1	3.49452e-05	0	CCL5_CCR1	Ccl5 - Ccr1	CCL	Secreted Signaling	KEGG: mmu04060	HiMYC	0.348962	0.588	0.561	0.804915	-0.400734	0.379	0.614	4.88493e-08
luminal	dendritic cells	Ccl5	Ccr1	2.40342e-06	0	CCL5_CCR1	Ccl5 - Ccr1	CCL	Secreted Signaling	KEGG: mmu04060	HiMYC	0.397495	0.32	0.125	3.30506e-32	-0.400734	0.379	0.614	4.88493e-08
monocytes/macrophages	dendritic cells	Ccl5	Ccr1	2.14836e-05	0	CCL5_CCR1	Ccl5 - Ccr1	CCL	Secreted Signaling	KEGG: mmu04060	HiMYC	0.960045	0.391	0.214	4.27479e-11	-0.400734	0.379	0.614	4.88493e-08
CD4+ T lymphocytes	monocytes/macrophages	Ccl5	Ccr1	5.25225e-05	0	CCL5_CCR1	Ccl5 - Ccr1	CCL	Secreted Signaling	KEGG: mmu04060	HiMYC	0.458176	0.403	0.247	1.55806e-07	0.698308	0.486	0.217	9.82595e-22
c1	monocytes/macrophages	Ccl5	Ccr1	6.80491e-06	0	CCL5_CCR1	Ccl5 - Ccr1	CCL	Secreted Signaling	KEGG: mmu04060	HiMYC	0.422073	0.29	0.072	1.7404e-10	0.698308	0.486	0.217	9.82595e-22
c2	monocytes/macrophages	Ccl5	Ccr1	2.7327e-06	0	CCL5_CCR1	Ccl5 - Ccr1	CCL	Secreted Signaling	KEGG: mmu04060	HiMYC	0.995513	0.269	0.03	8.90391e-05	0.698308	0.486	0.217	9.82595e-22
c6	monocytes/macrophages	Ccl5	Ccr1	2.98267e-07	0	CCL5_CCR1	Ccl5 - Ccr1	CCL	Secreted Signaling	KEGG: mmu04060	HiMYC	0.403684	0.25	0	0.0106644	0.698308	0.486	0.217	9.82595e-22
c7	monocytes/macrophages	Ccl5	Ccr1	2.11296e-07	0	CCL5_CCR1	Ccl5 - Ccr1	CCL	Secreted Signaling	KEGG: mmu04060	HiMYC	0.583737	0.273	0	0.703771	0.698308	0.486	0.217	9.82595e-22
dendritic cells	monocytes/macrophages	Ccl5	Ccr1	9.87293e-05	0	CCL5_CCR1	Ccl5 - Ccr1	CCL	Secreted Signaling	KEGG: mmu04060	HiMYC	0.348962	0.588	0.561	0.804915	0.698308	0.486	0.217	9.82595e-22
luminal	monocytes/macrophages	Ccl5	Ccr1	6.83259e-06	0	CCL5_CCR1	Ccl5 - Ccr1	CCL	Secreted Signaling	KEGG: mmu04060	HiMYC	0.397495	0.32	0.125	3.30506e-32	0.698308	0.486	0.217	9.82595e-22
monocytes/macrophages	monocytes/macrophages	Ccl5	Ccr1	6.09489e-05	0	CCL5_CCR1	Ccl5 - Ccr1	CCL	Secreted Signaling	KEGG: mmu04060	HiMYC	0.960045	0.391	0.214	4.27479e-11	0.698308	0.486	0.217	9.82595e-22
monocytes/macrophages	dendritic cells	Ccl9	Ccr1	2.37927e-05	0	CCL9_CCR1	Ccl9 - Ccr1	CCL	Secreted Signaling	KEGG: mmu04060	HiMYC	0.57119	0.466	0.266	3.8689e-14	-0.400734	0.379	0.614	4.88493e-08
monocytes/macrophages	monocytes/macrophages	Ccl9	Ccr1	6.74812e-05	0	CCL9_CCR1	Ccl9 - Ccr1	CCL	Secreted Signaling	KEGG: mmu04060	HiMYC	0.57119	0.466	0.266	3.8689e-14	0.698308	0.486	0.217	9.82595e-22
monocytes/macrophages	dendritic cells	Ccl6	Ccr1	6.331e-05	0	CCL6_CCR1	Ccl6 - Ccr1	CCL	Secreted Signaling	KEGG: mmu04060	HiMYC	0.513482	0.567	0.443	1.19173e-08	-0.400734	0.379	0.614	4.88493e-08
monocytes/macrophages	monocytes/macrophages	Ccl6	Ccr1	0.000178722	0	CCL6_CCR1	Ccl6 - Ccr1	CCL	Secreted Signaling	KEGG: mmu04060	HiMYC	0.513482	0.567	0.443	1.19173e-08	0.698308	0.486	0.217	9.82595e-22
c1	dendritic cells	Ccl7	Ccr1	6.6559e-06	0	CCL7_CCR1	Ccl7 - Ccr1	CCL	Secreted Signaling	KEGG: mmu04060	HiMYC	0.259287	0.419	0.316	0.0160907	-0.400734	0.379	0.614	4.88493e-08
c2	dendritic cells	Ccl7	Ccr1	1.84667e-06	0	CCL7_CCR1	Ccl7 - Ccr1	CCL	Secreted Signaling	KEGG: mmu04060	HiMYC	1.07238	0.403	0.197	0.0089094	-0.400734	0.379	0.614	4.88493e-08
c3	dendritic cells	Ccl7	Ccr1	2.13351e-06	0	CCL7_CCR1	Ccl7 - Ccr1	CCL	Secreted Signaling	KEGG: mmu04060	HiMYC	0.366704	0.395	0.254	0.000419848	-0.400734	0.379	0.614	4.88493e-08
c1	monocytes/macrophages	Ccl7	Ccr1	1.88598e-05	0	CCL7_CCR1	Ccl7 - Ccr1	CCL	Secreted Signaling	KEGG: mmu04060	HiMYC	0.259287	0.419	0.316	0.0160907	0.698308	0.486	0.217	9.82595e-22
c2	monocytes/macrophages	Ccl7	Ccr1	5.22958e-06	0	CCL7_CCR1	Ccl7 - Ccr1	CCL	Secreted Signaling	KEGG: mmu04060	HiMYC	1.07238	0.403	0.197	0.0089094	0.698308	0.486	0.217	9.82595e-22
c3	monocytes/macrophages	Ccl7	Ccr1	6.05106e-06	0	CCL7_CCR1	Ccl7 - Ccr1	CCL	Secreted Signaling	KEGG: mmu04060	HiMYC	0.366704	0.395	0.254	0.000419848	0.698308	0.486	0.217	9.82595e-22
monocytes/macrophages	Treg	Ccl6	Ccr2	0.000123047	0	CCL6_CCR2	Ccl6 - Ccr2	CCL	Secreted Signaling	KEGG: mmu04060	HiMYC	0.513482	0.567	0.443	1.19173e-08	-0.356148	0.496	0.669	3.46495e-09
monocytes/macrophages	dendritic cells	Ccl6	Ccr2	4.2041e-05	0	CCL6_CCR2	Ccl6 - Ccr2	CCL	Secreted Signaling	KEGG: mmu04060	HiMYC	0.513482	0.567	0.443	1.19173e-08	-0.105444	0.35	0.456	0.020541
monocytes/macrophages	monocytes/macrophages	Ccl6	Ccr2	0.000105033	0	CCL6_CCR2	Ccl6 - Ccr2	CCL	Secreted Signaling	KEGG: mmu04060	HiMYC	0.513482	0.567	0.443	1.19173e-08	0.357627	0.337	0.154	1.12926e-10
c1	Treg	Ccl7	Ccr2	1.29815e-05	0	CCL7_CCR2	Ccl7 - Ccr2	CCL	Secreted Signaling	KEGG: mmu04060	HiMYC	0.259287	0.419	0.316	0.0160907	-0.356148	0.496	0.669	3.46495e-09
c2	Treg	Ccl7	Ccr2	3.59974e-06	0	CCL7_CCR2	Ccl7 - Ccr2	CCL	Secreted Signaling	KEGG: mmu04060	HiMYC	1.07238	0.403	0.197	0.0089094	-0.356148	0.496	0.669	3.46495e-09
c3	Treg	Ccl7	Ccr2	4.16476e-06	0	CCL7_CCR2	Ccl7 - Ccr2	CCL	Secreted Signaling	KEGG: mmu04060	HiMYC	0.366704	0.395	0.254	0.000419848	-0.356148	0.496	0.669	3.46495e-09
c1	dendritic cells	Ccl7	Ccr2	4.41244e-06	0	CCL7_CCR2	Ccl7 - Ccr2	CCL	Secreted Signaling	KEGG: mmu04060	HiMYC	0.259287	0.419	0.316	0.0160907	-0.105444	0.35	0.456	0.020541
c2	dendritic cells	Ccl7	Ccr2	1.22455e-06	0	CCL7_CCR2	Ccl7 - Ccr2	CCL	Secreted Signaling	KEGG: mmu04060	HiMYC	1.07238	0.403	0.197	0.0089094	-0.105444	0.35	0.456	0.020541
c3	dendritic cells	Ccl7	Ccr2	1.41379e-06	0	CCL7_CCR2	Ccl7 - Ccr2	CCL	Secreted Signaling	KEGG: mmu04060	HiMYC	0.366704	0.395	0.254	0.000419848	-0.105444	0.35	0.456	0.020541
c1	monocytes/macrophages	Ccl7	Ccr2	1.10438e-05	0	CCL7_CCR2	Ccl7 - Ccr2	CCL	Secreted Signaling	KEGG: mmu04060	HiMYC	0.259287	0.419	0.316	0.0160907	0.357627	0.337	0.154	1.12926e-10
c2	monocytes/macrophages	Ccl7	Ccr2	3.06402e-06	0	CCL7_CCR2	Ccl7 - Ccr2	CCL	Secreted Signaling	KEGG: mmu04060	HiMYC	1.07238	0.403	0.197	0.0089094	0.357627	0.337	0.154	1.12926e-10
c3	monocytes/macrophages	Ccl7	Ccr2	3.54014e-06	0	CCL7_CCR2	Ccl7 - Ccr2	CCL	Secreted Signaling	KEGG: mmu04060	HiMYC	0.366704	0.395	0.254	0.000419848	0.357627	0.337	0.154	1.12926e-10
c1	Treg	Ccl2	Ccr2	2.20446e-05	0	CCL2_CCR2	Ccl2 - Ccr2	CCL	Secreted Signaling	KEGG: mmu04060	HiMYC	0.307616	0.502	0.373	0.00132068	-0.356148	0.496	0.669	3.46495e-09
c2	Treg	Ccl2	Ccr2	3.77205e-06	0	CCL2_CCR2	Ccl2 - Ccr2	CCL	Secreted Signaling	KEGG: mmu04060	HiMYC	0.396435	0.373	0.258	0.145761	-0.356148	0.496	0.669	3.46495e-09
c1	dendritic cells	Ccl2	Ccr2	7.52039e-06	0	CCL2_CCR2	Ccl2 - Ccr2	CCL	Secreted Signaling	KEGG: mmu04060	HiMYC	0.307616	0.502	0.373	0.00132068	-0.105444	0.35	0.456	0.020541
c2	dendritic cells	Ccl2	Ccr2	1.28354e-06	0	CCL2_CCR2	Ccl2 - Ccr2	CCL	Secreted Signaling	KEGG: mmu04060	HiMYC	0.396435	0.373	0.258	0.145761	-0.105444	0.35	0.456	0.020541
c1	monocytes/macrophages	Ccl2	Ccr2	1.87985e-05	0	CCL2_CCR2	Ccl2 - Ccr2	CCL	Secreted Signaling	KEGG: mmu04060	HiMYC	0.307616	0.502	0.373	0.00132068	0.357627	0.337	0.154	1.12926e-10
c2	monocytes/macrophages	Ccl2	Ccr2	3.2113e-06	0	CCL2_CCR2	Ccl2 - Ccr2	CCL	Secreted Signaling	KEGG: mmu04060	HiMYC	0.396435	0.373	0.258	0.145761	0.357627	0.337	0.154	1.12926e-10
CD4+ T lymphocytes	dendritic cells	Ccl5	Ccr5	5.18535e-05	0	CCL5_CCR5	Ccl5 - Ccr5	CCL	Secreted Signaling	KEGG: mmu04060	HiMYC	0.458176	0.403	0.247	1.55806e-07	#N/A	#N/A	#N/A	#N/A
c1	dendritic cells	Ccl5	Ccr5	6.73783e-06	0	CCL5_CCR5	Ccl5 - Ccr5	CCL	Secreted Signaling	KEGG: mmu04060	HiMYC	0.422073	0.29	0.072	1.7404e-10	#N/A	#N/A	#N/A	#N/A
c2	dendritic cells	Ccl5	Ccr5	2.70234e-06	0	CCL5_CCR5	Ccl5 - Ccr5	CCL	Secreted Signaling	KEGG: mmu04060	HiMYC	0.995513	0.269	0.03	8.90391e-05	#N/A	#N/A	#N/A	#N/A
c6	dendritic cells	Ccl5	Ccr5	2.95771e-07	0	CCL5_CCR5	Ccl5 - Ccr5	CCL	Secreted Signaling	KEGG: mmu04060	HiMYC	0.403684	0.25	0	0.0106644	#N/A	#N/A	#N/A	#N/A
c7	dendritic cells	Ccl5	Ccr5	2.09298e-07	0	CCL5_CCR5	Ccl5 - Ccr5	CCL	Secreted Signaling	KEGG: mmu04060	HiMYC	0.583737	0.273	0	0.703771	#N/A	#N/A	#N/A	#N/A
dendritic cells	dendritic cells	Ccl5	Ccr5	9.70383e-05	0	CCL5_CCR5	Ccl5 - Ccr5	CCL	Secreted Signaling	KEGG: mmu04060	HiMYC	0.348962	0.588	0.561	0.804915	#N/A	#N/A	#N/A	#N/A
luminal	dendritic cells	Ccl5	Ccr5	6.77342e-06	0	CCL5_CCR5	Ccl5 - Ccr5	CCL	Secreted Signaling	KEGG: mmu04060	HiMYC	0.397495	0.32	0.125	3.30506e-32	#N/A	#N/A	#N/A	#N/A
monocytes/macrophages	dendritic cells	Ccl5	Ccr5	6.0248e-05	0	CCL5_CCR5	Ccl5 - Ccr5	CCL	Secreted Signaling	KEGG: mmu04060	HiMYC	0.960045	0.391	0.214	4.27479e-11	#N/A	#N/A	#N/A	#N/A
CD4+ T lymphocytes	monocytes/macrophages	Ccl5	Ccr5	8.45366e-05	0	CCL5_CCR5	Ccl5 - Ccr5	CCL	Secreted Signaling	KEGG: mmu04060	HiMYC	0.458176	0.403	0.247	1.55806e-07	0.256608	0.507	0.411	0.000345845
c1	monocytes/macrophages	Ccl5	Ccr5	1.09855e-05	0	CCL5_CCR5	Ccl5 - Ccr5	CCL	Secreted Signaling	KEGG: mmu04060	HiMYC	0.422073	0.29	0.072	1.7404e-10	0.256608	0.507	0.411	0.000345845
c2	monocytes/macrophages	Ccl5	Ccr5	4.4058e-06	0	CCL5_CCR5	Ccl5 - Ccr5	CCL	Secreted Signaling	KEGG: mmu04060	HiMYC	0.995513	0.269	0.03	8.90391e-05	0.256608	0.507	0.411	0.000345845
c6	monocytes/macrophages	Ccl5	Ccr5	4.82249e-07	0	CCL5_CCR5	Ccl5 - Ccr5	CCL	Secreted Signaling	KEGG: mmu04060	HiMYC	0.403684	0.25	0	0.0106644	0.256608	0.507	0.411	0.000345845
c7	monocytes/macrophages	Ccl5	Ccr5	3.41246e-07	0	CCL5_CCR5	Ccl5 - Ccr5	CCL	Secreted Signaling	KEGG: mmu04060	HiMYC	0.583737	0.273	0	0.703771	0.256608	0.507	0.411	0.000345845
dendritic cells	monocytes/macrophages	Ccl5	Ccr5	0.000158183	0	CCL5_CCR5	Ccl5 - Ccr5	CCL	Secreted Signaling	KEGG: mmu04060	HiMYC	0.348962	0.588	0.561	0.804915	0.256608	0.507	0.411	0.000345845
luminal	monocytes/macrophages	Ccl5	Ccr5	1.10439e-05	0	CCL5_CCR5	Ccl5 - Ccr5	CCL	Secreted Signaling	KEGG: mmu04060	HiMYC	0.397495	0.32	0.125	3.30506e-32	0.256608	0.507	0.411	0.000345845
monocytes/macrophages	monocytes/macrophages	Ccl5	Ccr5	9.82252e-05	0	CCL5_CCR5	Ccl5 - Ccr5	CCL	Secreted Signaling	KEGG: mmu04060	HiMYC	0.960045	0.391	0.214	4.27479e-11	0.256608	0.507	0.411	0.000345845
c1	B cells	Cxcl12	Cxcr4	6.88284e-06	0	CXCL12_CXCR4	Cxcl12 - Cxcr4	CXCL	Secreted Signaling	KEGG: mmu04060	HiMYC	0.252612	0.516	0.551	0.514221	-0.284848	0.6	0.583	0.641863
c2	B cells	Cxcl12	Cxcr4	2.12864e-07	0	CXCL12_CXCR4	Cxcl12 - Cxcr4	CXCL	Secreted Signaling	KEGG: mmu04060	HiMYC	0.392327	0.254	0.167	0.212383	-0.284848	0.6	0.583	0.641863
c1	CD4+ T lymphocytes	Cxcl12	Cxcr4	1.9496e-05	0	CXCL12_CXCR4	Cxcl12 - Cxcr4	CXCL	Secreted Signaling	KEGG: mmu04060	HiMYC	0.252612	0.516	0.551	0.514221	-0.209164	0.41	0.513	0.000650981
c2	CD4+ T lymphocytes	Cxcl12	Cxcr4	5.91698e-07	0	CXCL12_CXCR4	Cxcl12 - Cxcr4	CXCL	Secreted Signaling	KEGG: mmu04060	HiMYC	0.392327	0.254	0.167	0.212383	-0.209164	0.41	0.513	0.000650981
c1	NK/cytoxic T lymphocytes	Cxcl12	Cxcr4	6.58948e-05	0	CXCL12_CXCR4	Cxcl12 - Cxcr4	CXCL	Secreted Signaling	KEGG: mmu04060	HiMYC	0.252612	0.516	0.551	0.514221	#N/A	#N/A	#N/A	#N/A
c2	NK/cytoxic T lymphocytes	Cxcl12	Cxcr4	1.98734e-06	0	CXCL12_CXCR4	Cxcl12 - Cxcr4	CXCL	Secreted Signaling	KEGG: mmu04060	HiMYC	0.392327	0.254	0.167	0.212383	#N/A	#N/A	#N/A	#N/A
c1	Treg	Cxcl12	Cxcr4	1.97927e-05	0	CXCL12_CXCR4	Cxcl12 - Cxcr4	CXCL	Secreted Signaling	KEGG: mmu04060	HiMYC	0.252612	0.516	0.551	0.514221	#N/A	#N/A	#N/A	#N/A
c2	Treg	Cxcl12	Cxcr4	6.0004e-07	0	CXCL12_CXCR4	Cxcl12 - Cxcr4	CXCL	Secreted Signaling	KEGG: mmu04060	HiMYC	0.392327	0.254	0.167	0.212383	#N/A	#N/A	#N/A	#N/A
c1	dendritic cells	Cxcl12	Cxcr4	1.02948e-05	0	CXCL12_CXCR4	Cxcl12 - Cxcr4	CXCL	Secreted Signaling	KEGG: mmu04060	HiMYC	0.252612	0.516	0.551	0.514221	#N/A	#N/A	#N/A	#N/A
c2	dendritic cells	Cxcl12	Cxcr4	3.10663e-07	0	CXCL12_CXCR4	Cxcl12 - Cxcr4	CXCL	Secreted Signaling	KEGG: mmu04060	HiMYC	0.392327	0.254	0.167	0.212383	#N/A	#N/A	#N/A	#N/A
c1	monocytes/macrophages	Cxcl12	Cxcr4	5.45036e-05	0	CXCL12_CXCR4	Cxcl12 - Cxcr4	CXCL	Secreted Signaling	KEGG: mmu04060	HiMYC	0.252612	0.516	0.551	0.514221	0.151135	0.515	0.449	0.0263579
c2	monocytes/macrophages	Cxcl12	Cxcr4	1.67049e-06	0	CXCL12_CXCR4	Cxcl12 - Cxcr4	CXCL	Secreted Signaling	KEGG: mmu04060	HiMYC	0.392327	0.254	0.167	0.212383	0.151135	0.515	0.449	0.0263579
c1	c1	Cxcl12	Ackr3	4.1296e-06	0	CXCL12_ACKR3	Cxcl12 - Ackr3	CXCL	Secreted Signaling	KEGG: mmu04060	HiMYC	0.252612	0.516	0.551	0.514221	-0.130182	0.33	0.365	0.360055
c2	c1	Cxcl12	Ackr3	1.24773e-07	0	CXCL12_ACKR3	Cxcl12 - Ackr3	CXCL	Secreted Signaling	KEGG: mmu04060	HiMYC	0.392327	0.254	0.167	0.212383	-0.130182	0.33	0.365	0.360055
c1	c2	Cxcl12	Ackr3	1.23434e-06	0	CXCL12_ACKR3	Cxcl12 - Ackr3	CXCL	Secreted Signaling	KEGG: mmu04060	HiMYC	0.252612	0.516	0.551	0.514221	#N/A	#N/A	#N/A	#N/A
c2	c2	Cxcl12	Ackr3	3.7368e-08	0	CXCL12_ACKR3	Cxcl12 - Ackr3	CXCL	Secreted Signaling	KEGG: mmu04060	HiMYC	0.392327	0.254	0.167	0.212383	#N/A	#N/A	#N/A	#N/A
c1	c3	Cxcl12	Ackr3	1.11511e-06	0	CXCL12_ACKR3	Cxcl12 - Ackr3	CXCL	Secreted Signaling	KEGG: mmu04060	HiMYC	0.252612	0.516	0.551	0.514221	-0.301835	0.303	0.424	0.00612643
c2	c3	Cxcl12	Ackr3	3.35935e-08	0	CXCL12_ACKR3	Cxcl12 - Ackr3	CXCL	Secreted Signaling	KEGG: mmu04060	HiMYC	0.392327	0.254	0.167	0.212383	-0.301835	0.303	0.424	0.00612643
c1	c6	Cxcl12	Ackr3	1.11553e-06	0	CXCL12_ACKR3	Cxcl12 - Ackr3	CXCL	Secreted Signaling	KEGG: mmu04060	HiMYC	0.252612	0.516	0.551	0.514221	#N/A	#N/A	#N/A	#N/A
c2	c6	Cxcl12	Ackr3	3.37744e-08	0	CXCL12_ACKR3	Cxcl12 - Ackr3	CXCL	Secreted Signaling	KEGG: mmu04060	HiMYC	0.392327	0.254	0.167	0.212383	#N/A	#N/A	#N/A	#N/A
dendritic cells	B cells	Mif	CD74_CXCR4	3.43367e-05	0	MIF_CD74_CXCR4	Mif - (Cd74+Cxcr4)	MIF	Secreted Signaling	PMID: 29637711; PMID: 24760155	HiMYC	0.350376	0.693	0.526	3.6367e-06	-0.284848	0.6	0.583	0.641863
luminal	B cells	Mif	CD74_CXCR4	4.12982e-05	0	MIF_CD74_CXCR4	Mif - (Cd74+Cxcr4)	MIF	Secreted Signaling	PMID: 29637711; PMID: 24760155	HiMYC	0.720345	0.718	0.581	4.82337e-36	-0.284848	0.6	0.583	0.641863
monocytes/macrophages	B cells	Mif	CD74_CXCR4	2.5256e-05	0	MIF_CD74_CXCR4	Mif - (Cd74+Cxcr4)	MIF	Secreted Signaling	PMID: 29637711; PMID: 24760155	HiMYC	0.510016	0.42	0.309	2.32886e-07	-0.284848	0.6	0.583	0.641863
dendritic cells	dendritic cells	Mif	CD74_CXCR4	0.000115628	0	MIF_CD74_CXCR4	Mif - (Cd74+Cxcr4)	MIF	Secreted Signaling	PMID: 29637711; PMID: 24760155	HiMYC	0.350376	0.693	0.526	3.6367e-06	-0.250845	1	1	2.33585e-05
luminal	dendritic cells	Mif	CD74_CXCR4	0.000140309	0	MIF_CD74_CXCR4	Mif - (Cd74+Cxcr4)	MIF	Secreted Signaling	PMID: 29637711; PMID: 24760155	HiMYC	0.720345	0.718	0.581	4.82337e-36	-0.250845	1	1	2.33585e-05
monocytes/macrophages	dendritic cells	Mif	CD74_CXCR4	8.35832e-05	0	MIF_CD74_CXCR4	Mif - (Cd74+Cxcr4)	MIF	Secreted Signaling	PMID: 29637711; PMID: 24760155	HiMYC	0.510016	0.42	0.309	2.32886e-07	-0.250845	1	1	2.33585e-05
dendritic cells	monocytes/macrophages	Mif	CD74_CXCR4	0.000312108	0	MIF_CD74_CXCR4	Mif - (Cd74+Cxcr4)	MIF	Secreted Signaling	PMID: 29637711; PMID: 24760155	HiMYC	0.350376	0.693	0.526	3.6367e-06	-0.145609	0.735	0.696	0.013179
luminal	monocytes/macrophages	Mif	CD74_CXCR4	0.000376555	0	MIF_CD74_CXCR4	Mif - (Cd74+Cxcr4)	MIF	Secreted Signaling	PMID: 29637711; PMID: 24760155	HiMYC	0.720345	0.718	0.581	4.82337e-36	-0.145609	0.735	0.696	0.013179
monocytes/macrophages	monocytes/macrophages	Mif	CD74_CXCR4	0.000228158	0	MIF_CD74_CXCR4	Mif - (Cd74+Cxcr4)	MIF	Secreted Signaling	PMID: 29637711; PMID: 24760155	HiMYC	0.510016	0.42	0.309	2.32886e-07	-0.145609	0.735	0.696	0.013179
dendritic cells	B cells	Mif	CD74_CD44	1.79897e-05	0	MIF_CD74_CD44	Mif - (Cd74+Cd44)	MIF	Secreted Signaling	PMID: 29637711; PMID: 26175090	HiMYC	0.350376	0.693	0.526	3.6367e-06	0.215821	0.317	0.188	0.0808719
luminal	B cells	Mif	CD74_CD44	2.1817e-05	0	MIF_CD74_CD44	Mif - (Cd74+Cd44)	MIF	Secreted Signaling	PMID: 29637711; PMID: 26175090	HiMYC	0.720345	0.718	0.581	4.82337e-36	0.215821	0.317	0.188	0.0808719
dendritic cells	dendritic cells	Mif	CD74_CD44	0.000267748	0	MIF_CD74_CD44	Mif - (Cd74+Cd44)	MIF	Secreted Signaling	PMID: 29637711; PMID: 26175090	HiMYC	0.350376	0.693	0.526	3.6367e-06	-0.0306068	0.909	0.877	0.0339646
luminal	dendritic cells	Mif	CD74_CD44	0.000321269	0	MIF_CD74_CD44	Mif - (Cd74+Cd44)	MIF	Secreted Signaling	PMID: 29637711; PMID: 26175090	HiMYC	0.720345	0.718	0.581	4.82337e-36	-0.0306068	0.909	0.877	0.0339646
monocytes/macrophages	dendritic cells	Mif	CD74_CD44	0.000197874	0	MIF_CD74_CD44	Mif - (Cd74+Cd44)	MIF	Secreted Signaling	PMID: 29637711; PMID: 26175090	HiMYC	0.510016	0.42	0.309	2.32886e-07	-0.0306068	0.909	0.877	0.0339646
dendritic cells	monocytes/macrophages	Mif	CD74_CD44	0.000442736	0	MIF_CD74_CD44	Mif - (Cd74+Cd44)	MIF	Secreted Signaling	PMID: 29637711; PMID: 26175090	HiMYC	0.350376	0.693	0.526	3.6367e-06	-0.00443604	0.852	0.76	3.43518e-14
luminal	monocytes/macrophages	Mif	CD74_CD44	0.000530985	0	MIF_CD74_CD44	Mif - (Cd74+Cd44)	MIF	Secreted Signaling	PMID: 29637711; PMID: 26175090	HiMYC	0.720345	0.718	0.581	4.82337e-36	-0.00443604	0.852	0.76	3.43518e-14
monocytes/macrophages	monocytes/macrophages	Mif	CD74_CD44	0.000327504	0	MIF_CD74_CD44	Mif - (Cd74+Cd44)	MIF	Secreted Signaling	PMID: 29637711; PMID: 26175090	HiMYC	0.510016	0.42	0.309	2.32886e-07	-0.00443604	0.852	0.76	3.43518e-14
dendritic cells	c1	Mif	Ackr3	9.45876e-06	0	MIF_ACKR3	Mif - Ackr3	MIF	Secreted Signaling	PMID: 26175090	HiMYC	0.350376	0.693	0.526	3.6367e-06	-0.130182	0.33	0.365	0.360055
luminal	c1	Mif	Ackr3	1.1553e-05	0	MIF_ACKR3	Mif - Ackr3	MIF	Secreted Signaling	PMID: 26175090	HiMYC	0.720345	0.718	0.581	4.82337e-36	-0.130182	0.33	0.365	0.360055
monocytes/macrophages	c1	Mif	Ackr3	6.75219e-06	0	MIF_ACKR3	Mif - Ackr3	MIF	Secreted Signaling	PMID: 26175090	HiMYC	0.510016	0.42	0.309	2.32886e-07	-0.130182	0.33	0.365	0.360055
dendritic cells	c2	Mif	Ackr3	2.82865e-06	0	MIF_ACKR3	Mif - Ackr3	MIF	Secreted Signaling	PMID: 26175090	HiMYC	0.350376	0.693	0.526	3.6367e-06	#N/A	#N/A	#N/A	#N/A
luminal	c2	Mif	Ackr3	3.45317e-06	0	MIF_ACKR3	Mif - Ackr3	MIF	Secreted Signaling	PMID: 26175090	HiMYC	0.720345	0.718	0.581	4.82337e-36	#N/A	#N/A	#N/A	#N/A
monocytes/macrophages	c2	Mif	Ackr3	2.02121e-06	0	MIF_ACKR3	Mif - Ackr3	MIF	Secreted Signaling	PMID: 26175090	HiMYC	0.510016	0.42	0.309	2.32886e-07	#N/A	#N/A	#N/A	#N/A
dendritic cells	c3	Mif	Ackr3	2.55222e-06	0	MIF_ACKR3	Mif - Ackr3	MIF	Secreted Signaling	PMID: 26175090	HiMYC	0.350376	0.693	0.526	3.6367e-06	-0.301835	0.303	0.424	0.00612643
luminal	c3	Mif	Ackr3	3.11969e-06	0	MIF_ACKR3	Mif - Ackr3	MIF	Secreted Signaling	PMID: 26175090	HiMYC	0.720345	0.718	0.581	4.82337e-36	-0.301835	0.303	0.424	0.00612643
monocytes/macrophages	c3	Mif	Ackr3	1.81927e-06	0	MIF_ACKR3	Mif - Ackr3	MIF	Secreted Signaling	PMID: 26175090	HiMYC	0.510016	0.42	0.309	2.32886e-07	-0.301835	0.303	0.424	0.00612643
dendritic cells	c6	Mif	Ackr3	2.55645e-06	0	MIF_ACKR3	Mif - Ackr3	MIF	Secreted Signaling	PMID: 26175090	HiMYC	0.350376	0.693	0.526	3.6367e-06	#N/A	#N/A	#N/A	#N/A
luminal	c6	Mif	Ackr3	3.1208e-06	0	MIF_ACKR3	Mif - Ackr3	MIF	Secreted Signaling	PMID: 26175090	HiMYC	0.720345	0.718	0.581	4.82337e-36	#N/A	#N/A	#N/A	#N/A
monocytes/macrophages	c6	Mif	Ackr3	1.82679e-06	0	MIF_ACKR3	Mif - Ackr3	MIF	Secreted Signaling	PMID: 26175090	HiMYC	0.510016	0.42	0.309	2.32886e-07	#N/A	#N/A	#N/A	#N/A
c0	basal	Il6	IL6R_IL6ST	3.58608e-06	0	IL6_IL6R_IL6ST	Il6 - (Il6r+Il6st)	IL6	Secreted Signaling	KEGG: mmu04060	HiMYC	0.656724	0.475	0.305	0.000569663	0.111545	0.263	0.266	0.332603
c1	basal	Il6	IL6R_IL6ST	5.87112e-06	0	IL6_IL6R_IL6ST	Il6 - (Il6r+Il6st)	IL6	Secreted Signaling	KEGG: mmu04060	HiMYC	0.161216	0.384	0.3	0.0505198	0.111545	0.263	0.266	0.332603
c2	basal	Il6	IL6R_IL6ST	1.91458e-06	0	IL6_IL6R_IL6ST	Il6 - (Il6r+Il6st)	IL6	Secreted Signaling	KEGG: mmu04060	HiMYC	0.58979	0.388	0.318	0.22765	0.111545	0.263	0.266	0.332603
c3	basal	Il6	IL6R_IL6ST	1.2105e-06	0	IL6_IL6R_IL6ST	Il6 - (Il6r+Il6st)	IL6	Secreted Signaling	KEGG: mmu04060	HiMYC	0.120068	0.277	0.246	0.335287	0.111545	0.263	0.266	0.332603
c6	basal	Il6	IL6R_IL6ST	1.08639e-06	0	IL6_IL6R_IL6ST	Il6 - (Il6r+Il6st)	IL6	Secreted Signaling	KEGG: mmu04060	HiMYC	0.988951	0.317	0.136	0.0584884	0.111545	0.263	0.266	0.332603
c0	c6	Il6	IL6R_IL6ST	1.6843e-07	0	IL6_IL6R_IL6ST	Il6 - (Il6r+Il6st)	IL6	Secreted Signaling	KEGG: mmu04060	HiMYC	0.656724	0.475	0.305	0.000569663	-0.346635	0.3	0.591	0.0195037
c1	c6	Il6	IL6R_IL6ST	2.75788e-07	0	IL6_IL6R_IL6ST	Il6 - (Il6r+Il6st)	IL6	Secreted Signaling	KEGG: mmu04060	HiMYC	0.161216	0.384	0.3	0.0505198	-0.346635	0.3	0.591	0.0195037
c2	c6	Il6	IL6R_IL6ST	8.99154e-08	0	IL6_IL6R_IL6ST	Il6 - (Il6r+Il6st)	IL6	Secreted Signaling	KEGG: mmu04060	HiMYC	0.58979	0.388	0.318	0.22765	-0.346635	0.3	0.591	0.0195037
c3	c6	Il6	IL6R_IL6ST	5.6879e-08	0	IL6_IL6R_IL6ST	Il6 - (Il6r+Il6st)	IL6	Secreted Signaling	KEGG: mmu04060	HiMYC	0.120068	0.277	0.246	0.335287	-0.346635	0.3	0.591	0.0195037
c6	c6	Il6	IL6R_IL6ST	5.10358e-08	0	IL6_IL6R_IL6ST	Il6 - (Il6r+Il6st)	IL6	Secreted Signaling	KEGG: mmu04060	HiMYC	0.988951	0.317	0.136	0.0584884	-0.346635	0.3	0.591	0.0195037
c1	monocytes/macrophages	Csf1	Csf1r	4.09735e-05	0	CSF1_CSF1R	Csf1 - Csf1r	CSF	Secreted Signaling	KEGG: mmu04060	HiMYC	0.455507	0.466	0.373	0.002056	-0.252636	0.628	0.777	5.78316e-07
c2	monocytes/macrophages	Csf1	Csf1r	8.61051e-06	0	CSF1_CSF1R	Csf1 - Csf1r	CSF	Secreted Signaling	KEGG: mmu04060	HiMYC	1.11476	0.433	0.182	0.000694208	-0.252636	0.628	0.777	5.78316e-07
c3	monocytes/macrophages	Csf1	Csf1r	9.77937e-06	0	CSF1_CSF1R	Csf1 - Csf1r	CSF	Secreted Signaling	KEGG: mmu04060	HiMYC	0.534636	0.445	0.297	0.000911761	-0.252636	0.628	0.777	5.78316e-07
c6	monocytes/macrophages	Csf1	Csf1r	6.62841e-06	0	CSF1_CSF1R	Csf1 - Csf1r	CSF	Secreted Signaling	KEGG: mmu04060	HiMYC	0.484913	0.45	0.273	0.155071	-0.252636	0.628	0.777	5.78316e-07
c7	monocytes/macrophages	Csf1	Csf1r	3.01725e-06	0	CSF1_CSF1R	Csf1 - Csf1r	CSF	Secreted Signaling	KEGG: mmu04060	HiMYC	1.43166	0.545	0	0.439492	-0.252636	0.628	0.777	5.78316e-07
c0	basal	Tnfsf12	Tnfrsf12a	3.12894e-05	0	TNFSF12_TNFRSF12A	Tnfsf12 - Tnfrsf12a	TWEAK	Secreted Signaling	KEGG: mmu04060	HiMYC	0.16138	0.418	0.337	0.0887856	#N/A	#N/A	#N/A	#N/A
c7	basal	Tnfsf12	Tnfrsf12a	1.75249e-06	0	TNFSF12_TNFRSF12A	Tnfsf12 - Tnfrsf12a	TWEAK	Secreted Signaling	KEGG: mmu04060	HiMYC	0.494705	0.364	0	0.605131	#N/A	#N/A	#N/A	#N/A
monocytes/macrophages	basal	Tnfsf12	Tnfrsf12a	0.000171441	0	TNFSF12_TNFRSF12A	Tnfsf12 - Tnfrsf12a	TWEAK	Secreted Signaling	KEGG: mmu04060	HiMYC	0.14636	0.258	0.223	0.0808601	#N/A	#N/A	#N/A	#N/A
c0	c0	Tnfsf12	Tnfrsf12a	7.28025e-07	0	TNFSF12_TNFRSF12A	Tnfsf12 - Tnfrsf12a	TWEAK	Secreted Signaling	KEGG: mmu04060	HiMYC	0.16138	0.418	0.337	0.0887856	-0.137138	0.511	0.54	0.303153
c7	c0	Tnfsf12	Tnfrsf12a	4.05743e-08	0	TNFSF12_TNFRSF12A	Tnfsf12 - Tnfrsf12a	TWEAK	Secreted Signaling	KEGG: mmu04060	HiMYC	0.494705	0.364	0	0.605131	-0.137138	0.511	0.54	0.303153
monocytes/macrophages	c0	Tnfsf12	Tnfrsf12a	3.95979e-06	0	TNFSF12_TNFRSF12A	Tnfsf12 - Tnfrsf12a	TWEAK	Secreted Signaling	KEGG: mmu04060	HiMYC	0.14636	0.258	0.223	0.0808601	-0.137138	0.511	0.54	0.303153
c0	c1	Tnfsf12	Tnfrsf12a	2.24255e-06	0	TNFSF12_TNFRSF12A	Tnfsf12 - Tnfrsf12a	TWEAK	Secreted Signaling	KEGG: mmu04060	HiMYC	0.16138	0.418	0.337	0.0887856	-0.219917	0.563	0.681	0.00792665
c7	c1	Tnfsf12	Tnfrsf12a	1.25107e-07	0	TNFSF12_TNFRSF12A	Tnfsf12 - Tnfrsf12a	TWEAK	Secreted Signaling	KEGG: mmu04060	HiMYC	0.494705	0.364	0	0.605131	-0.219917	0.563	0.681	0.00792665
monocytes/macrophages	c1	Tnfsf12	Tnfrsf12a	1.22156e-05	0	TNFSF12_TNFRSF12A	Tnfsf12 - Tnfrsf12a	TWEAK	Secreted Signaling	KEGG: mmu04060	HiMYC	0.14636	0.258	0.223	0.0808601	-0.219917	0.563	0.681	0.00792665
c0	c2	Tnfsf12	Tnfrsf12a	6.50595e-07	0	TNFSF12_TNFRSF12A	Tnfsf12 - Tnfrsf12a	TWEAK	Secreted Signaling	KEGG: mmu04060	HiMYC	0.16138	0.418	0.337	0.0887856	#N/A	#N/A	#N/A	#N/A
c7	c2	Tnfsf12	Tnfrsf12a	3.63165e-08	0	TNFSF12_TNFRSF12A	Tnfsf12 - Tnfrsf12a	TWEAK	Secreted Signaling	KEGG: mmu04060	HiMYC	0.494705	0.364	0	0.605131	#N/A	#N/A	#N/A	#N/A
monocytes/macrophages	c2	Tnfsf12	Tnfrsf12a	3.54697e-06	0	TNFSF12_TNFRSF12A	Tnfsf12 - Tnfrsf12a	TWEAK	Secreted Signaling	KEGG: mmu04060	HiMYC	0.14636	0.258	0.223	0.0808601	#N/A	#N/A	#N/A	#N/A
c0	c3	Tnfsf12	Tnfrsf12a	1.51404e-06	0	TNFSF12_TNFRSF12A	Tnfsf12 - Tnfrsf12a	TWEAK	Secreted Signaling	KEGG: mmu04060	HiMYC	0.16138	0.418	0.337	0.0887856	0.224423	0.815	0.725	0.0041031
c7	c3	Tnfsf12	Tnfrsf12a	8.46038e-08	0	TNFSF12_TNFRSF12A	Tnfsf12 - Tnfrsf12a	TWEAK	Secreted Signaling	KEGG: mmu04060	HiMYC	0.494705	0.364	0	0.605131	0.224423	0.815	0.725	0.0041031
monocytes/macrophages	c3	Tnfsf12	Tnfrsf12a	8.2673e-06	0	TNFSF12_TNFRSF12A	Tnfsf12 - Tnfrsf12a	TWEAK	Secreted Signaling	KEGG: mmu04060	HiMYC	0.14636	0.258	0.223	0.0808601	0.224423	0.815	0.725	0.0041031
c0	c4	Tnfsf12	Tnfrsf12a	1.41118e-06	0	TNFSF12_TNFRSF12A	Tnfsf12 - Tnfrsf12a	TWEAK	Secreted Signaling	KEGG: mmu04060	HiMYC	0.16138	0.418	0.337	0.0887856	-0.343046	0.669	0.806	0.000316666
c7	c4	Tnfsf12	Tnfrsf12a	7.87316e-08	0	TNFSF12_TNFRSF12A	Tnfsf12 - Tnfrsf12a	TWEAK	Secreted Signaling	KEGG: mmu04060	HiMYC	0.494705	0.364	0	0.605131	-0.343046	0.669	0.806	0.000316666
monocytes/macrophages	c4	Tnfsf12	Tnfrsf12a	7.68763e-06	0	TNFSF12_TNFRSF12A	Tnfsf12 - Tnfrsf12a	TWEAK	Secreted Signaling	KEGG: mmu04060	HiMYC	0.14636	0.258	0.223	0.0808601	-0.343046	0.669	0.806	0.000316666
c0	c5	Tnfsf12	Tnfrsf12a	2.51364e-07	0	TNFSF12_TNFRSF12A	Tnfsf12 - Tnfrsf12a	TWEAK	Secreted Signaling	KEGG: mmu04060	HiMYC	0.16138	0.418	0.337	0.0887856	#N/A	#N/A	#N/A	#N/A
c7	c5	Tnfsf12	Tnfrsf12a	1.40659e-08	0	TNFSF12_TNFRSF12A	Tnfsf12 - Tnfrsf12a	TWEAK	Secreted Signaling	KEGG: mmu04060	HiMYC	0.494705	0.364	0	0.605131	#N/A	#N/A	#N/A	#N/A
monocytes/macrophages	c5	Tnfsf12	Tnfrsf12a	1.37543e-06	0	TNFSF12_TNFRSF12A	Tnfsf12 - Tnfrsf12a	TWEAK	Secreted Signaling	KEGG: mmu04060	HiMYC	0.14636	0.258	0.223	0.0808601	#N/A	#N/A	#N/A	#N/A
c0	c6	Tnfsf12	Tnfrsf12a	8.72049e-07	0	TNFSF12_TNFRSF12A	Tnfsf12 - Tnfrsf12a	TWEAK	Secreted Signaling	KEGG: mmu04060	HiMYC	0.16138	0.418	0.337	0.0887856	0.272507	0.833	0.818	0.229638
c7	c6	Tnfsf12	Tnfrsf12a	4.87604e-08	0	TNFSF12_TNFRSF12A	Tnfsf12 - Tnfrsf12a	TWEAK	Secreted Signaling	KEGG: mmu04060	HiMYC	0.494705	0.364	0	0.605131	0.272507	0.833	0.818	0.229638
monocytes/macrophages	c6	Tnfsf12	Tnfrsf12a	4.76622e-06	0	TNFSF12_TNFRSF12A	Tnfsf12 - Tnfrsf12a	TWEAK	Secreted Signaling	KEGG: mmu04060	HiMYC	0.14636	0.258	0.223	0.0808601	0.272507	0.833	0.818	0.229638
c0	c7	Tnfsf12	Tnfrsf12a	9.90088e-08	0	TNFSF12_TNFRSF12A	Tnfsf12 - Tnfrsf12a	TWEAK	Secreted Signaling	KEGG: mmu04060	HiMYC	0.16138	0.418	0.337	0.0887856	-0.343057	0.545	1	0.367521
c7	c7	Tnfsf12	Tnfrsf12a	5.52536e-09	0	TNFSF12_TNFRSF12A	Tnfsf12 - Tnfrsf12a	TWEAK	Secreted Signaling	KEGG: mmu04060	HiMYC	0.494705	0.364	0	0.605131	-0.343057	0.545	1	0.367521
monocytes/macrophages	c7	Tnfsf12	Tnfrsf12a	5.39587e-07	0	TNFSF12_TNFRSF12A	Tnfsf12 - Tnfrsf12a	TWEAK	Secreted Signaling	KEGG: mmu04060	HiMYC	0.14636	0.258	0.223	0.0808601	-0.343057	0.545	1	0.367521
c0	luminal	Tnfsf12	Tnfrsf12a	3.73241e-06	0	TNFSF12_TNFRSF12A	Tnfsf12 - Tnfrsf12a	TWEAK	Secreted Signaling	KEGG: mmu04060	HiMYC	0.16138	0.418	0.337	0.0887856	-0.305483	0.53	0.692	7.30758e-18
c7	luminal	Tnfsf12	Tnfrsf12a	2.07988e-07	0	TNFSF12_TNFRSF12A	Tnfsf12 - Tnfrsf12a	TWEAK	Secreted Signaling	KEGG: mmu04060	HiMYC	0.494705	0.364	0	0.605131	-0.305483	0.53	0.692	7.30758e-18
monocytes/macrophages	luminal	Tnfsf12	Tnfrsf12a	2.02971e-05	0	TNFSF12_TNFRSF12A	Tnfsf12 - Tnfrsf12a	TWEAK	Secreted Signaling	KEGG: mmu04060	HiMYC	0.14636	0.258	0.223	0.0808601	-0.305483	0.53	0.692	7.30758e-18
c0	monocytes/macrophages	Tnfsf12	Tnfrsf12a	2.19913e-06	0	TNFSF12_TNFRSF12A	Tnfsf12 - Tnfrsf12a	TWEAK	Secreted Signaling	KEGG: mmu04060	HiMYC	0.16138	0.418	0.337	0.0887856	-0.189559	0.287	0.417	2.35452e-06
c7	monocytes/macrophages	Tnfsf12	Tnfrsf12a	1.22412e-07	0	TNFSF12_TNFRSF12A	Tnfsf12 - Tnfrsf12a	TWEAK	Secreted Signaling	KEGG: mmu04060	HiMYC	0.494705	0.364	0	0.605131	-0.189559	0.287	0.417	2.35452e-06
monocytes/macrophages	monocytes/macrophages	Tnfsf12	Tnfrsf12a	1.19396e-05	0	TNFSF12_TNFRSF12A	Tnfsf12 - Tnfrsf12a	TWEAK	Secreted Signaling	KEGG: mmu04060	HiMYC	0.14636	0.258	0.223	0.0808601	-0.189559	0.287	0.417	2.35452e-06
c7	CD4+ T lymphocytes	Tnfsf9	Tnfrsf9	1.18017e-07	0	TNFSF9_TNFRSF9	Tnfsf9 - Tnfrsf9	CD137	Secreted Signaling	KEGG: mmu04060	HiMYC	1.13956	0.455	0	0.518242	1.32602	0.255	0.104	1.5304e-11
c7	NK/cytoxic T lymphocytes	Tnfsf9	Tnfrsf9	1.44317e-06	0	TNFSF9_TNFRSF9	Tnfsf9 - Tnfrsf9	CD137	Secreted Signaling	KEGG: mmu04060	HiMYC	1.13956	0.455	0	0.518242	#N/A	#N/A	#N/A	#N/A
dendritic cells	B cells	Spp1	Cd44	8.83512e-07	0	SPP1_CD44	Spp1 - Cd44	SPP1	Secreted Signaling	PMID: 21907263	HiMYC	0.149637	0.311	0.202	0.0187135	0.215821	0.317	0.188	0.0808719
monocytes/macrophages	B cells	Spp1	Cd44	1.59033e-06	0	SPP1_CD44	Spp1 - Cd44	SPP1	Secreted Signaling	PMID: 21907263	HiMYC	0.833117	0.256	0.191	0.0023143	0.215821	0.317	0.188	0.0808719
dendritic cells	CD4+ T lymphocytes	Spp1	Cd44	9.88591e-06	0	SPP1_CD44	Spp1 - Cd44	SPP1	Secreted Signaling	PMID: 21907263	HiMYC	0.149637	0.311	0.202	0.0187135	0.48141	0.45	0.274	1.43629e-11
monocytes/macrophages	CD4+ T lymphocytes	Spp1	Cd44	1.77929e-05	0	SPP1_CD44	Spp1 - Cd44	SPP1	Secreted Signaling	PMID: 21907263	HiMYC	0.833117	0.256	0.191	0.0023143	0.48141	0.45	0.274	1.43629e-11
dendritic cells	NK/cytoxic T lymphocytes	Spp1	Cd44	3.21488e-05	0	SPP1_CD44	Spp1 - Cd44	SPP1	Secreted Signaling	PMID: 21907263	HiMYC	0.149637	0.311	0.202	0.0187135	0.111449	0.285	0.238	0.000153314
monocytes/macrophages	NK/cytoxic T lymphocytes	Spp1	Cd44	5.78705e-05	0	SPP1_CD44	Spp1 - Cd44	SPP1	Secreted Signaling	PMID: 21907263	HiMYC	0.833117	0.256	0.191	0.0023143	0.111449	0.285	0.238	0.000153314
dendritic cells	Treg	Spp1	Cd44	3.03586e-05	0	SPP1_CD44	Spp1 - Cd44	SPP1	Secreted Signaling	PMID: 21907263	HiMYC	0.149637	0.311	0.202	0.0187135	0.307538	0.662	0.564	2.3352e-05
monocytes/macrophages	Treg	Spp1	Cd44	5.46132e-05	0	SPP1_CD44	Spp1 - Cd44	SPP1	Secreted Signaling	PMID: 21907263	HiMYC	0.833117	0.256	0.191	0.0023143	0.307538	0.662	0.564	2.3352e-05
dendritic cells	basal	Spp1	Cd44	1.07814e-05	0	SPP1_CD44	Spp1 - Cd44	SPP1	Secreted Signaling	PMID: 21907263	HiMYC	0.149637	0.311	0.202	0.0187135	0.159837	0.386	0.417	0.256748
monocytes/macrophages	basal	Spp1	Cd44	1.9407e-05	0	SPP1_CD44	Spp1 - Cd44	SPP1	Secreted Signaling	PMID: 21907263	HiMYC	0.833117	0.256	0.191	0.0023143	0.159837	0.386	0.417	0.256748
dendritic cells	c0	Spp1	Cd44	1.0097e-06	0	SPP1_CD44	Spp1 - Cd44	SPP1	Secreted Signaling	PMID: 21907263	HiMYC	0.149637	0.311	0.202	0.0187135	0.427897	0.355	0.118	2.9357e-07
monocytes/macrophages	c0	Spp1	Cd44	1.81748e-06	0	SPP1_CD44	Spp1 - Cd44	SPP1	Secreted Signaling	PMID: 21907263	HiMYC	0.833117	0.256	0.191	0.0023143	0.427897	0.355	0.118	2.9357e-07
dendritic cells	c1	Spp1	Cd44	1.88753e-06	0	SPP1_CD44	Spp1 - Cd44	SPP1	Secreted Signaling	PMID: 21907263	HiMYC	0.149637	0.311	0.202	0.0187135	0.115039	0.333	0.319	0.603381
monocytes/macrophages	c1	Spp1	Cd44	3.39762e-06	0	SPP1_CD44	Spp1 - Cd44	SPP1	Secreted Signaling	PMID: 21907263	HiMYC	0.833117	0.256	0.191	0.0023143	0.115039	0.333	0.319	0.603381
dendritic cells	c3	Spp1	Cd44	5.95482e-07	0	SPP1_CD44	Spp1 - Cd44	SPP1	Secreted Signaling	PMID: 21907263	HiMYC	0.149637	0.311	0.202	0.0187135	0.160125	0.294	0.237	0.106919
monocytes/macrophages	c3	Spp1	Cd44	1.07193e-06	0	SPP1_CD44	Spp1 - Cd44	SPP1	Secreted Signaling	PMID: 21907263	HiMYC	0.833117	0.256	0.191	0.0023143	0.160125	0.294	0.237	0.106919
dendritic cells	c5	Spp1	Cd44	1.34155e-07	0	SPP1_CD44	Spp1 - Cd44	SPP1	Secreted Signaling	PMID: 21907263	HiMYC	0.149637	0.311	0.202	0.0187135	#N/A	#N/A	#N/A	#N/A
monocytes/macrophages	c5	Spp1	Cd44	2.41471e-07	0	SPP1_CD44	Spp1 - Cd44	SPP1	Secreted Signaling	PMID: 21907263	HiMYC	0.833117	0.256	0.191	0.0023143	#N/A	#N/A	#N/A	#N/A
dendritic cells	c6	Spp1	Cd44	1.89133e-06	0	SPP1_CD44	Spp1 - Cd44	SPP1	Secreted Signaling	PMID: 21907263	HiMYC	0.149637	0.311	0.202	0.0187135	0.129922	0.733	0.818	0.516762
monocytes/macrophages	c6	Spp1	Cd44	3.40244e-06	0	SPP1_CD44	Spp1 - Cd44	SPP1	Secreted Signaling	PMID: 21907263	HiMYC	0.833117	0.256	0.191	0.0023143	0.129922	0.733	0.818	0.516762
dendritic cells	c7	Spp1	Cd44	7.66932e-08	0	SPP1_CD44	Spp1 - Cd44	SPP1	Secreted Signaling	PMID: 21907263	HiMYC	0.149637	0.311	0.202	0.0187135	1.03384	0.364	0	0.605131
monocytes/macrophages	c7	Spp1	Cd44	1.38049e-07	0	SPP1_CD44	Spp1 - Cd44	SPP1	Secreted Signaling	PMID: 21907263	HiMYC	0.833117	0.256	0.191	0.0023143	1.03384	0.364	0	0.605131
dendritic cells	dendritic cells	Spp1	Cd44	2.87098e-05	0	SPP1_CD44	Spp1 - Cd44	SPP1	Secreted Signaling	PMID: 21907263	HiMYC	0.149637	0.311	0.202	0.0187135	0.189632	0.818	0.754	0.0679058
monocytes/macrophages	dendritic cells	Spp1	Cd44	5.16439e-05	0	SPP1_CD44	Spp1 - Cd44	SPP1	Secreted Signaling	PMID: 21907263	HiMYC	0.833117	0.256	0.191	0.0023143	0.189632	0.818	0.754	0.0679058
dendritic cells	monocytes/macrophages	Spp1	Cd44	5.58523e-05	0	SPP1_CD44	Spp1 - Cd44	SPP1	Secreted Signaling	PMID: 21907263	HiMYC	0.149637	0.311	0.202	0.0187135	0.433482	0.749	0.577	5.59626e-16
monocytes/macrophages	monocytes/macrophages	Spp1	Cd44	0.000100451	0	SPP1_CD44	Spp1 - Cd44	SPP1	Secreted Signaling	PMID: 21907263	HiMYC	0.833117	0.256	0.191	0.0023143	0.433482	0.749	0.577	5.59626e-16
dendritic cells	NK/cytoxic T lymphocytes	Spp1	ITGAV_ITGB1	6.44925e-05	0	SPP1_ITGAV_ITGB1	Spp1 - (Itgav+Itgb1)	SPP1	Secreted Signaling	PMID: 21907263	HiMYC	0.149637	0.311	0.202	0.0187135	0.0366774	0.415	0.3745	6.83332e-15
monocytes/macrophages	NK/cytoxic T lymphocytes	Spp1	ITGAV_ITGB1	0.000116076	0	SPP1_ITGAV_ITGB1	Spp1 - (Itgav+Itgb1)	SPP1	Secreted Signaling	PMID: 21907263	HiMYC	0.833117	0.256	0.191	0.0023143	0.0366774	0.415	0.3745	6.83332e-15
dendritic cells	Treg	Spp1	ITGAV_ITGB1	6.9291e-06	0	SPP1_ITGAV_ITGB1	Spp1 - (Itgav+Itgb1)	SPP1	Secreted Signaling	PMID: 21907263	HiMYC	0.149637	0.311	0.202	0.0187135	0.369576	0.3065	0.1965	0.00679537
monocytes/macrophages	Treg	Spp1	ITGAV_ITGB1	1.24724e-05	0	SPP1_ITGAV_ITGB1	Spp1 - (Itgav+Itgb1)	SPP1	Secreted Signaling	PMID: 21907263	HiMYC	0.833117	0.256	0.191	0.0023143	0.369576	0.3065	0.1965	0.00679537
dendritic cells	basal	Spp1	ITGAV_ITGB1	4.66093e-05	0	SPP1_ITGAV_ITGB1	Spp1 - (Itgav+Itgb1)	SPP1	Secreted Signaling	PMID: 21907263	HiMYC	0.149637	0.311	0.202	0.0187135	-0.110089	0.574	0.702	1.79262e-10
monocytes/macrophages	basal	Spp1	ITGAV_ITGB1	8.3854e-05	0	SPP1_ITGAV_ITGB1	Spp1 - (Itgav+Itgb1)	SPP1	Secreted Signaling	PMID: 21907263	HiMYC	0.833117	0.256	0.191	0.0023143	-0.110089	0.574	0.702	1.79262e-10
dendritic cells	c0	Spp1	ITGAV_ITGB1	2.39194e-06	0	SPP1_ITGAV_ITGB1	Spp1 - (Itgav+Itgb1)	SPP1	Secreted Signaling	PMID: 21907263	HiMYC	0.149637	0.311	0.202	0.0187135	#N/A	#N/A	#N/A	#N/A
monocytes/macrophages	c0	Spp1	ITGAV_ITGB1	4.30452e-06	0	SPP1_ITGAV_ITGB1	Spp1 - (Itgav+Itgb1)	SPP1	Secreted Signaling	PMID: 21907263	HiMYC	0.833117	0.256	0.191	0.0023143	#N/A	#N/A	#N/A	#N/A
dendritic cells	c1	Spp1	ITGAV_ITGB1	3.10723e-06	0	SPP1_ITGAV_ITGB1	Spp1 - (Itgav+Itgb1)	SPP1	Secreted Signaling	PMID: 21907263	HiMYC	0.149637	0.311	0.202	0.0187135	-0.163839	0.4195	0.5875	0.000504783
monocytes/macrophages	c1	Spp1	ITGAV_ITGB1	5.59252e-06	0	SPP1_ITGAV_ITGB1	Spp1 - (Itgav+Itgb1)	SPP1	Secreted Signaling	PMID: 21907263	HiMYC	0.833117	0.256	0.191	0.0023143	-0.163839	0.4195	0.5875	0.000504783
dendritic cells	c2	Spp1	ITGAV_ITGB1	5.1129e-07	0	SPP1_ITGAV_ITGB1	Spp1 - (Itgav+Itgb1)	SPP1	Secreted Signaling	PMID: 21907263	HiMYC	0.149637	0.311	0.202	0.0187135	0.46741	0.2985	0.167	0.100457
monocytes/macrophages	c2	Spp1	ITGAV_ITGB1	9.20318e-07	0	SPP1_ITGAV_ITGB1	Spp1 - (Itgav+Itgb1)	SPP1	Secreted Signaling	PMID: 21907263	HiMYC	0.833117	0.256	0.191	0.0023143	0.46741	0.2985	0.167	0.100457
dendritic cells	c3	Spp1	ITGAV_ITGB1	2.86993e-06	0	SPP1_ITGAV_ITGB1	Spp1 - (Itgav+Itgb1)	SPP1	Secreted Signaling	PMID: 21907263	HiMYC	0.149637	0.311	0.202	0.0187135	0.200951	0.538	0.44	0.0104957
monocytes/macrophages	c3	Spp1	ITGAV_ITGB1	5.16382e-06	0	SPP1_ITGAV_ITGB1	Spp1 - (Itgav+Itgb1)	SPP1	Secreted Signaling	PMID: 21907263	HiMYC	0.833117	0.256	0.191	0.0023143	0.200951	0.538	0.44	0.0104957
dendritic cells	c4	Spp1	ITGAV_ITGB1	2.19879e-06	0	SPP1_ITGAV_ITGB1	Spp1 - (Itgav+Itgb1)	SPP1	Secreted Signaling	PMID: 21907263	HiMYC	0.149637	0.311	0.202	0.0187135	#N/A	#N/A	#N/A	#N/A
monocytes/macrophages	c4	Spp1	ITGAV_ITGB1	3.95732e-06	0	SPP1_ITGAV_ITGB1	Spp1 - (Itgav+Itgb1)	SPP1	Secreted Signaling	PMID: 21907263	HiMYC	0.833117	0.256	0.191	0.0023143	#N/A	#N/A	#N/A	#N/A
dendritic cells	c5	Spp1	ITGAV_ITGB1	4.52772e-07	0	SPP1_ITGAV_ITGB1	Spp1 - (Itgav+Itgb1)	SPP1	Secreted Signaling	PMID: 21907263	HiMYC	0.149637	0.311	0.202	0.0187135	#N/A	#N/A	#N/A	#N/A
monocytes/macrophages	c5	Spp1	ITGAV_ITGB1	8.14547e-07	0	SPP1_ITGAV_ITGB1	Spp1 - (Itgav+Itgb1)	SPP1	Secreted Signaling	PMID: 21907263	HiMYC	0.833117	0.256	0.191	0.0023143	#N/A	#N/A	#N/A	#N/A
dendritic cells	c6	Spp1	ITGAV_ITGB1	1.0187e-06	0	SPP1_ITGAV_ITGB1	Spp1 - (Itgav+Itgb1)	SPP1	Secreted Signaling	PMID: 21907263	HiMYC	0.149637	0.311	0.202	0.0187135	0.142016	0.483	0.455	0.567804
monocytes/macrophages	c6	Spp1	ITGAV_ITGB1	1.83325e-06	0	SPP1_ITGAV_ITGB1	Spp1 - (Itgav+Itgb1)	SPP1	Secreted Signaling	PMID: 21907263	HiMYC	0.833117	0.256	0.191	0.0023143	0.142016	0.483	0.455	0.567804
dendritic cells	c7	Spp1	ITGAV_ITGB1	3.00693e-07	0	SPP1_ITGAV_ITGB1	Spp1 - (Itgav+Itgb1)	SPP1	Secreted Signaling	PMID: 21907263	HiMYC	0.149637	0.311	0.202	0.0187135	0.157773	0.5905	0.5	0.407918
monocytes/macrophages	c7	Spp1	ITGAV_ITGB1	5.40992e-07	0	SPP1_ITGAV_ITGB1	Spp1 - (Itgav+Itgb1)	SPP1	Secreted Signaling	PMID: 21907263	HiMYC	0.833117	0.256	0.191	0.0023143	0.157773	0.5905	0.5	0.407918
dendritic cells	dendritic cells	Spp1	ITGAV_ITGB1	8.40588e-06	0	SPP1_ITGAV_ITGB1	Spp1 - (Itgav+Itgb1)	SPP1	Secreted Signaling	PMID: 21907263	HiMYC	0.149637	0.311	0.202	0.0187135	0.116359	0.764	0.693	0.21332
monocytes/macrophages	dendritic cells	Spp1	ITGAV_ITGB1	1.51296e-05	0	SPP1_ITGAV_ITGB1	Spp1 - (Itgav+Itgb1)	SPP1	Secreted Signaling	PMID: 21907263	HiMYC	0.833117	0.256	0.191	0.0023143	0.116359	0.764	0.693	0.21332
dendritic cells	luminal	Spp1	ITGAV_ITGB1	4.12244e-06	0	SPP1_ITGAV_ITGB1	Spp1 - (Itgav+Itgb1)	SPP1	Secreted Signaling	PMID: 21907263	HiMYC	0.149637	0.311	0.202	0.0187135	-0.222091	0.442	0.601	2.56636e-12
monocytes/macrophages	luminal	Spp1	ITGAV_ITGB1	7.42078e-06	0	SPP1_ITGAV_ITGB1	Spp1 - (Itgav+Itgb1)	SPP1	Secreted Signaling	PMID: 21907263	HiMYC	0.833117	0.256	0.191	0.0023143	-0.222091	0.442	0.601	2.56636e-12
dendritic cells	monocytes/macrophages	Spp1	ITGAV_ITGB1	1.03658e-05	0	SPP1_ITGAV_ITGB1	Spp1 - (Itgav+Itgb1)	SPP1	Secreted Signaling	PMID: 21907263	HiMYC	0.149637	0.311	0.202	0.0187135	#N/A	#N/A	#N/A	#N/A
monocytes/macrophages	monocytes/macrophages	Spp1	ITGAV_ITGB1	1.86583e-05	0	SPP1_ITGAV_ITGB1	Spp1 - (Itgav+Itgb1)	SPP1	Secreted Signaling	PMID: 21907263	HiMYC	0.833117	0.256	0.191	0.0023143	#N/A	#N/A	#N/A	#N/A
dendritic cells	c5	Spp1	ITGAV_ITGB5	1.87991e-07	0	SPP1_ITGAV_ITGB5	Spp1 - (Itgav+Itgb5)	SPP1	Secreted Signaling	PMID: 21907263	HiMYC	0.149637	0.311	0.202	0.0187135	#N/A	#N/A	#N/A	#N/A
monocytes/macrophages	c5	Spp1	ITGAV_ITGB5	3.38343e-07	0	SPP1_ITGAV_ITGB5	Spp1 - (Itgav+Itgb5)	SPP1	Secreted Signaling	PMID: 21907263	HiMYC	0.833117	0.256	0.191	0.0023143	#N/A	#N/A	#N/A	#N/A
dendritic cells	c7	Spp1	ITGAV_ITGB5	2.19508e-07	0	SPP1_ITGAV_ITGB5	Spp1 - (Itgav+Itgb5)	SPP1	Secreted Signaling	PMID: 21907263	HiMYC	0.149637	0.311	0.202	0.0187135	0.981611	0.545	0	0.439492
monocytes/macrophages	c7	Spp1	ITGAV_ITGB5	3.94996e-07	0	SPP1_ITGAV_ITGB5	Spp1 - (Itgav+Itgb5)	SPP1	Secreted Signaling	PMID: 21907263	HiMYC	0.833117	0.256	0.191	0.0023143	0.981611	0.545	0	0.439492
dendritic cells	basal	Spp1	ITGAV_ITGB6	1.70598e-05	0	SPP1_ITGAV_ITGB6	Spp1 - (Itgav+Itgb6)	SPP1	Secreted Signaling	PMID: 21907263	HiMYC	0.149637	0.311	0.202	0.0187135	-0.130053	0.4565	0.5895	8.96318e-11
monocytes/macrophages	basal	Spp1	ITGAV_ITGB6	3.07054e-05	0	SPP1_ITGAV_ITGB6	Spp1 - (Itgav+Itgb6)	SPP1	Secreted Signaling	PMID: 21907263	HiMYC	0.833117	0.256	0.191	0.0023143	-0.130053	0.4565	0.5895	8.96318e-11
dendritic cells	CD4+ T lymphocytes	Spp1	ITGA4_ITGB1	1.26894e-05	0	SPP1_ITGA4_ITGB1	Spp1 - (Itga4+Itgb1)	SPP1	Secreted Signaling	PMID: 21907263	HiMYC	0.149637	0.311	0.202	0.0187135	-0.132654	0.288	0.344	0.0653167
monocytes/macrophages	CD4+ T lymphocytes	Spp1	ITGA4_ITGB1	2.28368e-05	0	SPP1_ITGA4_ITGB1	Spp1 - (Itga4+Itgb1)	SPP1	Secreted Signaling	PMID: 21907263	HiMYC	0.833117	0.256	0.191	0.0023143	-0.132654	0.288	0.344	0.0653167
dendritic cells	dendritic cells	Spp1	ITGA4_ITGB1	1.02593e-05	0	SPP1_ITGA4_ITGB1	Spp1 - (Itga4+Itgb1)	SPP1	Secreted Signaling	PMID: 21907263	HiMYC	0.149637	0.311	0.202	0.0187135	-0.00261068	0.6015	0.6315	0.110645
monocytes/macrophages	dendritic cells	Spp1	ITGA4_ITGB1	1.84646e-05	0	SPP1_ITGA4_ITGB1	Spp1 - (Itga4+Itgb1)	SPP1	Secreted Signaling	PMID: 21907263	HiMYC	0.833117	0.256	0.191	0.0023143	-0.00261068	0.6015	0.6315	0.110645
dendritic cells	c1	Spp1	ITGA5_ITGB1	4.33719e-06	0	SPP1_ITGA5_ITGB1	Spp1 - (Itga5+Itgb1)	SPP1	Secreted Signaling	PMID: 21907263	HiMYC	0.149637	0.311	0.202	0.0187135	0.17739	0.4805	0.5265	0.000197184
monocytes/macrophages	c1	Spp1	ITGA5_ITGB1	7.80543e-06	0	SPP1_ITGA5_ITGB1	Spp1 - (Itga5+Itgb1)	SPP1	Secreted Signaling	PMID: 21907263	HiMYC	0.833117	0.256	0.191	0.0023143	0.17739	0.4805	0.5265	0.000197184
dendritic cells	c2	Spp1	ITGA5_ITGB1	5.6312e-07	0	SPP1_ITGA5_ITGB1	Spp1 - (Itga5+Itgb1)	SPP1	Secreted Signaling	PMID: 21907263	HiMYC	0.149637	0.311	0.202	0.0187135	0.761787	0.351	0.1365	0.0977583
monocytes/macrophages	c2	Spp1	ITGA5_ITGB1	1.01359e-06	0	SPP1_ITGA5_ITGB1	Spp1 - (Itga5+Itgb1)	SPP1	Secreted Signaling	PMID: 21907263	HiMYC	0.833117	0.256	0.191	0.0023143	0.761787	0.351	0.1365	0.0977583
dendritic cells	c3	Spp1	ITGA5_ITGB1	2.84383e-06	0	SPP1_ITGA5_ITGB1	Spp1 - (Itga5+Itgb1)	SPP1	Secreted Signaling	PMID: 21907263	HiMYC	0.149637	0.311	0.202	0.0187135	0.433176	0.504	0.326	2.81808e-06
monocytes/macrophages	c3	Spp1	ITGA5_ITGB1	5.11688e-06	0	SPP1_ITGA5_ITGB1	Spp1 - (Itga5+Itgb1)	SPP1	Secreted Signaling	PMID: 21907263	HiMYC	0.833117	0.256	0.191	0.0023143	0.433176	0.504	0.326	2.81808e-06
dendritic cells	c4	Spp1	ITGA5_ITGB1	2.09501e-06	0	SPP1_ITGA5_ITGB1	Spp1 - (Itga5+Itgb1)	SPP1	Secreted Signaling	PMID: 21907263	HiMYC	0.149637	0.311	0.202	0.0187135	#N/A	#N/A	#N/A	#N/A
monocytes/macrophages	c4	Spp1	ITGA5_ITGB1	3.77059e-06	0	SPP1_ITGA5_ITGB1	Spp1 - (Itga5+Itgb1)	SPP1	Secreted Signaling	PMID: 21907263	HiMYC	0.833117	0.256	0.191	0.0023143	#N/A	#N/A	#N/A	#N/A
dendritic cells	c5	Spp1	ITGA5_ITGB1	2.14733e-07	0	SPP1_ITGA5_ITGB1	Spp1 - (Itga5+Itgb1)	SPP1	Secreted Signaling	PMID: 21907263	HiMYC	0.149637	0.311	0.202	0.0187135	#N/A	#N/A	#N/A	#N/A
monocytes/macrophages	c5	Spp1	ITGA5_ITGB1	3.86457e-07	0	SPP1_ITGA5_ITGB1	Spp1 - (Itga5+Itgb1)	SPP1	Secreted Signaling	PMID: 21907263	HiMYC	0.833117	0.256	0.191	0.0023143	#N/A	#N/A	#N/A	#N/A
dendritic cells	c6	Spp1	ITGA5_ITGB1	2.15537e-06	0	SPP1_ITGA5_ITGB1	Spp1 - (Itga5+Itgb1)	SPP1	Secreted Signaling	PMID: 21907263	HiMYC	0.149637	0.311	0.202	0.0187135	0.291902	0.767	0.773	0.144685
monocytes/macrophages	c6	Spp1	ITGA5_ITGB1	3.87703e-06	0	SPP1_ITGA5_ITGB1	Spp1 - (Itga5+Itgb1)	SPP1	Secreted Signaling	PMID: 21907263	HiMYC	0.833117	0.256	0.191	0.0023143	0.291902	0.767	0.773	0.144685
dendritic cells	c7	Spp1	ITGA5_ITGB1	1.77276e-07	0	SPP1_ITGA5_ITGB1	Spp1 - (Itga5+Itgb1)	SPP1	Secreted Signaling	PMID: 21907263	HiMYC	0.149637	0.311	0.202	0.0187135	0.0217192	0.5455	0.5	0.447293
monocytes/macrophages	c7	Spp1	ITGA5_ITGB1	3.1903e-07	0	SPP1_ITGA5_ITGB1	Spp1 - (Itga5+Itgb1)	SPP1	Secreted Signaling	PMID: 21907263	HiMYC	0.833117	0.256	0.191	0.0023143	0.0217192	0.5455	0.5	0.447293
dendritic cells	dendritic cells	Spp1	ITGA5_ITGB1	7.44086e-06	0	SPP1_ITGA5_ITGB1	Spp1 - (Itga5+Itgb1)	SPP1	Secreted Signaling	PMID: 21907263	HiMYC	0.149637	0.311	0.202	0.0187135	0.116359	0.764	0.693	0.21332
monocytes/macrophages	dendritic cells	Spp1	ITGA5_ITGB1	1.33931e-05	0	SPP1_ITGA5_ITGB1	Spp1 - (Itga5+Itgb1)	SPP1	Secreted Signaling	PMID: 21907263	HiMYC	0.833117	0.256	0.191	0.0023143	0.116359	0.764	0.693	0.21332
dendritic cells	monocytes/macrophages	Spp1	ITGA5_ITGB1	1.032e-05	0	SPP1_ITGA5_ITGB1	Spp1 - (Itga5+Itgb1)	SPP1	Secreted Signaling	PMID: 21907263	HiMYC	0.149637	0.311	0.202	0.0187135	0.366249	0.378	0.24	1.69773e-06
monocytes/macrophages	monocytes/macrophages	Spp1	ITGA5_ITGB1	1.85759e-05	0	SPP1_ITGA5_ITGB1	Spp1 - (Itga5+Itgb1)	SPP1	Secreted Signaling	PMID: 21907263	HiMYC	0.833117	0.256	0.191	0.0023143	0.366249	0.378	0.24	1.69773e-06
dendritic cells	c7	Nampt	Insr	3.06975e-08	0	NAMPT_INSR	Nampt - Insr	VISFATIN	Secreted Signaling	PMID: 28490838	HiMYC	0.329369	0.476	0.281	2.71425e-05	0.375381	0.273	0	0.703771
monocytes/macrophages	c7	Nampt	Insr	6.04364e-08	0	NAMPT_INSR	Nampt - Insr	VISFATIN	Secreted Signaling	PMID: 28490838	HiMYC	0.193746	0.337	0.26	0.00438013	0.375381	0.273	0	0.703771
dendritic cells	c1	Nampt	ITGA5_ITGB1	5.69234e-06	0	NAMPT_ITGA5_ITGB1	Nampt - (Itga5+Itgb1)	VISFATIN	Secreted Signaling	PMID: 28490838	HiMYC	0.329369	0.476	0.281	2.71425e-05	0.17739	0.4805	0.5265	0.000197184
monocytes/macrophages	c1	Nampt	ITGA5_ITGB1	1.11979e-05	0	NAMPT_ITGA5_ITGB1	Nampt - (Itga5+Itgb1)	VISFATIN	Secreted Signaling	PMID: 28490838	HiMYC	0.193746	0.337	0.26	0.00438013	0.17739	0.4805	0.5265	0.000197184
dendritic cells	c2	Nampt	ITGA5_ITGB1	7.39411e-07	0	NAMPT_ITGA5_ITGB1	Nampt - (Itga5+Itgb1)	VISFATIN	Secreted Signaling	PMID: 28490838	HiMYC	0.329369	0.476	0.281	2.71425e-05	0.761787	0.351	0.1365	0.0977583
monocytes/macrophages	c2	Nampt	ITGA5_ITGB1	1.45518e-06	0	NAMPT_ITGA5_ITGB1	Nampt - (Itga5+Itgb1)	VISFATIN	Secreted Signaling	PMID: 28490838	HiMYC	0.193746	0.337	0.26	0.00438013	0.761787	0.351	0.1365	0.0977583
dendritic cells	c3	Nampt	ITGA5_ITGB1	3.73035e-06	0	NAMPT_ITGA5_ITGB1	Nampt - (Itga5+Itgb1)	VISFATIN	Secreted Signaling	PMID: 28490838	HiMYC	0.329369	0.476	0.281	2.71425e-05	0.433176	0.504	0.326	2.81808e-06
monocytes/macrophages	c3	Nampt	ITGA5_ITGB1	7.33465e-06	0	NAMPT_ITGA5_ITGB1	Nampt - (Itga5+Itgb1)	VISFATIN	Secreted Signaling	PMID: 28490838	HiMYC	0.193746	0.337	0.26	0.00438013	0.433176	0.504	0.326	2.81808e-06
dendritic cells	c4	Nampt	ITGA5_ITGB1	2.7502e-06	0	NAMPT_ITGA5_ITGB1	Nampt - (Itga5+Itgb1)	VISFATIN	Secreted Signaling	PMID: 28490838	HiMYC	0.329369	0.476	0.281	2.71425e-05	#N/A	#N/A	#N/A	#N/A
monocytes/macrophages	c4	Nampt	ITGA5_ITGB1	5.41125e-06	0	NAMPT_ITGA5_ITGB1	Nampt - (Itga5+Itgb1)	VISFATIN	Secreted Signaling	PMID: 28490838	HiMYC	0.193746	0.337	0.26	0.00438013	#N/A	#N/A	#N/A	#N/A
dendritic cells	c5	Nampt	ITGA5_ITGB1	2.8185e-07	0	NAMPT_ITGA5_ITGB1	Nampt - (Itga5+Itgb1)	VISFATIN	Secreted Signaling	PMID: 28490838	HiMYC	0.329369	0.476	0.281	2.71425e-05	#N/A	#N/A	#N/A	#N/A
monocytes/macrophages	c5	Nampt	ITGA5_ITGB1	5.54493e-07	0	NAMPT_ITGA5_ITGB1	Nampt - (Itga5+Itgb1)	VISFATIN	Secreted Signaling	PMID: 28490838	HiMYC	0.193746	0.337	0.26	0.00438013	#N/A	#N/A	#N/A	#N/A
dendritic cells	c6	Nampt	ITGA5_ITGB1	2.82506e-06	0	NAMPT_ITGA5_ITGB1	Nampt - (Itga5+Itgb1)	VISFATIN	Secreted Signaling	PMID: 28490838	HiMYC	0.329369	0.476	0.281	2.71425e-05	0.291902	0.767	0.773	0.144685
monocytes/macrophages	c6	Nampt	ITGA5_ITGB1	5.55068e-06	0	NAMPT_ITGA5_ITGB1	Nampt - (Itga5+Itgb1)	VISFATIN	Secreted Signaling	PMID: 28490838	HiMYC	0.193746	0.337	0.26	0.00438013	0.291902	0.767	0.773	0.144685
dendritic cells	c7	Nampt	ITGA5_ITGB1	2.32657e-07	0	NAMPT_ITGA5_ITGB1	Nampt - (Itga5+Itgb1)	VISFATIN	Secreted Signaling	PMID: 28490838	HiMYC	0.329369	0.476	0.281	2.71425e-05	0.0217192	0.5455	0.5	0.447293
monocytes/macrophages	c7	Nampt	ITGA5_ITGB1	4.57665e-07	0	NAMPT_ITGA5_ITGB1	Nampt - (Itga5+Itgb1)	VISFATIN	Secreted Signaling	PMID: 28490838	HiMYC	0.193746	0.337	0.26	0.00438013	0.0217192	0.5455	0.5	0.447293
dendritic cells	dendritic cells	Nampt	ITGA5_ITGB1	9.7699e-06	0	NAMPT_ITGA5_ITGB1	Nampt - (Itga5+Itgb1)	VISFATIN	Secreted Signaling	PMID: 28490838	HiMYC	0.329369	0.476	0.281	2.71425e-05	0.116359	0.764	0.693	0.21332
monocytes/macrophages	dendritic cells	Nampt	ITGA5_ITGB1	1.92267e-05	0	NAMPT_ITGA5_ITGB1	Nampt - (Itga5+Itgb1)	VISFATIN	Secreted Signaling	PMID: 28490838	HiMYC	0.193746	0.337	0.26	0.00438013	0.116359	0.764	0.693	0.21332
dendritic cells	monocytes/macrophages	Nampt	ITGA5_ITGB1	1.35514e-05	0	NAMPT_ITGA5_ITGB1	Nampt - (Itga5+Itgb1)	VISFATIN	Secreted Signaling	PMID: 28490838	HiMYC	0.329369	0.476	0.281	2.71425e-05	0.366249	0.378	0.24	1.69773e-06
monocytes/macrophages	monocytes/macrophages	Nampt	ITGA5_ITGB1	2.66706e-05	0	NAMPT_ITGA5_ITGB1	Nampt - (Itga5+Itgb1)	VISFATIN	Secreted Signaling	PMID: 28490838	HiMYC	0.193746	0.337	0.26	0.00438013	0.366249	0.378	0.24	1.69773e-06
c3	c1	Angptl4	ITGA5_ITGB1	2.67688e-07	0	ANGPTL4_ITGA5_ITGB1	Angptl4 - (Itga5+Itgb1)	ANGPTL	Secreted Signaling	PMID: 30049845	HiMYC	0.171156	0.252	0.185	0.0801618	0.17739	0.4805	0.5265	0.000197184
c4	c1	Angptl4	ITGA5_ITGB1	1.44115e-06	0	ANGPTL4_ITGA5_ITGB1	Angptl4 - (Itga5+Itgb1)	ANGPTL	Secreted Signaling	PMID: 30049845	HiMYC	0.135143	0.267	0.327	0.684682	0.17739	0.4805	0.5265	0.000197184
c3	c2	Angptl4	ITGA5_ITGB1	3.47257e-08	0	ANGPTL4_ITGA5_ITGB1	Angptl4 - (Itga5+Itgb1)	ANGPTL	Secreted Signaling	PMID: 30049845	HiMYC	0.171156	0.252	0.185	0.0801618	0.761787	0.351	0.1365	0.0977583
c4	c2	Angptl4	ITGA5_ITGB1	1.87276e-07	0	ANGPTL4_ITGA5_ITGB1	Angptl4 - (Itga5+Itgb1)	ANGPTL	Secreted Signaling	PMID: 30049845	HiMYC	0.135143	0.267	0.327	0.684682	0.761787	0.351	0.1365	0.0977583
c3	c3	Angptl4	ITGA5_ITGB1	1.75694e-07	0	ANGPTL4_ITGA5_ITGB1	Angptl4 - (Itga5+Itgb1)	ANGPTL	Secreted Signaling	PMID: 30049845	HiMYC	0.171156	0.252	0.185	0.0801618	0.433176	0.504	0.326	2.81808e-06
c4	c3	Angptl4	ITGA5_ITGB1	9.43966e-07	0	ANGPTL4_ITGA5_ITGB1	Angptl4 - (Itga5+Itgb1)	ANGPTL	Secreted Signaling	PMID: 30049845	HiMYC	0.135143	0.267	0.327	0.684682	0.433176	0.504	0.326	2.81808e-06
c3	c4	Angptl4	ITGA5_ITGB1	1.2925e-07	0	ANGPTL4_ITGA5_ITGB1	Angptl4 - (Itga5+Itgb1)	ANGPTL	Secreted Signaling	PMID: 30049845	HiMYC	0.171156	0.252	0.185	0.0801618	#N/A	#N/A	#N/A	#N/A
c4	c4	Angptl4	ITGA5_ITGB1	6.96411e-07	0	ANGPTL4_ITGA5_ITGB1	Angptl4 - (Itga5+Itgb1)	ANGPTL	Secreted Signaling	PMID: 30049845	HiMYC	0.135143	0.267	0.327	0.684682	#N/A	#N/A	#N/A	#N/A
c3	c5	Angptl4	ITGA5_ITGB1	1.32512e-08	0	ANGPTL4_ITGA5_ITGB1	Angptl4 - (Itga5+Itgb1)	ANGPTL	Secreted Signaling	PMID: 30049845	HiMYC	0.171156	0.252	0.185	0.0801618	#N/A	#N/A	#N/A	#N/A
c4	c5	Angptl4	ITGA5_ITGB1	7.13617e-08	0	ANGPTL4_ITGA5_ITGB1	Angptl4 - (Itga5+Itgb1)	ANGPTL	Secreted Signaling	PMID: 30049845	HiMYC	0.135143	0.267	0.327	0.684682	#N/A	#N/A	#N/A	#N/A
c3	c6	Angptl4	ITGA5_ITGB1	1.33353e-07	0	ANGPTL4_ITGA5_ITGB1	Angptl4 - (Itga5+Itgb1)	ANGPTL	Secreted Signaling	PMID: 30049845	HiMYC	0.171156	0.252	0.185	0.0801618	0.291902	0.767	0.773	0.144685
c4	c6	Angptl4	ITGA5_ITGB1	7.14386e-07	0	ANGPTL4_ITGA5_ITGB1	Angptl4 - (Itga5+Itgb1)	ANGPTL	Secreted Signaling	PMID: 30049845	HiMYC	0.135143	0.267	0.327	0.684682	0.291902	0.767	0.773	0.144685
c3	c7	Angptl4	ITGA5_ITGB1	1.09421e-08	0	ANGPTL4_ITGA5_ITGB1	Angptl4 - (Itga5+Itgb1)	ANGPTL	Secreted Signaling	PMID: 30049845	HiMYC	0.171156	0.252	0.185	0.0801618	0.0217192	0.5455	0.5	0.447293
c4	c7	Angptl4	ITGA5_ITGB1	5.89004e-08	0	ANGPTL4_ITGA5_ITGB1	Angptl4 - (Itga5+Itgb1)	ANGPTL	Secreted Signaling	PMID: 30049845	HiMYC	0.135143	0.267	0.327	0.684682	0.0217192	0.5455	0.5	0.447293
c3	dendritic cells	Angptl4	ITGA5_ITGB1	4.58887e-07	0	ANGPTL4_ITGA5_ITGB1	Angptl4 - (Itga5+Itgb1)	ANGPTL	Secreted Signaling	PMID: 30049845	HiMYC	0.171156	0.252	0.185	0.0801618	0.116359	0.764	0.693	0.21332
c4	dendritic cells	Angptl4	ITGA5_ITGB1	2.4744e-06	0	ANGPTL4_ITGA5_ITGB1	Angptl4 - (Itga5+Itgb1)	ANGPTL	Secreted Signaling	PMID: 30049845	HiMYC	0.135143	0.267	0.327	0.684682	0.116359	0.764	0.693	0.21332
c3	monocytes/macrophages	Angptl4	ITGA5_ITGB1	6.36351e-07	0	ANGPTL4_ITGA5_ITGB1	Angptl4 - (Itga5+Itgb1)	ANGPTL	Secreted Signaling	PMID: 30049845	HiMYC	0.171156	0.252	0.185	0.0801618	0.366249	0.378	0.24	1.69773e-06
c4	monocytes/macrophages	Angptl4	ITGA5_ITGB1	3.43239e-06	0	ANGPTL4_ITGA5_ITGB1	Angptl4 - (Itga5+Itgb1)	ANGPTL	Secreted Signaling	PMID: 30049845	HiMYC	0.135143	0.267	0.327	0.684682	0.366249	0.378	0.24	1.69773e-06
c3	c3	Angptl4	Cdh11	1.57414e-07	0	ANGPTL4_CDH11	Angptl4 - Cdh11	ANGPTL	Secreted Signaling	PMID: 30049845	HiMYC	0.171156	0.252	0.185	0.0801618	-0.116066	0.605	0.681	0.144414
c4	c3	Angptl4	Cdh11	8.4626e-07	0	ANGPTL4_CDH11	Angptl4 - Cdh11	ANGPTL	Secreted Signaling	PMID: 30049845	HiMYC	0.135143	0.267	0.327	0.684682	-0.116066	0.605	0.681	0.144414
c3	c5	Angptl4	Cdh11	9.03833e-09	0	ANGPTL4_CDH11	Angptl4 - Cdh11	ANGPTL	Secreted Signaling	PMID: 30049845	HiMYC	0.171156	0.252	0.185	0.0801618	#N/A	#N/A	#N/A	#N/A
c4	c5	Angptl4	Cdh11	4.87278e-08	0	ANGPTL4_CDH11	Angptl4 - Cdh11	ANGPTL	Secreted Signaling	PMID: 30049845	HiMYC	0.135143	0.267	0.327	0.684682	#N/A	#N/A	#N/A	#N/A
c3	c7	Angptl4	Cdh11	3.51439e-09	0	ANGPTL4_CDH11	Angptl4 - Cdh11	ANGPTL	Secreted Signaling	PMID: 30049845	HiMYC	0.171156	0.252	0.185	0.0801618	0.708707	0.364	0	0.605131
c4	c7	Angptl4	Cdh11	1.8968e-08	0	ANGPTL4_CDH11	Angptl4 - Cdh11	ANGPTL	Secreted Signaling	PMID: 30049845	HiMYC	0.135143	0.267	0.327	0.684682	0.708707	0.364	0	0.605131
c3	basal	Angptl4	Sdc1	1.81256e-06	0	ANGPTL4_SDC1	Angptl4 - Sdc1	ANGPTL	Secreted Signaling	PMID: 29017031	HiMYC	0.171156	0.252	0.185	0.0801618	#N/A	#N/A	#N/A	#N/A
c4	basal	Angptl4	Sdc1	9.75207e-06	0	ANGPTL4_SDC1	Angptl4 - Sdc1	ANGPTL	Secreted Signaling	PMID: 29017031	HiMYC	0.135143	0.267	0.327	0.684682	#N/A	#N/A	#N/A	#N/A
c3	c3	Angptl4	Sdc1	1.21392e-08	0	ANGPTL4_SDC1	Angptl4 - Sdc1	ANGPTL	Secreted Signaling	PMID: 29017031	HiMYC	0.171156	0.252	0.185	0.0801618	-0.172261	0.252	0.382	0.0118014
c4	c3	Angptl4	Sdc1	6.5574e-08	0	ANGPTL4_SDC1	Angptl4 - Sdc1	ANGPTL	Secreted Signaling	PMID: 29017031	HiMYC	0.135143	0.267	0.327	0.684682	-0.172261	0.252	0.382	0.0118014
c3	c4	Angptl4	Sdc1	7.70003e-08	0	ANGPTL4_SDC1	Angptl4 - Sdc1	ANGPTL	Secreted Signaling	PMID: 29017031	HiMYC	0.171156	0.252	0.185	0.0801618	0.164552	0.331	0.378	0.65695
c4	c4	Angptl4	Sdc1	4.15379e-07	0	ANGPTL4_SDC1	Angptl4 - Sdc1	ANGPTL	Secreted Signaling	PMID: 29017031	HiMYC	0.135143	0.267	0.327	0.684682	0.164552	0.331	0.378	0.65695
c3	c5	Angptl4	Sdc1	1.42076e-08	0	ANGPTL4_SDC1	Angptl4 - Sdc1	ANGPTL	Secreted Signaling	PMID: 29017031	HiMYC	0.171156	0.252	0.185	0.0801618	#N/A	#N/A	#N/A	#N/A
c4	c5	Angptl4	Sdc1	7.64926e-08	0	ANGPTL4_SDC1	Angptl4 - Sdc1	ANGPTL	Secreted Signaling	PMID: 29017031	HiMYC	0.135143	0.267	0.327	0.684682	#N/A	#N/A	#N/A	#N/A
c3	c6	Angptl4	Sdc1	2.60071e-08	0	ANGPTL4_SDC1	Angptl4 - Sdc1	ANGPTL	Secreted Signaling	PMID: 29017031	HiMYC	0.171156	0.252	0.185	0.0801618	0.397992	0.483	0.227	0.016419
c4	c6	Angptl4	Sdc1	1.40304e-07	0	ANGPTL4_SDC1	Angptl4 - Sdc1	ANGPTL	Secreted Signaling	PMID: 29017031	HiMYC	0.135143	0.267	0.327	0.684682	0.397992	0.483	0.227	0.016419
c3	c7	Angptl4	Sdc1	1.44e-09	0	ANGPTL4_SDC1	Angptl4 - Sdc1	ANGPTL	Secreted Signaling	PMID: 29017031	HiMYC	0.171156	0.252	0.185	0.0801618	0.306901	0.273	0	0.703771
c4	c7	Angptl4	Sdc1	7.77782e-09	0	ANGPTL4_SDC1	Angptl4 - Sdc1	ANGPTL	Secreted Signaling	PMID: 29017031	HiMYC	0.135143	0.267	0.327	0.684682	0.306901	0.273	0	0.703771
c3	c0	Angptl4	Sdc2	5.80357e-08	0	ANGPTL4_SDC2	Angptl4 - Sdc2	ANGPTL	Secreted Signaling	PMID: 29017031	HiMYC	0.171156	0.252	0.185	0.0801618	#N/A	#N/A	#N/A	#N/A
c4	c0	Angptl4	Sdc2	3.13119e-07	0	ANGPTL4_SDC2	Angptl4 - Sdc2	ANGPTL	Secreted Signaling	PMID: 29017031	HiMYC	0.135143	0.267	0.327	0.684682	#N/A	#N/A	#N/A	#N/A
c3	c1	Angptl4	Sdc2	8.42275e-08	0	ANGPTL4_SDC2	Angptl4 - Sdc2	ANGPTL	Secreted Signaling	PMID: 29017031	HiMYC	0.171156	0.252	0.185	0.0801618	#N/A	#N/A	#N/A	#N/A
c4	c1	Angptl4	Sdc2	4.54627e-07	0	ANGPTL4_SDC2	Angptl4 - Sdc2	ANGPTL	Secreted Signaling	PMID: 29017031	HiMYC	0.135143	0.267	0.327	0.684682	#N/A	#N/A	#N/A	#N/A
c3	c3	Angptl4	Sdc2	2.83464e-08	0	ANGPTL4_SDC2	Angptl4 - Sdc2	ANGPTL	Secreted Signaling	PMID: 29017031	HiMYC	0.171156	0.252	0.185	0.0801618	#N/A	#N/A	#N/A	#N/A
c4	c3	Angptl4	Sdc2	1.53041e-07	0	ANGPTL4_SDC2	Angptl4 - Sdc2	ANGPTL	Secreted Signaling	PMID: 29017031	HiMYC	0.135143	0.267	0.327	0.684682	#N/A	#N/A	#N/A	#N/A
c3	c5	Angptl4	Sdc2	1.58166e-08	0	ANGPTL4_SDC2	Angptl4 - Sdc2	ANGPTL	Secreted Signaling	PMID: 29017031	HiMYC	0.171156	0.252	0.185	0.0801618	#N/A	#N/A	#N/A	#N/A
c4	c5	Angptl4	Sdc2	8.51197e-08	0	ANGPTL4_SDC2	Angptl4 - Sdc2	ANGPTL	Secreted Signaling	PMID: 29017031	HiMYC	0.135143	0.267	0.327	0.684682	#N/A	#N/A	#N/A	#N/A
c3	c6	Angptl4	Sdc2	2.2393e-08	0	ANGPTL4_SDC2	Angptl4 - Sdc2	ANGPTL	Secreted Signaling	PMID: 29017031	HiMYC	0.171156	0.252	0.185	0.0801618	-0.383791	0.317	0.591	0.0196712
c4	c6	Angptl4	Sdc2	1.20835e-07	0	ANGPTL4_SDC2	Angptl4 - Sdc2	ANGPTL	Secreted Signaling	PMID: 29017031	HiMYC	0.135143	0.267	0.327	0.684682	-0.383791	0.317	0.591	0.0196712
c3	dendritic cells	Angptl4	Sdc3	2.52517e-07	0	ANGPTL4_SDC3	Angptl4 - Sdc3	ANGPTL	Secreted Signaling	PMID: 29017031	HiMYC	0.171156	0.252	0.185	0.0801618	0.2395	0.434	0.298	0.00163754
c4	dendritic cells	Angptl4	Sdc3	1.36296e-06	0	ANGPTL4_SDC3	Angptl4 - Sdc3	ANGPTL	Secreted Signaling	PMID: 29017031	HiMYC	0.135143	0.267	0.327	0.684682	0.2395	0.434	0.298	0.00163754
c3	monocytes/macrophages	Angptl4	Sdc3	6.63413e-07	0	ANGPTL4_SDC3	Angptl4 - Sdc3	ANGPTL	Secreted Signaling	PMID: 29017031	HiMYC	0.171156	0.252	0.185	0.0801618	0.429569	0.379	0.217	4.78928e-10
c4	monocytes/macrophages	Angptl4	Sdc3	3.57807e-06	0	ANGPTL4_SDC3	Angptl4 - Sdc3	ANGPTL	Secreted Signaling	PMID: 29017031	HiMYC	0.135143	0.267	0.327	0.684682	0.429569	0.379	0.217	4.78928e-10
c3	B cells	Angptl4	Sdc4	4.97873e-08	0	ANGPTL4_SDC4	Angptl4 - Sdc4	ANGPTL	Secreted Signaling	PMID: 29017031	HiMYC	0.171156	0.252	0.185	0.0801618	-0.733323	0.308	0.542	0.00274904
c4	B cells	Angptl4	Sdc4	2.68613e-07	0	ANGPTL4_SDC4	Angptl4 - Sdc4	ANGPTL	Secreted Signaling	PMID: 29017031	HiMYC	0.135143	0.267	0.327	0.684682	-0.733323	0.308	0.542	0.00274904
c3	basal	Angptl4	Sdc4	6.76907e-06	0	ANGPTL4_SDC4	Angptl4 - Sdc4	ANGPTL	Secreted Signaling	PMID: 29017031	HiMYC	0.171156	0.252	0.185	0.0801618	#N/A	#N/A	#N/A	#N/A
c4	basal	Angptl4	Sdc4	3.59871e-05	0	ANGPTL4_SDC4	Angptl4 - Sdc4	ANGPTL	Secreted Signaling	PMID: 29017031	HiMYC	0.135143	0.267	0.327	0.684682	#N/A	#N/A	#N/A	#N/A
c3	c0	Angptl4	Sdc4	9.03967e-08	0	ANGPTL4_SDC4	Angptl4 - Sdc4	ANGPTL	Secreted Signaling	PMID: 29017031	HiMYC	0.171156	0.252	0.185	0.0801618	-0.476723	0.468	0.615	0.000458254
c4	c0	Angptl4	Sdc4	4.87276e-07	0	ANGPTL4_SDC4	Angptl4 - Sdc4	ANGPTL	Secreted Signaling	PMID: 29017031	HiMYC	0.135143	0.267	0.327	0.684682	-0.476723	0.468	0.615	0.000458254
c3	c1	Angptl4	Sdc4	4.55327e-07	0	ANGPTL4_SDC4	Angptl4 - Sdc4	ANGPTL	Secreted Signaling	PMID: 29017031	HiMYC	0.171156	0.252	0.185	0.0801618	-0.169955	0.552	0.707	0.00234866
c4	c1	Angptl4	Sdc4	2.44488e-06	0	ANGPTL4_SDC4	Angptl4 - Sdc4	ANGPTL	Secreted Signaling	PMID: 29017031	HiMYC	0.135143	0.267	0.327	0.684682	-0.169955	0.552	0.707	0.00234866
c3	c2	Angptl4	Sdc4	1.35022e-07	0	ANGPTL4_SDC4	Angptl4 - Sdc4	ANGPTL	Secreted Signaling	PMID: 29017031	HiMYC	0.171156	0.252	0.185	0.0801618	0.228157	0.552	0.5	0.45629
c4	c2	Angptl4	Sdc4	7.23913e-07	0	ANGPTL4_SDC4	Angptl4 - Sdc4	ANGPTL	Secreted Signaling	PMID: 29017031	HiMYC	0.135143	0.267	0.327	0.684682	0.228157	0.552	0.5	0.45629
c3	c3	Angptl4	Sdc4	3.83911e-07	0	ANGPTL4_SDC4	Angptl4 - Sdc4	ANGPTL	Secreted Signaling	PMID: 29017031	HiMYC	0.171156	0.252	0.185	0.0801618	0.217342	0.891	0.792	0.000440194
c4	c3	Angptl4	Sdc4	2.04863e-06	0	ANGPTL4_SDC4	Angptl4 - Sdc4	ANGPTL	Secreted Signaling	PMID: 29017031	HiMYC	0.135143	0.267	0.327	0.684682	0.217342	0.891	0.792	0.000440194
c3	c4	Angptl4	Sdc4	3.05745e-07	0	ANGPTL4_SDC4	Angptl4 - Sdc4	ANGPTL	Secreted Signaling	PMID: 29017031	HiMYC	0.171156	0.252	0.185	0.0801618	-0.1649	0.634	0.724	0.31687
c4	c4	Angptl4	Sdc4	1.64076e-06	0	ANGPTL4_SDC4	Angptl4 - Sdc4	ANGPTL	Secreted Signaling	PMID: 29017031	HiMYC	0.135143	0.267	0.327	0.684682	-0.1649	0.634	0.724	0.31687
c3	c5	Angptl4	Sdc4	2.4072e-08	0	ANGPTL4_SDC4	Angptl4 - Sdc4	ANGPTL	Secreted Signaling	PMID: 29017031	HiMYC	0.171156	0.252	0.185	0.0801618	#N/A	#N/A	#N/A	#N/A
c4	c5	Angptl4	Sdc4	1.29269e-07	0	ANGPTL4_SDC4	Angptl4 - Sdc4	ANGPTL	Secreted Signaling	PMID: 29017031	HiMYC	0.135143	0.267	0.327	0.684682	#N/A	#N/A	#N/A	#N/A
c3	c6	Angptl4	Sdc4	1.51293e-07	0	ANGPTL4_SDC4	Angptl4 - Sdc4	ANGPTL	Secreted Signaling	PMID: 29017031	HiMYC	0.171156	0.252	0.185	0.0801618	#N/A	#N/A	#N/A	#N/A
c4	c6	Angptl4	Sdc4	8.09552e-07	0	ANGPTL4_SDC4	Angptl4 - Sdc4	ANGPTL	Secreted Signaling	PMID: 29017031	HiMYC	0.135143	0.267	0.327	0.684682	#N/A	#N/A	#N/A	#N/A
c3	c7	Angptl4	Sdc4	3.09919e-08	0	ANGPTL4_SDC4	Angptl4 - Sdc4	ANGPTL	Secreted Signaling	PMID: 29017031	HiMYC	0.171156	0.252	0.185	0.0801618	-0.157055	0.727	1	0.559584
c4	c7	Angptl4	Sdc4	1.65642e-07	0	ANGPTL4_SDC4	Angptl4 - Sdc4	ANGPTL	Secreted Signaling	PMID: 29017031	HiMYC	0.135143	0.267	0.327	0.684682	-0.157055	0.727	1	0.559584
c3	dendritic cells	Angptl4	Sdc4	4.86647e-07	0	ANGPTL4_SDC4	Angptl4 - Sdc4	ANGPTL	Secreted Signaling	PMID: 29017031	HiMYC	0.171156	0.252	0.185	0.0801618	-0.106276	0.47	0.509	0.319811
c4	dendritic cells	Angptl4	Sdc4	2.62374e-06	0	ANGPTL4_SDC4	Angptl4 - Sdc4	ANGPTL	Secreted Signaling	PMID: 29017031	HiMYC	0.135143	0.267	0.327	0.684682	-0.106276	0.47	0.509	0.319811
c3	luminal	Angptl4	Sdc4	1.01672e-06	0	ANGPTL4_SDC4	Angptl4 - Sdc4	ANGPTL	Secreted Signaling	PMID: 29017031	HiMYC	0.171156	0.252	0.185	0.0801618	-0.25439	0.611	0.653	2.22183e-07
c4	luminal	Angptl4	Sdc4	5.46623e-06	0	ANGPTL4_SDC4	Angptl4 - Sdc4	ANGPTL	Secreted Signaling	PMID: 29017031	HiMYC	0.135143	0.267	0.327	0.684682	-0.25439	0.611	0.653	2.22183e-07
c3	monocytes/macrophages	Angptl4	Sdc4	9.82172e-07	0	ANGPTL4_SDC4	Angptl4 - Sdc4	ANGPTL	Secreted Signaling	PMID: 29017031	HiMYC	0.171156	0.252	0.185	0.0801618	-0.397159	0.427	0.517	1.06221e-05
c4	monocytes/macrophages	Angptl4	Sdc4	5.29228e-06	0	ANGPTL4_SDC4	Angptl4 - Sdc4	ANGPTL	Secreted Signaling	PMID: 29017031	HiMYC	0.135143	0.267	0.327	0.684682	-0.397159	0.427	0.517	1.06221e-05
c4	basal	Mdk	Sdc1	4.7758e-05	0	MDK_SDC1	Mdk - Sdc1	MK	Secreted Signaling	PMID: 28356350	HiMYC	0.109154	0.703	0.776	0.718122	#N/A	#N/A	#N/A	#N/A
c7	basal	Mdk	Sdc1	4.26016e-07	0	MDK_SDC1	Mdk - Sdc1	MK	Secreted Signaling	PMID: 28356350	HiMYC	0.98128	0.273	0	0.703771	#N/A	#N/A	#N/A	#N/A
c4	c3	Mdk	Sdc1	3.28143e-07	0	MDK_SDC1	Mdk - Sdc1	MK	Secreted Signaling	PMID: 28356350	HiMYC	0.109154	0.703	0.776	0.718122	-0.172261	0.252	0.382	0.0118014
c7	c3	Mdk	Sdc1	2.85961e-09	0	MDK_SDC1	Mdk - Sdc1	MK	Secreted Signaling	PMID: 28356350	HiMYC	0.98128	0.273	0	0.703771	-0.172261	0.252	0.382	0.0118014
c4	c4	Mdk	Sdc1	2.06329e-06	0	MDK_SDC1	Mdk - Sdc1	MK	Secreted Signaling	PMID: 28356350	HiMYC	0.109154	0.703	0.776	0.718122	0.164552	0.331	0.378	0.65695
c7	c4	Mdk	Sdc1	1.81249e-08	0	MDK_SDC1	Mdk - Sdc1	MK	Secreted Signaling	PMID: 28356350	HiMYC	0.98128	0.273	0	0.703771	0.164552	0.331	0.378	0.65695
c4	c5	Mdk	Sdc1	3.75962e-07	0	MDK_SDC1	Mdk - Sdc1	MK	Secreted Signaling	PMID: 28356350	HiMYC	0.109154	0.703	0.776	0.718122	#N/A	#N/A	#N/A	#N/A
c7	c5	Mdk	Sdc1	3.34057e-09	0	MDK_SDC1	Mdk - Sdc1	MK	Secreted Signaling	PMID: 28356350	HiMYC	0.98128	0.273	0	0.703771	#N/A	#N/A	#N/A	#N/A
c4	c6	Mdk	Sdc1	6.97133e-07	0	MDK_SDC1	Mdk - Sdc1	MK	Secreted Signaling	PMID: 28356350	HiMYC	0.109154	0.703	0.776	0.718122	0.397992	0.483	0.227	0.016419
c7	c6	Mdk	Sdc1	6.12196e-09	0	MDK_SDC1	Mdk - Sdc1	MK	Secreted Signaling	PMID: 28356350	HiMYC	0.98128	0.273	0	0.703771	0.397992	0.483	0.227	0.016419
c4	c7	Mdk	Sdc1	3.88972e-08	0	MDK_SDC1	Mdk - Sdc1	MK	Secreted Signaling	PMID: 28356350	HiMYC	0.109154	0.703	0.776	0.718122	0.306901	0.273	0	0.703771
c7	c7	Mdk	Sdc1	3.39199e-10	0	MDK_SDC1	Mdk - Sdc1	MK	Secreted Signaling	PMID: 28356350	HiMYC	0.98128	0.273	0	0.703771	0.306901	0.273	0	0.703771
c4	c0	Mdk	Sdc2	1.55653e-06	0	MDK_SDC2	Mdk - Sdc2	MK	Secreted Signaling	PMID: 28356350	HiMYC	0.109154	0.703	0.776	0.718122	#N/A	#N/A	#N/A	#N/A
c7	c0	Mdk	Sdc2	1.3662e-08	0	MDK_SDC2	Mdk - Sdc2	MK	Secreted Signaling	PMID: 28356350	HiMYC	0.98128	0.273	0	0.703771	#N/A	#N/A	#N/A	#N/A
c4	c1	Mdk	Sdc2	2.26528e-06	0	MDK_SDC2	Mdk - Sdc2	MK	Secreted Signaling	PMID: 28356350	HiMYC	0.109154	0.703	0.776	0.718122	#N/A	#N/A	#N/A	#N/A
c7	c1	Mdk	Sdc2	1.98326e-08	0	MDK_SDC2	Mdk - Sdc2	MK	Secreted Signaling	PMID: 28356350	HiMYC	0.98128	0.273	0	0.703771	#N/A	#N/A	#N/A	#N/A
c4	c3	Mdk	Sdc2	7.63603e-07	0	MDK_SDC2	Mdk - Sdc2	MK	Secreted Signaling	PMID: 28356350	HiMYC	0.109154	0.703	0.776	0.718122	#N/A	#N/A	#N/A	#N/A
c7	c3	Mdk	Sdc2	6.67551e-09	0	MDK_SDC2	Mdk - Sdc2	MK	Secreted Signaling	PMID: 28356350	HiMYC	0.98128	0.273	0	0.703771	#N/A	#N/A	#N/A	#N/A
c4	c5	Mdk	Sdc2	4.17424e-07	0	MDK_SDC2	Mdk - Sdc2	MK	Secreted Signaling	PMID: 28356350	HiMYC	0.109154	0.703	0.776	0.718122	#N/A	#N/A	#N/A	#N/A
c7	c5	Mdk	Sdc2	3.71801e-09	0	MDK_SDC2	Mdk - Sdc2	MK	Secreted Signaling	PMID: 28356350	HiMYC	0.98128	0.273	0	0.703771	#N/A	#N/A	#N/A	#N/A
c4	c6	Mdk	Sdc2	6.0117e-07	0	MDK_SDC2	Mdk - Sdc2	MK	Secreted Signaling	PMID: 28356350	HiMYC	0.109154	0.703	0.776	0.718122	-0.383791	0.317	0.591	0.0196712
c7	c6	Mdk	Sdc2	5.27192e-09	0	MDK_SDC2	Mdk - Sdc2	MK	Secreted Signaling	PMID: 28356350	HiMYC	0.98128	0.273	0	0.703771	-0.383791	0.317	0.591	0.0196712
c4	B cells	Mdk	Sdc4	1.3352e-06	0	MDK_SDC4	Mdk - Sdc4	MK	Secreted Signaling	PMID: 28356350	HiMYC	0.109154	0.703	0.776	0.718122	-0.733323	0.308	0.542	0.00274904
c7	B cells	Mdk	Sdc4	1.17202e-08	0	MDK_SDC4	Mdk - Sdc4	MK	Secreted Signaling	PMID: 28356350	HiMYC	0.98128	0.273	0	0.703771	-0.733323	0.308	0.542	0.00274904
c4	basal	Mdk	Sdc4	0.000165749	0	MDK_SDC4	Mdk - Sdc4	MK	Secreted Signaling	PMID: 28356350	HiMYC	0.109154	0.703	0.776	0.718122	#N/A	#N/A	#N/A	#N/A
c7	basal	Mdk	Sdc4	1.58021e-06	0	MDK_SDC4	Mdk - Sdc4	MK	Secreted Signaling	PMID: 28356350	HiMYC	0.98128	0.273	0	0.703771	#N/A	#N/A	#N/A	#N/A
c4	c0	Mdk	Sdc4	2.41048e-06	0	MDK_SDC4	Mdk - Sdc4	MK	Secreted Signaling	PMID: 28356350	HiMYC	0.109154	0.703	0.776	0.718122	-0.476723	0.468	0.615	0.000458254
c7	c0	Mdk	Sdc4	2.12691e-08	0	MDK_SDC4	Mdk - Sdc4	MK	Secreted Signaling	PMID: 28356350	HiMYC	0.98128	0.273	0	0.703771	-0.476723	0.468	0.615	0.000458254
c4	c1	Mdk	Sdc4	1.18466e-05	0	MDK_SDC4	Mdk - Sdc4	MK	Secreted Signaling	PMID: 28356350	HiMYC	0.109154	0.703	0.776	0.718122	-0.169955	0.552	0.707	0.00234866
c7	c1	Mdk	Sdc4	1.06897e-07	0	MDK_SDC4	Mdk - Sdc4	MK	Secreted Signaling	PMID: 28356350	HiMYC	0.98128	0.273	0	0.703771	-0.169955	0.552	0.707	0.00234866
c4	c2	Mdk	Sdc4	3.48028e-06	0	MDK_SDC4	Mdk - Sdc4	MK	Secreted Signaling	PMID: 28356350	HiMYC	0.109154	0.703	0.776	0.718122	0.228157	0.552	0.5	0.45629
c7	c2	Mdk	Sdc4	3.16719e-08	0	MDK_SDC4	Mdk - Sdc4	MK	Secreted Signaling	PMID: 28356350	HiMYC	0.98128	0.273	0	0.703771	0.228157	0.552	0.5	0.45629
c4	c3	Mdk	Sdc4	9.61288e-06	0	MDK_SDC4	Mdk - Sdc4	MK	Secreted Signaling	PMID: 28356350	HiMYC	0.109154	0.703	0.776	0.718122	0.217342	0.891	0.792	0.000440194
c7	c3	Mdk	Sdc4	8.98125e-08	0	MDK_SDC4	Mdk - Sdc4	MK	Secreted Signaling	PMID: 28356350	HiMYC	0.98128	0.273	0	0.703771	0.217342	0.891	0.792	0.000440194
c4	c4	Mdk	Sdc4	7.92655e-06	0	MDK_SDC4	Mdk - Sdc4	MK	Secreted Signaling	PMID: 28356350	HiMYC	0.109154	0.703	0.776	0.718122	-0.1649	0.634	0.724	0.31687
c7	c4	Mdk	Sdc4	7.17562e-08	0	MDK_SDC4	Mdk - Sdc4	MK	Secreted Signaling	PMID: 28356350	HiMYC	0.98128	0.273	0	0.703771	-0.1649	0.634	0.724	0.31687
c4	c5	Mdk	Sdc4	6.26721e-07	0	MDK_SDC4	Mdk - Sdc4	MK	Secreted Signaling	PMID: 28356350	HiMYC	0.109154	0.703	0.776	0.718122	#N/A	#N/A	#N/A	#N/A
c7	c5	Mdk	Sdc4	5.65171e-09	0	MDK_SDC4	Mdk - Sdc4	MK	Secreted Signaling	PMID: 28356350	HiMYC	0.98128	0.273	0	0.703771	#N/A	#N/A	#N/A	#N/A
c4	c6	Mdk	Sdc4	3.85232e-06	0	MDK_SDC4	Mdk - Sdc4	MK	Secreted Signaling	PMID: 28356350	HiMYC	0.109154	0.703	0.776	0.718122	#N/A	#N/A	#N/A	#N/A
c7	c6	Mdk	Sdc4	3.5449e-08	0	MDK_SDC4	Mdk - Sdc4	MK	Secreted Signaling	PMID: 28356350	HiMYC	0.98128	0.273	0	0.703771	#N/A	#N/A	#N/A	#N/A
c4	c7	Mdk	Sdc4	7.83572e-07	0	MDK_SDC4	Mdk - Sdc4	MK	Secreted Signaling	PMID: 28356350	HiMYC	0.109154	0.703	0.776	0.718122	-0.157055	0.727	1	0.559584
c7	c7	Mdk	Sdc4	7.25683e-09	0	MDK_SDC4	Mdk - Sdc4	MK	Secreted Signaling	PMID: 28356350	HiMYC	0.98128	0.273	0	0.703771	-0.157055	0.727	1	0.559584
c4	dendritic cells	Mdk	Sdc4	1.2993e-05	0	MDK_SDC4	Mdk - Sdc4	MK	Secreted Signaling	PMID: 28356350	HiMYC	0.109154	0.703	0.776	0.718122	-0.106276	0.47	0.509	0.319811
c7	dendritic cells	Mdk	Sdc4	1.14514e-07	0	MDK_SDC4	Mdk - Sdc4	MK	Secreted Signaling	PMID: 28356350	HiMYC	0.98128	0.273	0	0.703771	-0.106276	0.47	0.509	0.319811
c4	luminal	Mdk	Sdc4	2.66645e-05	0	MDK_SDC4	Mdk - Sdc4	MK	Secreted Signaling	PMID: 28356350	HiMYC	0.109154	0.703	0.776	0.718122	-0.25439	0.611	0.653	2.22183e-07
c7	luminal	Mdk	Sdc4	2.38867e-07	0	MDK_SDC4	Mdk - Sdc4	MK	Secreted Signaling	PMID: 28356350	HiMYC	0.98128	0.273	0	0.703771	-0.25439	0.611	0.653	2.22183e-07
c4	monocytes/macrophages	Mdk	Sdc4	2.61259e-05	0	MDK_SDC4	Mdk - Sdc4	MK	Secreted Signaling	PMID: 28356350	HiMYC	0.109154	0.703	0.776	0.718122	-0.397159	0.427	0.517	1.06221e-05
c7	monocytes/macrophages	Mdk	Sdc4	2.31042e-07	0	MDK_SDC4	Mdk - Sdc4	MK	Secreted Signaling	PMID: 28356350	HiMYC	0.98128	0.273	0	0.703771	-0.397159	0.427	0.517	1.06221e-05
c4	CD4+ T lymphocytes	Mdk	ITGA4_ITGB1	2.07343e-05	0	MDK_ITGA4_ITGB1	Mdk - (Itga4+Itgb1)	MK	Secreted Signaling	PMID: 28356350	HiMYC	0.109154	0.703	0.776	0.718122	-0.132654	0.288	0.344	0.0653167
c7	CD4+ T lymphocytes	Mdk	ITGA4_ITGB1	1.84143e-07	0	MDK_ITGA4_ITGB1	Mdk - (Itga4+Itgb1)	MK	Secreted Signaling	PMID: 28356350	HiMYC	0.98128	0.273	0	0.703771	-0.132654	0.288	0.344	0.0653167
c4	dendritic cells	Mdk	ITGA4_ITGB1	1.68243e-05	0	MDK_ITGA4_ITGB1	Mdk - (Itga4+Itgb1)	MK	Secreted Signaling	PMID: 28356350	HiMYC	0.109154	0.703	0.776	0.718122	-0.00261068	0.6015	0.6315	0.110645
c7	dendritic cells	Mdk	ITGA4_ITGB1	1.48886e-07	0	MDK_ITGA4_ITGB1	Mdk - (Itga4+Itgb1)	MK	Secreted Signaling	PMID: 28356350	HiMYC	0.98128	0.273	0	0.703771	-0.00261068	0.6015	0.6315	0.110645
c4	basal	Mdk	ITGA6_ITGB1	8.25193e-05	0	MDK_ITGA6_ITGB1	Mdk - (Itga6+Itgb1)	MK	Secreted Signaling	PMID: 28356350	HiMYC	0.109154	0.703	0.776	0.718122	-0.103102	0.642	0.761	4.43339e-10
c7	basal	Mdk	ITGA6_ITGB1	7.50322e-07	0	MDK_ITGA6_ITGB1	Mdk - (Itga6+Itgb1)	MK	Secreted Signaling	PMID: 28356350	HiMYC	0.98128	0.273	0	0.703771	-0.103102	0.642	0.761	4.43339e-10
c4	luminal	Mdk	ITGA6_ITGB1	6.81788e-06	0	MDK_ITGA6_ITGB1	Mdk - (Itga6+Itgb1)	MK	Secreted Signaling	PMID: 28356350	HiMYC	0.109154	0.703	0.776	0.718122	-0.186978	0.4335	0.589	2.56636e-12
c7	luminal	Mdk	ITGA6_ITGB1	5.97244e-08	0	MDK_ITGA6_ITGB1	Mdk - (Itga6+Itgb1)	MK	Secreted Signaling	PMID: 28356350	HiMYC	0.98128	0.273	0	0.703771	-0.186978	0.4335	0.589	2.56636e-12
c4	c0	Mdk	Lrp1	1.71794e-06	0	MDK_LRP1	Mdk - Lrp1	MK	Secreted Signaling	PMID: 28356350	HiMYC	0.109154	0.703	0.776	0.718122	0.160772	0.383	0.283	0.0313301
c7	c0	Mdk	Lrp1	1.50937e-08	0	MDK_LRP1	Mdk - Lrp1	MK	Secreted Signaling	PMID: 28356350	HiMYC	0.98128	0.273	0	0.703771	0.160772	0.383	0.283	0.0313301
c4	c1	Mdk	Lrp1	1.3471e-05	0	MDK_LRP1	Mdk - Lrp1	MK	Secreted Signaling	PMID: 28356350	HiMYC	0.109154	0.703	0.776	0.718122	#N/A	#N/A	#N/A	#N/A
c7	c1	Mdk	Lrp1	1.22189e-07	0	MDK_LRP1	Mdk - Lrp1	MK	Secreted Signaling	PMID: 28356350	HiMYC	0.98128	0.273	0	0.703771	#N/A	#N/A	#N/A	#N/A
c4	c2	Mdk	Lrp1	1.05314e-06	0	MDK_LRP1	Mdk - Lrp1	MK	Secreted Signaling	PMID: 28356350	HiMYC	0.109154	0.703	0.776	0.718122	0.549216	0.343	0.212	0.0352856
c7	c2	Mdk	Lrp1	9.28135e-09	0	MDK_LRP1	Mdk - Lrp1	MK	Secreted Signaling	PMID: 28356350	HiMYC	0.98128	0.273	0	0.703771	0.549216	0.343	0.212	0.0352856
c4	c3	Mdk	Lrp1	4.75627e-06	0	MDK_LRP1	Mdk - Lrp1	MK	Secreted Signaling	PMID: 28356350	HiMYC	0.109154	0.703	0.776	0.718122	0.182507	0.639	0.672	0.373445
c7	c3	Mdk	Lrp1	4.28223e-08	0	MDK_LRP1	Mdk - Lrp1	MK	Secreted Signaling	PMID: 28356350	HiMYC	0.98128	0.273	0	0.703771	0.182507	0.639	0.672	0.373445
c4	c4	Mdk	Lrp1	7.63334e-06	0	MDK_LRP1	Mdk - Lrp1	MK	Secreted Signaling	PMID: 28356350	HiMYC	0.109154	0.703	0.776	0.718122	#N/A	#N/A	#N/A	#N/A
c7	c4	Mdk	Lrp1	6.89966e-08	0	MDK_LRP1	Mdk - Lrp1	MK	Secreted Signaling	PMID: 28356350	HiMYC	0.98128	0.273	0	0.703771	#N/A	#N/A	#N/A	#N/A
c4	c5	Mdk	Lrp1	9.36703e-07	0	MDK_LRP1	Mdk - Lrp1	MK	Secreted Signaling	PMID: 28356350	HiMYC	0.109154	0.703	0.776	0.718122	#N/A	#N/A	#N/A	#N/A
c7	c5	Mdk	Lrp1	8.60574e-09	0	MDK_LRP1	Mdk - Lrp1	MK	Secreted Signaling	PMID: 28356350	HiMYC	0.98128	0.273	0	0.703771	#N/A	#N/A	#N/A	#N/A
c4	c6	Mdk	Lrp1	3.7956e-06	0	MDK_LRP1	Mdk - Lrp1	MK	Secreted Signaling	PMID: 28356350	HiMYC	0.109154	0.703	0.776	0.718122	#N/A	#N/A	#N/A	#N/A
c7	c6	Mdk	Lrp1	3.4897e-08	0	MDK_LRP1	Mdk - Lrp1	MK	Secreted Signaling	PMID: 28356350	HiMYC	0.98128	0.273	0	0.703771	#N/A	#N/A	#N/A	#N/A
c4	c7	Mdk	Lrp1	5.23134e-07	0	MDK_LRP1	Mdk - Lrp1	MK	Secreted Signaling	PMID: 28356350	HiMYC	0.109154	0.703	0.776	0.718122	#N/A	#N/A	#N/A	#N/A
c7	c7	Mdk	Lrp1	4.742e-09	0	MDK_LRP1	Mdk - Lrp1	MK	Secreted Signaling	PMID: 28356350	HiMYC	0.98128	0.273	0	0.703771	#N/A	#N/A	#N/A	#N/A
c4	monocytes/macrophages	Mdk	Lrp1	2.04571e-05	0	MDK_LRP1	Mdk - Lrp1	MK	Secreted Signaling	PMID: 28356350	HiMYC	0.109154	0.703	0.776	0.718122	0.203658	0.46	0.391	0.0106419
c7	monocytes/macrophages	Mdk	Lrp1	1.80238e-07	0	MDK_LRP1	Mdk - Lrp1	MK	Secreted Signaling	PMID: 28356350	HiMYC	0.98128	0.273	0	0.703771	0.203658	0.46	0.391	0.0106419
c4	B cells	Mdk	Ncl	1.24436e-05	0	MDK_NCL	Mdk - Ncl	MK	Secreted Signaling	PMID: 28356350	HiMYC	0.109154	0.703	0.776	0.718122	#N/A	#N/A	#N/A	#N/A
c7	B cells	Mdk	Ncl	1.18775e-07	0	MDK_NCL	Mdk - Ncl	MK	Secreted Signaling	PMID: 28356350	HiMYC	0.98128	0.273	0	0.703771	#N/A	#N/A	#N/A	#N/A
c4	CD4+ T lymphocytes	Mdk	Ncl	7.38995e-05	0	MDK_NCL	Mdk - Ncl	MK	Secreted Signaling	PMID: 28356350	HiMYC	0.109154	0.703	0.776	0.718122	-0.115857	0.814	0.886	0.000503537
c7	CD4+ T lymphocytes	Mdk	Ncl	6.94656e-07	0	MDK_NCL	Mdk - Ncl	MK	Secreted Signaling	PMID: 28356350	HiMYC	0.98128	0.273	0	0.703771	-0.115857	0.814	0.886	0.000503537
c4	NK/cytoxic T lymphocytes	Mdk	Ncl	0.000498477	0	MDK_NCL	Mdk - Ncl	MK	Secreted Signaling	PMID: 28356350	HiMYC	0.109154	0.703	0.776	0.718122	-0.11941	0.882	0.912	6.48201e-15
c7	NK/cytoxic T lymphocytes	Mdk	Ncl	4.68184e-06	0	MDK_NCL	Mdk - Ncl	MK	Secreted Signaling	PMID: 28356350	HiMYC	0.98128	0.273	0	0.703771	-0.11941	0.882	0.912	6.48201e-15
c4	Treg	Mdk	Ncl	7.19154e-05	0	MDK_NCL	Mdk - Ncl	MK	Secreted Signaling	PMID: 28356350	HiMYC	0.109154	0.703	0.776	0.718122	#N/A	#N/A	#N/A	#N/A
c7	Treg	Mdk	Ncl	6.69157e-07	0	MDK_NCL	Mdk - Ncl	MK	Secreted Signaling	PMID: 28356350	HiMYC	0.98128	0.273	0	0.703771	#N/A	#N/A	#N/A	#N/A
c4	basal	Mdk	Ncl	0.000139732	0	MDK_NCL	Mdk - Ncl	MK	Secreted Signaling	PMID: 28356350	HiMYC	0.109154	0.703	0.776	0.718122	#N/A	#N/A	#N/A	#N/A
c7	basal	Mdk	Ncl	1.31228e-06	0	MDK_NCL	Mdk - Ncl	MK	Secreted Signaling	PMID: 28356350	HiMYC	0.98128	0.273	0	0.703771	#N/A	#N/A	#N/A	#N/A
c4	c0	Mdk	Ncl	1.18876e-05	0	MDK_NCL	Mdk - Ncl	MK	Secreted Signaling	PMID: 28356350	HiMYC	0.109154	0.703	0.776	0.718122	0.223683	0.872	0.877	0.0136239
c7	c0	Mdk	Ncl	1.11429e-07	0	MDK_NCL	Mdk - Ncl	MK	Secreted Signaling	PMID: 28356350	HiMYC	0.98128	0.273	0	0.703771	0.223683	0.872	0.877	0.0136239
c4	c1	Mdk	Ncl	1.66834e-05	0	MDK_NCL	Mdk - Ncl	MK	Secreted Signaling	PMID: 28356350	HiMYC	0.109154	0.703	0.776	0.718122	#N/A	#N/A	#N/A	#N/A
c7	c1	Mdk	Ncl	1.52907e-07	0	MDK_NCL	Mdk - Ncl	MK	Secreted Signaling	PMID: 28356350	HiMYC	0.98128	0.273	0	0.703771	#N/A	#N/A	#N/A	#N/A
c4	c2	Mdk	Ncl	5.37389e-06	0	MDK_NCL	Mdk - Ncl	MK	Secreted Signaling	PMID: 28356350	HiMYC	0.109154	0.703	0.776	0.718122	#N/A	#N/A	#N/A	#N/A
c7	c2	Mdk	Ncl	5.01813e-08	0	MDK_NCL	Mdk - Ncl	MK	Secreted Signaling	PMID: 28356350	HiMYC	0.98128	0.273	0	0.703771	#N/A	#N/A	#N/A	#N/A
c4	c3	Mdk	Ncl	9.86536e-06	0	MDK_NCL	Mdk - Ncl	MK	Secreted Signaling	PMID: 28356350	HiMYC	0.109154	0.703	0.776	0.718122	0.112855	0.924	0.904	0.141774
c7	c3	Mdk	Ncl	9.23525e-08	0	MDK_NCL	Mdk - Ncl	MK	Secreted Signaling	PMID: 28356350	HiMYC	0.98128	0.273	0	0.703771	0.112855	0.924	0.904	0.141774
c4	c4	Mdk	Ncl	1.27879e-05	0	MDK_NCL	Mdk - Ncl	MK	Secreted Signaling	PMID: 28356350	HiMYC	0.109154	0.703	0.776	0.718122	-0.214423	0.814	0.949	0.00130843
c7	c4	Mdk	Ncl	1.18771e-07	0	MDK_NCL	Mdk - Ncl	MK	Secreted Signaling	PMID: 28356350	HiMYC	0.98128	0.273	0	0.703771	-0.214423	0.814	0.949	0.00130843
c4	c5	Mdk	Ncl	1.05415e-06	0	MDK_NCL	Mdk - Ncl	MK	Secreted Signaling	PMID: 28356350	HiMYC	0.109154	0.703	0.776	0.718122	#N/A	#N/A	#N/A	#N/A
c7	c5	Mdk	Ncl	9.75421e-09	0	MDK_NCL	Mdk - Ncl	MK	Secreted Signaling	PMID: 28356350	HiMYC	0.98128	0.273	0	0.703771	#N/A	#N/A	#N/A	#N/A
c4	c6	Mdk	Ncl	4.97974e-06	0	MDK_NCL	Mdk - Ncl	MK	Secreted Signaling	PMID: 28356350	HiMYC	0.109154	0.703	0.776	0.718122	-0.275999	0.883	1	0.138517
c7	c6	Mdk	Ncl	4.66208e-08	0	MDK_NCL	Mdk - Ncl	MK	Secreted Signaling	PMID: 28356350	HiMYC	0.98128	0.273	0	0.703771	-0.275999	0.883	1	0.138517
c4	c7	Mdk	Ncl	9.49462e-07	0	MDK_NCL	Mdk - Ncl	MK	Secreted Signaling	PMID: 28356350	HiMYC	0.109154	0.703	0.776	0.718122	2.03868	0.909	0	0.191601
c7	c7	Mdk	Ncl	8.91637e-09	0	MDK_NCL	Mdk - Ncl	MK	Secreted Signaling	PMID: 28356350	HiMYC	0.98128	0.273	0	0.703771	2.03868	0.909	0	0.191601
c4	dendritic cells	Mdk	Ncl	5.65556e-05	0	MDK_NCL	Mdk - Ncl	MK	Secreted Signaling	PMID: 28356350	HiMYC	0.109154	0.703	0.776	0.718122	#N/A	#N/A	#N/A	#N/A
c7	dendritic cells	Mdk	Ncl	5.2257e-07	0	MDK_NCL	Mdk - Ncl	MK	Secreted Signaling	PMID: 28356350	HiMYC	0.98128	0.273	0	0.703771	#N/A	#N/A	#N/A	#N/A
c4	luminal	Mdk	Ncl	4.48595e-05	0	MDK_NCL	Mdk - Ncl	MK	Secreted Signaling	PMID: 28356350	HiMYC	0.109154	0.703	0.776	0.718122	#N/A	#N/A	#N/A	#N/A
c7	luminal	Mdk	Ncl	4.10379e-07	0	MDK_NCL	Mdk - Ncl	MK	Secreted Signaling	PMID: 28356350	HiMYC	0.98128	0.273	0	0.703771	#N/A	#N/A	#N/A	#N/A
c4	monocytes/macrophages	Mdk	Ncl	7.65435e-05	0	MDK_NCL	Mdk - Ncl	MK	Secreted Signaling	PMID: 28356350	HiMYC	0.109154	0.703	0.776	0.718122	-0.150254	0.729	0.84	1.9688e-05
c7	monocytes/macrophages	Mdk	Ncl	7.00138e-07	0	MDK_NCL	Mdk - Ncl	MK	Secreted Signaling	PMID: 28356350	HiMYC	0.98128	0.273	0	0.703771	-0.150254	0.729	0.84	1.9688e-05
c3	basal	Ptn	Sdc1	5.57594e-05	0	PTN_SDC1	Ptn - Sdc1	PTN	Secreted Signaling	PMID: 28356350; PMID: 25620911	HiMYC	0.434343	0.798	0.804	0.00251116	#N/A	#N/A	#N/A	#N/A
c4	basal	Ptn	Sdc1	9.048e-05	0	PTN_SDC1	Ptn - Sdc1	PTN	Secreted Signaling	PMID: 28356350; PMID: 25620911	HiMYC	0.349717	0.802	0.776	0.00738431	#N/A	#N/A	#N/A	#N/A
c3	c3	Ptn	Sdc1	3.90487e-07	0	PTN_SDC1	Ptn - Sdc1	PTN	Secreted Signaling	PMID: 28356350; PMID: 25620911	HiMYC	0.434343	0.798	0.804	0.00251116	-0.172261	0.252	0.382	0.0118014
c4	c3	Ptn	Sdc1	6.37326e-07	0	PTN_SDC1	Ptn - Sdc1	PTN	Secreted Signaling	PMID: 28356350; PMID: 25620911	HiMYC	0.349717	0.802	0.776	0.00738431	-0.172261	0.252	0.382	0.0118014
c3	c4	Ptn	Sdc1	2.4391e-06	0	PTN_SDC1	Ptn - Sdc1	PTN	Secreted Signaling	PMID: 28356350; PMID: 25620911	HiMYC	0.434343	0.798	0.804	0.00251116	0.164552	0.331	0.378	0.65695
c4	c4	Ptn	Sdc1	3.97285e-06	0	PTN_SDC1	Ptn - Sdc1	PTN	Secreted Signaling	PMID: 28356350; PMID: 25620911	HiMYC	0.349717	0.802	0.776	0.00738431	0.164552	0.331	0.378	0.65695
c3	c5	Ptn	Sdc1	4.40333e-07	0	PTN_SDC1	Ptn - Sdc1	PTN	Secreted Signaling	PMID: 28356350; PMID: 25620911	HiMYC	0.434343	0.798	0.804	0.00251116	#N/A	#N/A	#N/A	#N/A
c4	c5	Ptn	Sdc1	7.152e-07	0	PTN_SDC1	Ptn - Sdc1	PTN	Secreted Signaling	PMID: 28356350; PMID: 25620911	HiMYC	0.349717	0.802	0.776	0.00738431	#N/A	#N/A	#N/A	#N/A
c3	c6	Ptn	Sdc1	8.24333e-07	0	PTN_SDC1	Ptn - Sdc1	PTN	Secreted Signaling	PMID: 28356350; PMID: 25620911	HiMYC	0.434343	0.798	0.804	0.00251116	0.397992	0.483	0.227	0.016419
c4	c6	Ptn	Sdc1	1.3428e-06	0	PTN_SDC1	Ptn - Sdc1	PTN	Secreted Signaling	PMID: 28356350; PMID: 25620911	HiMYC	0.349717	0.802	0.776	0.00738431	0.397992	0.483	0.227	0.016419
c3	c7	Ptn	Sdc1	4.62614e-08	0	PTN_SDC1	Ptn - Sdc1	PTN	Secreted Signaling	PMID: 28356350; PMID: 25620911	HiMYC	0.434343	0.798	0.804	0.00251116	0.306901	0.273	0	0.703771
c4	c7	Ptn	Sdc1	7.54918e-08	0	PTN_SDC1	Ptn - Sdc1	PTN	Secreted Signaling	PMID: 28356350; PMID: 25620911	HiMYC	0.349717	0.802	0.776	0.00738431	0.306901	0.273	0	0.703771
c3	c0	Ptn	Sdc2	1.8413e-06	0	PTN_SDC2	Ptn - Sdc2	PTN	Secreted Signaling	PMID: 28356350; PMID: 25620911	HiMYC	0.434343	0.798	0.804	0.00251116	#N/A	#N/A	#N/A	#N/A
c4	c0	Ptn	Sdc2	2.99977e-06	0	PTN_SDC2	Ptn - Sdc2	PTN	Secreted Signaling	PMID: 28356350; PMID: 25620911	HiMYC	0.349717	0.802	0.776	0.00738431	#N/A	#N/A	#N/A	#N/A
c3	c1	Ptn	Sdc2	2.68532e-06	0	PTN_SDC2	Ptn - Sdc2	PTN	Secreted Signaling	PMID: 28356350; PMID: 25620911	HiMYC	0.434343	0.798	0.804	0.00251116	#N/A	#N/A	#N/A	#N/A
c4	c1	Ptn	Sdc2	4.37761e-06	0	PTN_SDC2	Ptn - Sdc2	PTN	Secreted Signaling	PMID: 28356350; PMID: 25620911	HiMYC	0.349717	0.802	0.776	0.00738431	#N/A	#N/A	#N/A	#N/A
c3	c3	Ptn	Sdc2	9.06298e-07	0	PTN_SDC2	Ptn - Sdc2	PTN	Secreted Signaling	PMID: 28356350; PMID: 25620911	HiMYC	0.434343	0.798	0.804	0.00251116	#N/A	#N/A	#N/A	#N/A
c4	c3	Ptn	Sdc2	1.478e-06	0	PTN_SDC2	Ptn - Sdc2	PTN	Secreted Signaling	PMID: 28356350; PMID: 25620911	HiMYC	0.349717	0.802	0.776	0.00738431	#N/A	#N/A	#N/A	#N/A
c3	c5	Ptn	Sdc2	4.87941e-07	0	PTN_SDC2	Ptn - Sdc2	PTN	Secreted Signaling	PMID: 28356350; PMID: 25620911	HiMYC	0.434343	0.798	0.804	0.00251116	#N/A	#N/A	#N/A	#N/A
c4	c5	Ptn	Sdc2	7.92058e-07	0	PTN_SDC2	Ptn - Sdc2	PTN	Secreted Signaling	PMID: 28356350; PMID: 25620911	HiMYC	0.349717	0.802	0.776	0.00738431	#N/A	#N/A	#N/A	#N/A
c3	c6	Ptn	Sdc2	7.11673e-07	0	PTN_SDC2	Ptn - Sdc2	PTN	Secreted Signaling	PMID: 28356350; PMID: 25620911	HiMYC	0.434343	0.798	0.804	0.00251116	-0.383791	0.317	0.591	0.0196712
c4	c6	Ptn	Sdc2	1.15969e-06	0	PTN_SDC2	Ptn - Sdc2	PTN	Secreted Signaling	PMID: 28356350; PMID: 25620911	HiMYC	0.349717	0.802	0.776	0.00738431	-0.383791	0.317	0.591	0.0196712
c3	dendritic cells	Ptn	Sdc3	8.04891e-06	0	PTN_SDC3	Ptn - Sdc3	PTN	Secreted Signaling	PMID: 28356350; PMID: 25620911	HiMYC	0.434343	0.798	0.804	0.00251116	0.2395	0.434	0.298	0.00163754
c4	dendritic cells	Ptn	Sdc3	1.3121e-05	0	PTN_SDC3	Ptn - Sdc3	PTN	Secreted Signaling	PMID: 28356350; PMID: 25620911	HiMYC	0.349717	0.802	0.776	0.00738431	0.2395	0.434	0.298	0.00163754
c3	monocytes/macrophages	Ptn	Sdc3	2.09669e-05	0	PTN_SDC3	Ptn - Sdc3	PTN	Secreted Signaling	PMID: 28356350; PMID: 25620911	HiMYC	0.434343	0.798	0.804	0.00251116	0.429569	0.379	0.217	4.78928e-10
c4	monocytes/macrophages	Ptn	Sdc3	3.41412e-05	0	PTN_SDC3	Ptn - Sdc3	PTN	Secreted Signaling	PMID: 28356350; PMID: 25620911	HiMYC	0.349717	0.802	0.776	0.00738431	0.429569	0.379	0.217	4.78928e-10
c3	B cells	Ptn	Sdc4	1.57938e-06	0	PTN_SDC4	Ptn - Sdc4	PTN	Secreted Signaling	PMID: 28356350; PMID: 25620911	HiMYC	0.434343	0.798	0.804	0.00251116	-0.733323	0.308	0.542	0.00274904
c4	B cells	Ptn	Sdc4	2.573e-06	0	PTN_SDC4	Ptn - Sdc4	PTN	Secreted Signaling	PMID: 28356350; PMID: 25620911	HiMYC	0.349717	0.802	0.776	0.00738431	-0.733323	0.308	0.542	0.00274904
c3	basal	Ptn	Sdc4	0.000184056	0	PTN_SDC4	Ptn - Sdc4	PTN	Secreted Signaling	PMID: 28356350; PMID: 25620911	HiMYC	0.434343	0.798	0.804	0.00251116	#N/A	#N/A	#N/A	#N/A
c4	basal	Ptn	Sdc4	0.000294331	0	PTN_SDC4	Ptn - Sdc4	PTN	Secreted Signaling	PMID: 28356350; PMID: 25620911	HiMYC	0.349717	0.802	0.776	0.00738431	#N/A	#N/A	#N/A	#N/A
c3	c0	Ptn	Sdc4	2.8392e-06	0	PTN_SDC4	Ptn - Sdc4	PTN	Secreted Signaling	PMID: 28356350; PMID: 25620911	HiMYC	0.434343	0.798	0.804	0.00251116	-0.476723	0.468	0.615	0.000458254
c4	c0	Ptn	Sdc4	4.61941e-06	0	PTN_SDC4	Ptn - Sdc4	PTN	Secreted Signaling	PMID: 28356350; PMID: 25620911	HiMYC	0.349717	0.802	0.776	0.00738431	-0.476723	0.468	0.615	0.000458254
c3	c1	Ptn	Sdc4	1.37063e-05	0	PTN_SDC4	Ptn - Sdc4	PTN	Secreted Signaling	PMID: 28356350; PMID: 25620911	HiMYC	0.434343	0.798	0.804	0.00251116	-0.169955	0.552	0.707	0.00234866
c4	c1	Ptn	Sdc4	2.21807e-05	0	PTN_SDC4	Ptn - Sdc4	PTN	Secreted Signaling	PMID: 28356350; PMID: 25620911	HiMYC	0.349717	0.802	0.776	0.00738431	-0.169955	0.552	0.707	0.00234866
c3	c2	Ptn	Sdc4	4.00012e-06	0	PTN_SDC4	Ptn - Sdc4	PTN	Secreted Signaling	PMID: 28356350; PMID: 25620911	HiMYC	0.434343	0.798	0.804	0.00251116	0.228157	0.552	0.5	0.45629
c4	c2	Ptn	Sdc4	6.46064e-06	0	PTN_SDC4	Ptn - Sdc4	PTN	Secreted Signaling	PMID: 28356350; PMID: 25620911	HiMYC	0.349717	0.802	0.776	0.00738431	0.228157	0.552	0.5	0.45629
c3	c3	Ptn	Sdc4	1.08319e-05	0	PTN_SDC4	Ptn - Sdc4	PTN	Secreted Signaling	PMID: 28356350; PMID: 25620911	HiMYC	0.434343	0.798	0.804	0.00251116	0.217342	0.891	0.792	0.000440194
c4	c3	Ptn	Sdc4	1.73941e-05	0	PTN_SDC4	Ptn - Sdc4	PTN	Secreted Signaling	PMID: 28356350; PMID: 25620911	HiMYC	0.349717	0.802	0.776	0.00738431	0.217342	0.891	0.792	0.000440194
c3	c4	Ptn	Sdc4	9.14771e-06	0	PTN_SDC4	Ptn - Sdc4	PTN	Secreted Signaling	PMID: 28356350; PMID: 25620911	HiMYC	0.434343	0.798	0.804	0.00251116	-0.1649	0.634	0.724	0.31687
c4	c4	Ptn	Sdc4	1.47924e-05	0	PTN_SDC4	Ptn - Sdc4	PTN	Secreted Signaling	PMID: 28356350; PMID: 25620911	HiMYC	0.349717	0.802	0.776	0.00738431	-0.1649	0.634	0.724	0.31687
c3	c5	Ptn	Sdc4	7.2545e-07	0	PTN_SDC4	Ptn - Sdc4	PTN	Secreted Signaling	PMID: 28356350; PMID: 25620911	HiMYC	0.434343	0.798	0.804	0.00251116	#N/A	#N/A	#N/A	#N/A
c4	c5	Ptn	Sdc4	1.17414e-06	0	PTN_SDC4	Ptn - Sdc4	PTN	Secreted Signaling	PMID: 28356350; PMID: 25620911	HiMYC	0.349717	0.802	0.776	0.00738431	#N/A	#N/A	#N/A	#N/A
c3	c6	Ptn	Sdc4	4.39038e-06	0	PTN_SDC4	Ptn - Sdc4	PTN	Secreted Signaling	PMID: 28356350; PMID: 25620911	HiMYC	0.434343	0.798	0.804	0.00251116	#N/A	#N/A	#N/A	#N/A
c4	c6	Ptn	Sdc4	7.07335e-06	0	PTN_SDC4	Ptn - Sdc4	PTN	Secreted Signaling	PMID: 28356350; PMID: 25620911	HiMYC	0.349717	0.802	0.776	0.00738431	#N/A	#N/A	#N/A	#N/A
c3	c7	Ptn	Sdc4	8.88714e-07	0	PTN_SDC4	Ptn - Sdc4	PTN	Secreted Signaling	PMID: 28356350; PMID: 25620911	HiMYC	0.434343	0.798	0.804	0.00251116	-0.157055	0.727	1	0.559584
c4	c7	Ptn	Sdc4	1.4298e-06	0	PTN_SDC4	Ptn - Sdc4	PTN	Secreted Signaling	PMID: 28356350; PMID: 25620911	HiMYC	0.349717	0.802	0.776	0.00738431	-0.157055	0.727	1	0.559584
c3	dendritic cells	Ptn	Sdc4	1.53181e-05	0	PTN_SDC4	Ptn - Sdc4	PTN	Secreted Signaling	PMID: 28356350; PMID: 25620911	HiMYC	0.434343	0.798	0.804	0.00251116	-0.106276	0.47	0.509	0.319811
c4	dendritic cells	Ptn	Sdc4	2.49298e-05	0	PTN_SDC4	Ptn - Sdc4	PTN	Secreted Signaling	PMID: 28356350; PMID: 25620911	HiMYC	0.349717	0.802	0.776	0.00738431	-0.106276	0.47	0.509	0.319811
c3	luminal	Ptn	Sdc4	3.10268e-05	0	PTN_SDC4	Ptn - Sdc4	PTN	Secreted Signaling	PMID: 28356350; PMID: 25620911	HiMYC	0.434343	0.798	0.804	0.00251116	-0.25439	0.611	0.653	2.22183e-07
c4	luminal	Ptn	Sdc4	5.02957e-05	0	PTN_SDC4	Ptn - Sdc4	PTN	Secreted Signaling	PMID: 28356350; PMID: 25620911	HiMYC	0.349717	0.802	0.776	0.00738431	-0.25439	0.611	0.653	2.22183e-07
c3	monocytes/macrophages	Ptn	Sdc4	3.07166e-05	0	PTN_SDC4	Ptn - Sdc4	PTN	Secreted Signaling	PMID: 28356350; PMID: 25620911	HiMYC	0.434343	0.798	0.804	0.00251116	-0.397159	0.427	0.517	1.06221e-05
c4	monocytes/macrophages	Ptn	Sdc4	4.99486e-05	0	PTN_SDC4	Ptn - Sdc4	PTN	Secreted Signaling	PMID: 28356350; PMID: 25620911	HiMYC	0.349717	0.802	0.776	0.00738431	-0.397159	0.427	0.517	1.06221e-05
c3	B cells	Ptn	Ncl	1.38064e-05	0	PTN_NCL	Ptn - Ncl	PTN	Secreted Signaling	PMID: 28356350; PMID: 25620911	HiMYC	0.434343	0.798	0.804	0.00251116	#N/A	#N/A	#N/A	#N/A
c4	B cells	Ptn	Ncl	2.20731e-05	0	PTN_NCL	Ptn - Ncl	PTN	Secreted Signaling	PMID: 28356350; PMID: 25620911	HiMYC	0.349717	0.802	0.776	0.00738431	#N/A	#N/A	#N/A	#N/A
c3	CD4+ T lymphocytes	Ptn	Ncl	8.29004e-05	0	PTN_NCL	Ptn - Ncl	PTN	Secreted Signaling	PMID: 28356350; PMID: 25620911	HiMYC	0.434343	0.798	0.804	0.00251116	-0.115857	0.814	0.886	0.000503537
c4	CD4+ T lymphocytes	Ptn	Ncl	0.000132953	0	PTN_NCL	Ptn - Ncl	PTN	Secreted Signaling	PMID: 28356350; PMID: 25620911	HiMYC	0.349717	0.802	0.776	0.00738431	-0.115857	0.814	0.886	0.000503537
c3	NK/cytoxic T lymphocytes	Ptn	Ncl	0.000559528	0	PTN_NCL	Ptn - Ncl	PTN	Secreted Signaling	PMID: 28356350; PMID: 25620911	HiMYC	0.434343	0.798	0.804	0.00251116	-0.11941	0.882	0.912	6.48201e-15
c4	NK/cytoxic T lymphocytes	Ptn	Ncl	0.000897505	0	PTN_NCL	Ptn - Ncl	PTN	Secreted Signaling	PMID: 28356350; PMID: 25620911	HiMYC	0.349717	0.802	0.776	0.00738431	-0.11941	0.882	0.912	6.48201e-15
c3	Treg	Ptn	Ncl	8.12808e-05	0	PTN_NCL	Ptn - Ncl	PTN	Secreted Signaling	PMID: 28356350; PMID: 25620911	HiMYC	0.434343	0.798	0.804	0.00251116	#N/A	#N/A	#N/A	#N/A
c4	Treg	Ptn	Ncl	0.000130636	0	PTN_NCL	Ptn - Ncl	PTN	Secreted Signaling	PMID: 28356350; PMID: 25620911	HiMYC	0.349717	0.802	0.776	0.00738431	#N/A	#N/A	#N/A	#N/A
c3	basal	Ptn	Ncl	0.000156857	0	PTN_NCL	Ptn - Ncl	PTN	Secreted Signaling	PMID: 28356350; PMID: 25620911	HiMYC	0.434343	0.798	0.804	0.00251116	#N/A	#N/A	#N/A	#N/A
c4	basal	Ptn	Ncl	0.00025161	0	PTN_NCL	Ptn - Ncl	PTN	Secreted Signaling	PMID: 28356350; PMID: 25620911	HiMYC	0.349717	0.802	0.776	0.00738431	#N/A	#N/A	#N/A	#N/A
c3	c0	Ptn	Ncl	1.33631e-05	0	PTN_NCL	Ptn - Ncl	PTN	Secreted Signaling	PMID: 28356350; PMID: 25620911	HiMYC	0.434343	0.798	0.804	0.00251116	0.223683	0.872	0.877	0.0136239
c4	c0	Ptn	Ncl	2.1444e-05	0	PTN_NCL	Ptn - Ncl	PTN	Secreted Signaling	PMID: 28356350; PMID: 25620911	HiMYC	0.349717	0.802	0.776	0.00738431	0.223683	0.872	0.877	0.0136239
c3	c1	Ptn	Ncl	1.90715e-05	0	PTN_NCL	Ptn - Ncl	PTN	Secreted Signaling	PMID: 28356350; PMID: 25620911	HiMYC	0.434343	0.798	0.804	0.00251116	#N/A	#N/A	#N/A	#N/A
c4	c1	Ptn	Ncl	3.07534e-05	0	PTN_NCL	Ptn - Ncl	PTN	Secreted Signaling	PMID: 28356350; PMID: 25620911	HiMYC	0.349717	0.802	0.776	0.00738431	#N/A	#N/A	#N/A	#N/A
c3	c2	Ptn	Ncl	6.05774e-06	0	PTN_NCL	Ptn - Ncl	PTN	Secreted Signaling	PMID: 28356350; PMID: 25620911	HiMYC	0.434343	0.798	0.804	0.00251116	#N/A	#N/A	#N/A	#N/A
c4	c2	Ptn	Ncl	9.72873e-06	0	PTN_NCL	Ptn - Ncl	PTN	Secreted Signaling	PMID: 28356350; PMID: 25620911	HiMYC	0.349717	0.802	0.776	0.00738431	#N/A	#N/A	#N/A	#N/A
c3	c3	Ptn	Ncl	1.11004e-05	0	PTN_NCL	Ptn - Ncl	PTN	Secreted Signaling	PMID: 28356350; PMID: 25620911	HiMYC	0.434343	0.798	0.804	0.00251116	0.112855	0.924	0.904	0.141774
c4	c3	Ptn	Ncl	1.78179e-05	0	PTN_NCL	Ptn - Ncl	PTN	Secreted Signaling	PMID: 28356350; PMID: 25620911	HiMYC	0.349717	0.802	0.776	0.00738431	0.112855	0.924	0.904	0.141774
c3	c4	Ptn	Ncl	1.4473e-05	0	PTN_NCL	Ptn - Ncl	PTN	Secreted Signaling	PMID: 28356350; PMID: 25620911	HiMYC	0.434343	0.798	0.804	0.00251116	-0.214423	0.814	0.949	0.00130843
c4	c4	Ptn	Ncl	2.32704e-05	0	PTN_NCL	Ptn - Ncl	PTN	Secreted Signaling	PMID: 28356350; PMID: 25620911	HiMYC	0.349717	0.802	0.776	0.00738431	-0.214423	0.814	0.949	0.00130843
c3	c5	Ptn	Ncl	1.19639e-06	0	PTN_NCL	Ptn - Ncl	PTN	Secreted Signaling	PMID: 28356350; PMID: 25620911	HiMYC	0.434343	0.798	0.804	0.00251116	#N/A	#N/A	#N/A	#N/A
c4	c5	Ptn	Ncl	1.92517e-06	0	PTN_NCL	Ptn - Ncl	PTN	Secreted Signaling	PMID: 28356350; PMID: 25620911	HiMYC	0.349717	0.802	0.776	0.00738431	#N/A	#N/A	#N/A	#N/A
c3	c6	Ptn	Ncl	5.6028e-06	0	PTN_NCL	Ptn - Ncl	PTN	Secreted Signaling	PMID: 28356350; PMID: 25620911	HiMYC	0.434343	0.798	0.804	0.00251116	-0.275999	0.883	1	0.138517
c4	c6	Ptn	Ncl	8.9932e-06	0	PTN_NCL	Ptn - Ncl	PTN	Secreted Signaling	PMID: 28356350; PMID: 25620911	HiMYC	0.349717	0.802	0.776	0.00738431	-0.275999	0.883	1	0.138517
c3	c7	Ptn	Ncl	1.06586e-06	0	PTN_NCL	Ptn - Ncl	PTN	Secreted Signaling	PMID: 28356350; PMID: 25620911	HiMYC	0.434343	0.798	0.804	0.00251116	2.03868	0.909	0	0.191601
c4	c7	Ptn	Ncl	1.70973e-06	0	PTN_NCL	Ptn - Ncl	PTN	Secreted Signaling	PMID: 28356350; PMID: 25620911	HiMYC	0.349717	0.802	0.776	0.00738431	2.03868	0.909	0	0.191601
c3	dendritic cells	Ptn	Ncl	6.42551e-05	0	PTN_NCL	Ptn - Ncl	PTN	Secreted Signaling	PMID: 28356350; PMID: 25620911	HiMYC	0.434343	0.798	0.804	0.00251116	#N/A	#N/A	#N/A	#N/A
c4	dendritic cells	Ptn	Ncl	0.000103428	0	PTN_NCL	Ptn - Ncl	PTN	Secreted Signaling	PMID: 28356350; PMID: 25620911	HiMYC	0.349717	0.802	0.776	0.00738431	#N/A	#N/A	#N/A	#N/A
c3	luminal	Ptn	Ncl	5.13537e-05	0	PTN_NCL	Ptn - Ncl	PTN	Secreted Signaling	PMID: 28356350; PMID: 25620911	HiMYC	0.434343	0.798	0.804	0.00251116	#N/A	#N/A	#N/A	#N/A
c4	luminal	Ptn	Ncl	8.28443e-05	0	PTN_NCL	Ptn - Ncl	PTN	Secreted Signaling	PMID: 28356350; PMID: 25620911	HiMYC	0.349717	0.802	0.776	0.00738431	#N/A	#N/A	#N/A	#N/A
c3	monocytes/macrophages	Ptn	Ncl	8.76329e-05	0	PTN_NCL	Ptn - Ncl	PTN	Secreted Signaling	PMID: 28356350; PMID: 25620911	HiMYC	0.434343	0.798	0.804	0.00251116	-0.150254	0.729	0.84	1.9688e-05
c4	monocytes/macrophages	Ptn	Ncl	0.000141374	0	PTN_NCL	Ptn - Ncl	PTN	Secreted Signaling	PMID: 28356350; PMID: 25620911	HiMYC	0.349717	0.802	0.776	0.00738431	-0.150254	0.729	0.84	1.9688e-05
c6	c5	Postn	ITGAV_ITGB5	4.17019e-09	0	POSTN_ITGAV_ITGB5	Postn - (Itgav+Itgb5)	PERIOSTIN	Secreted Signaling	PMID: 26721738	HiMYC	0.166294	0.25	0.273	0.983672	#N/A	#N/A	#N/A	#N/A
c7	c5	Postn	ITGAV_ITGB5	5.76382e-09	0	POSTN_ITGAV_ITGB5	Postn - (Itgav+Itgb5)	PERIOSTIN	Secreted Signaling	PMID: 26721738	HiMYC	1.0128	0.455	0	0.518242	#N/A	#N/A	#N/A	#N/A
c6	c7	Postn	ITGAV_ITGB5	4.87457e-09	0	POSTN_ITGAV_ITGB5	Postn - (Itgav+Itgb5)	PERIOSTIN	Secreted Signaling	PMID: 26721738	HiMYC	0.166294	0.25	0.273	0.983672	0.981611	0.545	0	0.439492
c7	c7	Postn	ITGAV_ITGB5	6.71666e-09	0	POSTN_ITGAV_ITGB5	Postn - (Itgav+Itgb5)	PERIOSTIN	Secreted Signaling	PMID: 26721738	HiMYC	1.0128	0.455	0	0.518242	0.981611	0.545	0	0.439492
c1	monocytes/macrophages	C3	C3ar1	0.000111586	0	C3_C3AR1	C3 - C3ar1	COMPLEMENT	Secreted Signaling	KEGG: mmu04080	HiMYC	0.90513	0.667	0.376	1.99452e-15	#N/A	#N/A	#N/A	#N/A
c7	monocytes/macrophages	C3	C3ar1	7.61271e-07	0	C3_C3AR1	C3 - C3ar1	COMPLEMENT	Secreted Signaling	KEGG: mmu04080	HiMYC	1.00967	0.364	0	0.605131	#N/A	#N/A	#N/A	#N/A
c1	dendritic cells	C3	ITGAM_ITGB2	2.34811e-05	0	C3_ITGAM_ITGB2	C3 - (Itgam+Itgb2)	COMPLEMENT	Secreted Signaling	PMID: 16234578	HiMYC	0.90513	0.667	0.376	1.99452e-15	0.197957	0.66	0.632	0.0282283
c7	dendritic cells	C3	ITGAM_ITGB2	1.55581e-07	0	C3_ITGAM_ITGB2	C3 - (Itgam+Itgb2)	COMPLEMENT	Secreted Signaling	PMID: 16234578	HiMYC	1.00967	0.364	0	0.605131	0.197957	0.66	0.632	0.0282283
c1	monocytes/macrophages	C3	ITGAM_ITGB2	4.33456e-05	0	C3_ITGAM_ITGB2	C3 - (Itgam+Itgb2)	COMPLEMENT	Secreted Signaling	PMID: 16234578	HiMYC	0.90513	0.667	0.376	1.99452e-15	#N/A	#N/A	#N/A	#N/A
c7	monocytes/macrophages	C3	ITGAM_ITGB2	2.87809e-07	0	C3_ITGAM_ITGB2	C3 - (Itgam+Itgb2)	COMPLEMENT	Secreted Signaling	PMID: 16234578	HiMYC	1.00967	0.364	0	0.605131	#N/A	#N/A	#N/A	#N/A
c1	dendritic cells	C3	ITGAX_ITGB2	5.29195e-05	0	C3_ITGAX_ITGB2	C3 - (Itgax+Itgb2)	COMPLEMENT	Secreted Signaling	PMID: 16234578	HiMYC	0.90513	0.667	0.376	1.99452e-15	0.197957	0.66	0.632	0.0282283
c7	dendritic cells	C3	ITGAX_ITGB2	3.57273e-07	0	C3_ITGAX_ITGB2	C3 - (Itgax+Itgb2)	COMPLEMENT	Secreted Signaling	PMID: 16234578	HiMYC	1.00967	0.364	0	0.605131	0.197957	0.66	0.632	0.0282283
c7	dendritic cells	Kitl	Kit	1.41165e-07	0	KITL_KIT	Kitl - Kit	KIT	Secreted Signaling	KEGG: mmu04080	HiMYC	0.844242	0.545	0	0.439492	#N/A	#N/A	#N/A	#N/A
c0	c3	Ngf	Ntrk1	2.07881e-07	0	NGF_NTRK1	Ngf - Ntrk1	NT	Secreted Signaling	PMID: 27908981	HiMYC	0.463913	0.418	0.198	4.58982e-06	#N/A	#N/A	#N/A	#N/A
c7	c5	Sema3c	NRP1_PLXNA1	1.66474e-09	0	SEMA3C_NRP1_PLXNA1	Sema3c - (Nrp1+Plxna1)	SEMA3	Secreted Signaling	PMID: 27533782	HiMYC	1.06144	0.455	0	0.518242	#N/A	#N/A	#N/A	#N/A
c7	dendritic cells	Sema3c	Plxnd1	5.09324e-08	0	SEMA3C_PLXND1	Sema3c - Plxnd1	SEMA3	Secreted Signaling	PMID: 27533782	HiMYC	1.06144	0.455	0	0.518242	#N/A	#N/A	#N/A	#N/A
basal	c4	Adm	Calcrl	4.57881e-06	0	ADM_CALCRL	Adm - Calcrl	CALCR	Secreted Signaling	KEGG: mmu04080	HiMYC	0.156988	0.416	0.517	0.00628416	-0.130196	0.331	0.5	0.0810989
basal	c6	Adm	Calcrl	1.73372e-06	0	ADM_CALCRL	Adm - Calcrl	CALCR	Secreted Signaling	KEGG: mmu04080	HiMYC	0.156988	0.416	0.517	0.00628416	#N/A	#N/A	#N/A	#N/A
c1	basal	Gas6	Axl	1.07272e-05	0	GAS6_AXL	Gas6 - Axl	GAS	Secreted Signaling	PMID: 27801848	HiMYC	0.248675	0.509	0.51	0.27151	0.110974	0.289	0.287	0.110583
c6	basal	Gas6	Axl	4.80266e-06	0	GAS6_AXL	Gas6 - Axl	GAS	Secreted Signaling	PMID: 27801848	HiMYC	0.238204	0.75	0.864	0.866316	0.110974	0.289	0.287	0.110583
c1	c0	Gas6	Axl	1.863e-06	0	GAS6_AXL	Gas6 - Axl	GAS	Secreted Signaling	PMID: 27801848	HiMYC	0.248675	0.509	0.51	0.27151	0.191565	0.468	0.364	0.0288831
c6	c0	Gas6	Axl	8.30436e-07	0	GAS6_AXL	Gas6 - Axl	GAS	Secreted Signaling	PMID: 27801848	HiMYC	0.238204	0.75	0.864	0.866316	0.191565	0.468	0.364	0.0288831
c1	c1	Gas6	Axl	3.16412e-06	0	GAS6_AXL	Gas6 - Axl	GAS	Secreted Signaling	PMID: 27801848	HiMYC	0.248675	0.509	0.51	0.27151	-0.119823	0.344	0.449	0.0347822
c6	c1	Gas6	Axl	1.41217e-06	0	GAS6_AXL	Gas6 - Axl	GAS	Secreted Signaling	PMID: 27801848	HiMYC	0.238204	0.75	0.864	0.866316	-0.119823	0.344	0.449	0.0347822
c1	c3	Gas6	Axl	4.13676e-06	0	GAS6_AXL	Gas6 - Axl	GAS	Secreted Signaling	PMID: 27801848	HiMYC	0.248675	0.509	0.51	0.27151	0.161521	0.639	0.585	0.096865
c6	c3	Gas6	Axl	1.81797e-06	0	GAS6_AXL	Gas6 - Axl	GAS	Secreted Signaling	PMID: 27801848	HiMYC	0.238204	0.75	0.864	0.866316	0.161521	0.639	0.585	0.096865
c1	c4	Gas6	Axl	2.01175e-06	0	GAS6_AXL	Gas6 - Axl	GAS	Secreted Signaling	PMID: 27801848	HiMYC	0.248675	0.509	0.51	0.27151	0.144092	0.291	0.337	0.898204
c6	c4	Gas6	Axl	8.97645e-07	0	GAS6_AXL	Gas6 - Axl	GAS	Secreted Signaling	PMID: 27801848	HiMYC	0.238204	0.75	0.864	0.866316	0.144092	0.291	0.337	0.898204
c1	c5	Gas6	Axl	1.48695e-07	0	GAS6_AXL	Gas6 - Axl	GAS	Secreted Signaling	PMID: 27801848	HiMYC	0.248675	0.509	0.51	0.27151	#N/A	#N/A	#N/A	#N/A
c6	c5	Gas6	Axl	6.64267e-08	0	GAS6_AXL	Gas6 - Axl	GAS	Secreted Signaling	PMID: 27801848	HiMYC	0.238204	0.75	0.864	0.866316	#N/A	#N/A	#N/A	#N/A
c1	c6	Gas6	Axl	5.57945e-07	0	GAS6_AXL	Gas6 - Axl	GAS	Secreted Signaling	PMID: 27801848	HiMYC	0.248675	0.509	0.51	0.27151	#N/A	#N/A	#N/A	#N/A
c6	c6	Gas6	Axl	2.49353e-07	0	GAS6_AXL	Gas6 - Axl	GAS	Secreted Signaling	PMID: 27801848	HiMYC	0.238204	0.75	0.864	0.866316	#N/A	#N/A	#N/A	#N/A
c1	c7	Gas6	Axl	1.23159e-07	0	GAS6_AXL	Gas6 - Axl	GAS	Secreted Signaling	PMID: 27801848	HiMYC	0.248675	0.509	0.51	0.27151	0.732036	0.364	0	0.605131
c6	c7	Gas6	Axl	5.49718e-08	0	GAS6_AXL	Gas6 - Axl	GAS	Secreted Signaling	PMID: 27801848	HiMYC	0.238204	0.75	0.864	0.866316	0.732036	0.364	0	0.605131
c1	monocytes/macrophages	Gas6	Axl	1.64718e-05	0	GAS6_AXL	Gas6 - Axl	GAS	Secreted Signaling	PMID: 27801848	HiMYC	0.248675	0.509	0.51	0.27151	-0.127225	0.331	0.383	0.0252937
c6	monocytes/macrophages	Gas6	Axl	7.34634e-06	0	GAS6_AXL	Gas6 - Axl	GAS	Secreted Signaling	PMID: 27801848	HiMYC	0.238204	0.75	0.864	0.866316	-0.127225	0.331	0.383	0.0252937
c1	c0	Grn	Sort1	4.80912e-07	0	GRN_SORT1	Grn - Sort1	GRN	Secreted Signaling	PMID: 29555433	HiMYC	0.391543	0.416	0.357	0.00537919	#N/A	#N/A	#N/A	#N/A
c4	c0	Grn	Sort1	2.4017e-07	0	GRN_SORT1	Grn - Sort1	GRN	Secreted Signaling	PMID: 29555433	HiMYC	0.161191	0.297	0.306	0.434893	#N/A	#N/A	#N/A	#N/A
c6	c0	Grn	Sort1	2.22416e-07	0	GRN_SORT1	Grn - Sort1	GRN	Secreted Signaling	PMID: 29555433	HiMYC	0.410291	0.567	0.318	0.0458217	#N/A	#N/A	#N/A	#N/A
dendritic cells	c0	Grn	Sort1	2.64687e-06	0	GRN_SORT1	Grn - Sort1	GRN	Secreted Signaling	PMID: 29555433	HiMYC	0.42246	0.577	0.421	4.02608e-05	#N/A	#N/A	#N/A	#N/A
monocytes/macrophages	c0	Grn	Sort1	9.09971e-06	0	GRN_SORT1	Grn - Sort1	GRN	Secreted Signaling	PMID: 29555433	HiMYC	0.6089	0.655	0.526	3.10741e-14	#N/A	#N/A	#N/A	#N/A
c1	luminal	Grn	Sort1	1.81286e-06	0	GRN_SORT1	Grn - Sort1	GRN	Secreted Signaling	PMID: 29555433	HiMYC	0.391543	0.416	0.357	0.00537919	#N/A	#N/A	#N/A	#N/A
c4	luminal	Grn	Sort1	9.05241e-07	0	GRN_SORT1	Grn - Sort1	GRN	Secreted Signaling	PMID: 29555433	HiMYC	0.161191	0.297	0.306	0.434893	#N/A	#N/A	#N/A	#N/A
c6	luminal	Grn	Sort1	8.39069e-07	0	GRN_SORT1	Grn - Sort1	GRN	Secreted Signaling	PMID: 29555433	HiMYC	0.410291	0.567	0.318	0.0458217	#N/A	#N/A	#N/A	#N/A
dendritic cells	luminal	Grn	Sort1	9.98349e-06	0	GRN_SORT1	Grn - Sort1	GRN	Secreted Signaling	PMID: 29555433	HiMYC	0.42246	0.577	0.421	4.02608e-05	#N/A	#N/A	#N/A	#N/A
monocytes/macrophages	luminal	Grn	Sort1	3.43703e-05	0	GRN_SORT1	Grn - Sort1	GRN	Secreted Signaling	PMID: 29555433	HiMYC	0.6089	0.655	0.526	3.10741e-14	#N/A	#N/A	#N/A	#N/A
NK/cytoxic T lymphocytes	B cells	Lgals9	Ptprc	3.01243e-05	0	LGALS9_CD45	Lgals9 - Cd45	GALECTIN	Secreted Signaling	PMID: 30120235	HiMYC	0.131917	0.266	0.18	1.00254e-11	-0.105517	0.667	0.625	0.846473
c1	B cells	Lgals9	Ptprc	4.52215e-07	0.03	LGALS9_CD45	Lgals9 - Cd45	GALECTIN	Secreted Signaling	PMID: 30120235	HiMYC	0.14402	0.251	0.259	0.849307	-0.105517	0.667	0.625	0.846473
c4	B cells	Lgals9	Ptprc	1.48374e-06	0	LGALS9_CD45	Lgals9 - Cd45	GALECTIN	Secreted Signaling	PMID: 30120235	HiMYC	0.332243	0.355	0.367	0.233146	-0.105517	0.667	0.625	0.846473
dendritic cells	B cells	Lgals9	Ptprc	3.38516e-06	0	LGALS9_CD45	Lgals9 - Cd45	GALECTIN	Secreted Signaling	PMID: 30120235	HiMYC	0.189398	0.306	0.184	0.00222287	-0.105517	0.667	0.625	0.846473
monocytes/macrophages	B cells	Lgals9	Ptprc	9.20078e-06	0	LGALS9_CD45	Lgals9 - Cd45	GALECTIN	Secreted Signaling	PMID: 30120235	HiMYC	0.335543	0.287	0.166	1.13127e-06	-0.105517	0.667	0.625	0.846473
NK/cytoxic T lymphocytes	CD4+ T lymphocytes	Lgals9	Ptprc	0.000356406	0	LGALS9_CD45	Lgals9 - Cd45	GALECTIN	Secreted Signaling	PMID: 30120235	HiMYC	0.131917	0.266	0.18	1.00254e-11	#N/A	#N/A	#N/A	#N/A
c1	CD4+ T lymphocytes	Lgals9	Ptprc	5.3691e-06	0.03	LGALS9_CD45	Lgals9 - Cd45	GALECTIN	Secreted Signaling	PMID: 30120235	HiMYC	0.14402	0.251	0.259	0.849307	#N/A	#N/A	#N/A	#N/A
c3	CD4+ T lymphocytes	Lgals9	Ptprc	7.29124e-06	0	LGALS9_CD45	Lgals9 - Cd45	GALECTIN	Secreted Signaling	PMID: 30120235	HiMYC	0.175092	0.303	0.194	0.0101049	#N/A	#N/A	#N/A	#N/A
c4	CD4+ T lymphocytes	Lgals9	Ptprc	1.74964e-05	0	LGALS9_CD45	Lgals9 - Cd45	GALECTIN	Secreted Signaling	PMID: 30120235	HiMYC	0.332243	0.355	0.367	0.233146	#N/A	#N/A	#N/A	#N/A
dendritic cells	CD4+ T lymphocytes	Lgals9	Ptprc	4.00939e-05	0	LGALS9_CD45	Lgals9 - Cd45	GALECTIN	Secreted Signaling	PMID: 30120235	HiMYC	0.189398	0.306	0.184	0.00222287	#N/A	#N/A	#N/A	#N/A
monocytes/macrophages	CD4+ T lymphocytes	Lgals9	Ptprc	0.000108676	0	LGALS9_CD45	Lgals9 - Cd45	GALECTIN	Secreted Signaling	PMID: 30120235	HiMYC	0.335543	0.287	0.166	1.13127e-06	#N/A	#N/A	#N/A	#N/A
NK/cytoxic T lymphocytes	NK/cytoxic T lymphocytes	Lgals9	Ptprc	0.00245172	0	LGALS9_CD45	Lgals9 - Cd45	GALECTIN	Secreted Signaling	PMID: 30120235	HiMYC	0.131917	0.266	0.18	1.00254e-11	-0.225365	0.889	0.924	2.76841e-33
c1	NK/cytoxic T lymphocytes	Lgals9	Ptprc	3.69371e-05	0.03	LGALS9_CD45	Lgals9 - Cd45	GALECTIN	Secreted Signaling	PMID: 30120235	HiMYC	0.14402	0.251	0.259	0.849307	-0.225365	0.889	0.924	2.76841e-33
c3	NK/cytoxic T lymphocytes	Lgals9	Ptprc	5.01565e-05	0	LGALS9_CD45	Lgals9 - Cd45	GALECTIN	Secreted Signaling	PMID: 30120235	HiMYC	0.175092	0.303	0.194	0.0101049	-0.225365	0.889	0.924	2.76841e-33
c4	NK/cytoxic T lymphocytes	Lgals9	Ptprc	0.000120349	0	LGALS9_CD45	Lgals9 - Cd45	GALECTIN	Secreted Signaling	PMID: 30120235	HiMYC	0.332243	0.355	0.367	0.233146	-0.225365	0.889	0.924	2.76841e-33
dendritic cells	NK/cytoxic T lymphocytes	Lgals9	Ptprc	0.000275813	0	LGALS9_CD45	Lgals9 - Cd45	GALECTIN	Secreted Signaling	PMID: 30120235	HiMYC	0.189398	0.306	0.184	0.00222287	-0.225365	0.889	0.924	2.76841e-33
monocytes/macrophages	NK/cytoxic T lymphocytes	Lgals9	Ptprc	0.000747555	0	LGALS9_CD45	Lgals9 - Cd45	GALECTIN	Secreted Signaling	PMID: 30120235	HiMYC	0.335543	0.287	0.166	1.13127e-06	-0.225365	0.889	0.924	2.76841e-33
NK/cytoxic T lymphocytes	Treg	Lgals9	Ptprc	0.00023336	0	LGALS9_CD45	Lgals9 - Cd45	GALECTIN	Secreted Signaling	PMID: 30120235	HiMYC	0.131917	0.266	0.18	1.00254e-11	#N/A	#N/A	#N/A	#N/A
c1	Treg	Lgals9	Ptprc	3.50287e-06	0.03	LGALS9_CD45	Lgals9 - Cd45	GALECTIN	Secreted Signaling	PMID: 30120235	HiMYC	0.14402	0.251	0.259	0.849307	#N/A	#N/A	#N/A	#N/A
c4	Treg	Lgals9	Ptprc	1.14947e-05	0	LGALS9_CD45	Lgals9 - Cd45	GALECTIN	Secreted Signaling	PMID: 30120235	HiMYC	0.332243	0.355	0.367	0.233146	#N/A	#N/A	#N/A	#N/A
dendritic cells	Treg	Lgals9	Ptprc	2.62228e-05	0	LGALS9_CD45	Lgals9 - Cd45	GALECTIN	Secreted Signaling	PMID: 30120235	HiMYC	0.189398	0.306	0.184	0.00222287	#N/A	#N/A	#N/A	#N/A
monocytes/macrophages	Treg	Lgals9	Ptprc	7.12768e-05	0	LGALS9_CD45	Lgals9 - Cd45	GALECTIN	Secreted Signaling	PMID: 30120235	HiMYC	0.335543	0.287	0.166	1.13127e-06	#N/A	#N/A	#N/A	#N/A
NK/cytoxic T lymphocytes	dendritic cells	Lgals9	Ptprc	0.000239769	0	LGALS9_CD45	Lgals9 - Cd45	GALECTIN	Secreted Signaling	PMID: 30120235	HiMYC	0.131917	0.266	0.18	1.00254e-11	-0.175277	0.874	0.886	0.0291723
c1	dendritic cells	Lgals9	Ptprc	3.60232e-06	0.03	LGALS9_CD45	Lgals9 - Cd45	GALECTIN	Secreted Signaling	PMID: 30120235	HiMYC	0.14402	0.251	0.259	0.849307	-0.175277	0.874	0.886	0.0291723
c3	dendritic cells	Lgals9	Ptprc	4.90495e-06	0.03	LGALS9_CD45	Lgals9 - Cd45	GALECTIN	Secreted Signaling	PMID: 30120235	HiMYC	0.175092	0.303	0.194	0.0101049	-0.175277	0.874	0.886	0.0291723
c4	dendritic cells	Lgals9	Ptprc	1.18003e-05	0	LGALS9_CD45	Lgals9 - Cd45	GALECTIN	Secreted Signaling	PMID: 30120235	HiMYC	0.332243	0.355	0.367	0.233146	-0.175277	0.874	0.886	0.0291723
dendritic cells	dendritic cells	Lgals9	Ptprc	2.69505e-05	0	LGALS9_CD45	Lgals9 - Cd45	GALECTIN	Secreted Signaling	PMID: 30120235	HiMYC	0.189398	0.306	0.184	0.00222287	-0.175277	0.874	0.886	0.0291723
monocytes/macrophages	dendritic cells	Lgals9	Ptprc	7.32033e-05	0	LGALS9_CD45	Lgals9 - Cd45	GALECTIN	Secreted Signaling	PMID: 30120235	HiMYC	0.335543	0.287	0.166	1.13127e-06	-0.175277	0.874	0.886	0.0291723
NK/cytoxic T lymphocytes	monocytes/macrophages	Lgals9	Ptprc	0.000360379	0	LGALS9_CD45	Lgals9 - Cd45	GALECTIN	Secreted Signaling	PMID: 30120235	HiMYC	0.131917	0.266	0.18	1.00254e-11	-0.199698	0.707	0.766	0.00497896
c1	monocytes/macrophages	Lgals9	Ptprc	5.41212e-06	0.03	LGALS9_CD45	Lgals9 - Cd45	GALECTIN	Secreted Signaling	PMID: 30120235	HiMYC	0.14402	0.251	0.259	0.849307	-0.199698	0.707	0.766	0.00497896
c3	monocytes/macrophages	Lgals9	Ptprc	7.37222e-06	0.04	LGALS9_CD45	Lgals9 - Cd45	GALECTIN	Secreted Signaling	PMID: 30120235	HiMYC	0.175092	0.303	0.194	0.0101049	-0.199698	0.707	0.766	0.00497896
c4	monocytes/macrophages	Lgals9	Ptprc	1.77431e-05	0	LGALS9_CD45	Lgals9 - Cd45	GALECTIN	Secreted Signaling	PMID: 30120235	HiMYC	0.332243	0.355	0.367	0.233146	-0.199698	0.707	0.766	0.00497896
dendritic cells	monocytes/macrophages	Lgals9	Ptprc	4.05021e-05	0	LGALS9_CD45	Lgals9 - Cd45	GALECTIN	Secreted Signaling	PMID: 30120235	HiMYC	0.189398	0.306	0.184	0.00222287	-0.199698	0.707	0.766	0.00497896
monocytes/macrophages	monocytes/macrophages	Lgals9	Ptprc	0.000110048	0	LGALS9_CD45	Lgals9 - Cd45	GALECTIN	Secreted Signaling	PMID: 30120235	HiMYC	0.335543	0.287	0.166	1.13127e-06	-0.199698	0.707	0.766	0.00497896
NK/cytoxic T lymphocytes	B cells	Lgals9	Ighm	4.17799e-05	0	LGALS9_IGHM	Lgals9 - Ighm	GALECTIN	Secreted Signaling	PMID: 30120235	HiMYC	0.131917	0.266	0.18	1.00254e-11	0.182532	0.7	0.729	0.908009
c1	B cells	Lgals9	Ighm	6.28443e-07	0	LGALS9_IGHM	Lgals9 - Ighm	GALECTIN	Secreted Signaling	PMID: 30120235	HiMYC	0.14402	0.251	0.259	0.849307	0.182532	0.7	0.729	0.908009
c3	B cells	Lgals9	Ighm	8.54701e-07	0	LGALS9_IGHM	Lgals9 - Ighm	GALECTIN	Secreted Signaling	PMID: 30120235	HiMYC	0.175092	0.303	0.194	0.0101049	0.182532	0.7	0.729	0.908009
c4	B cells	Lgals9	Ighm	2.05394e-06	0	LGALS9_IGHM	Lgals9 - Ighm	GALECTIN	Secreted Signaling	PMID: 30120235	HiMYC	0.332243	0.355	0.367	0.233146	0.182532	0.7	0.729	0.908009
c7	B cells	Lgals9	Ighm	5.46584e-08	0	LGALS9_IGHM	Lgals9 - Ighm	GALECTIN	Secreted Signaling	PMID: 30120235	HiMYC	0.438585	0.273	0	0.703771	0.182532	0.7	0.729	0.908009
dendritic cells	B cells	Lgals9	Ighm	4.69783e-06	0	LGALS9_IGHM	Lgals9 - Ighm	GALECTIN	Secreted Signaling	PMID: 30120235	HiMYC	0.189398	0.306	0.184	0.00222287	0.182532	0.7	0.729	0.908009
monocytes/macrophages	B cells	Lgals9	Ighm	1.27487e-05	0	LGALS9_IGHM	Lgals9 - Ighm	GALECTIN	Secreted Signaling	PMID: 30120235	HiMYC	0.335543	0.287	0.166	1.13127e-06	0.182532	0.7	0.729	0.908009
NK/cytoxic T lymphocytes	NK/cytoxic T lymphocytes	Lgals9	Ighm	0.000309949	0	LGALS9_IGHM	Lgals9 - Ighm	GALECTIN	Secreted Signaling	PMID: 30120235	HiMYC	0.131917	0.266	0.18	1.00254e-11	0.505502	0.339	0.114	2.19173e-75
c1	NK/cytoxic T lymphocytes	Lgals9	Ighm	4.63396e-06	0	LGALS9_IGHM	Lgals9 - Ighm	GALECTIN	Secreted Signaling	PMID: 30120235	HiMYC	0.14402	0.251	0.259	0.849307	0.505502	0.339	0.114	2.19173e-75
c3	NK/cytoxic T lymphocytes	Lgals9	Ighm	6.3402e-06	0	LGALS9_IGHM	Lgals9 - Ighm	GALECTIN	Secreted Signaling	PMID: 30120235	HiMYC	0.175092	0.303	0.194	0.0101049	0.505502	0.339	0.114	2.19173e-75
c4	NK/cytoxic T lymphocytes	Lgals9	Ighm	1.53251e-05	0	LGALS9_IGHM	Lgals9 - Ighm	GALECTIN	Secreted Signaling	PMID: 30120235	HiMYC	0.332243	0.355	0.367	0.233146	0.505502	0.339	0.114	2.19173e-75
c7	NK/cytoxic T lymphocytes	Lgals9	Ighm	4.04366e-07	0	LGALS9_IGHM	Lgals9 - Ighm	GALECTIN	Secreted Signaling	PMID: 30120235	HiMYC	0.438585	0.273	0	0.703771	0.505502	0.339	0.114	2.19173e-75
dendritic cells	NK/cytoxic T lymphocytes	Lgals9	Ighm	3.47861e-05	0	LGALS9_IGHM	Lgals9 - Ighm	GALECTIN	Secreted Signaling	PMID: 30120235	HiMYC	0.189398	0.306	0.184	0.00222287	0.505502	0.339	0.114	2.19173e-75
monocytes/macrophages	NK/cytoxic T lymphocytes	Lgals9	Ighm	9.48485e-05	0	LGALS9_IGHM	Lgals9 - Ighm	GALECTIN	Secreted Signaling	PMID: 30120235	HiMYC	0.335543	0.287	0.166	1.13127e-06	0.505502	0.339	0.114	2.19173e-75
NK/cytoxic T lymphocytes	dendritic cells	Lgals9	Ighm	2.24252e-05	0	LGALS9_IGHM	Lgals9 - Ighm	GALECTIN	Secreted Signaling	PMID: 30120235	HiMYC	0.131917	0.266	0.18	1.00254e-11	#N/A	#N/A	#N/A	#N/A
c1	dendritic cells	Lgals9	Ighm	3.3509e-07	0	LGALS9_IGHM	Lgals9 - Ighm	GALECTIN	Secreted Signaling	PMID: 30120235	HiMYC	0.14402	0.251	0.259	0.849307	#N/A	#N/A	#N/A	#N/A
c3	dendritic cells	Lgals9	Ighm	4.58718e-07	0	LGALS9_IGHM	Lgals9 - Ighm	GALECTIN	Secreted Signaling	PMID: 30120235	HiMYC	0.175092	0.303	0.194	0.0101049	#N/A	#N/A	#N/A	#N/A
c4	dendritic cells	Lgals9	Ighm	1.10936e-06	0	LGALS9_IGHM	Lgals9 - Ighm	GALECTIN	Secreted Signaling	PMID: 30120235	HiMYC	0.332243	0.355	0.367	0.233146	#N/A	#N/A	#N/A	#N/A
c7	dendritic cells	Lgals9	Ighm	2.92491e-08	0	LGALS9_IGHM	Lgals9 - Ighm	GALECTIN	Secreted Signaling	PMID: 30120235	HiMYC	0.438585	0.273	0	0.703771	#N/A	#N/A	#N/A	#N/A
dendritic cells	dendritic cells	Lgals9	Ighm	2.5164e-06	0	LGALS9_IGHM	Lgals9 - Ighm	GALECTIN	Secreted Signaling	PMID: 30120235	HiMYC	0.189398	0.306	0.184	0.00222287	#N/A	#N/A	#N/A	#N/A
monocytes/macrophages	dendritic cells	Lgals9	Ighm	6.86418e-06	0	LGALS9_IGHM	Lgals9 - Ighm	GALECTIN	Secreted Signaling	PMID: 30120235	HiMYC	0.335543	0.287	0.166	1.13127e-06	#N/A	#N/A	#N/A	#N/A
NK/cytoxic T lymphocytes	monocytes/macrophages	Lgals9	Ighm	5.6509e-05	0	LGALS9_IGHM	Lgals9 - Ighm	GALECTIN	Secreted Signaling	PMID: 30120235	HiMYC	0.131917	0.266	0.18	1.00254e-11	-0.12544	0.283	0.34	0.010698
c1	monocytes/macrophages	Lgals9	Ighm	8.44656e-07	0	LGALS9_IGHM	Lgals9 - Ighm	GALECTIN	Secreted Signaling	PMID: 30120235	HiMYC	0.14402	0.251	0.259	0.849307	-0.12544	0.283	0.34	0.010698
c3	monocytes/macrophages	Lgals9	Ighm	1.15592e-06	0	LGALS9_IGHM	Lgals9 - Ighm	GALECTIN	Secreted Signaling	PMID: 30120235	HiMYC	0.175092	0.303	0.194	0.0101049	-0.12544	0.283	0.34	0.010698
c4	monocytes/macrophages	Lgals9	Ighm	2.79464e-06	0	LGALS9_IGHM	Lgals9 - Ighm	GALECTIN	Secreted Signaling	PMID: 30120235	HiMYC	0.332243	0.355	0.367	0.233146	-0.12544	0.283	0.34	0.010698
c7	monocytes/macrophages	Lgals9	Ighm	7.37152e-08	0	LGALS9_IGHM	Lgals9 - Ighm	GALECTIN	Secreted Signaling	PMID: 30120235	HiMYC	0.438585	0.273	0	0.703771	-0.12544	0.283	0.34	0.010698
dendritic cells	monocytes/macrophages	Lgals9	Ighm	6.34166e-06	0	LGALS9_IGHM	Lgals9 - Ighm	GALECTIN	Secreted Signaling	PMID: 30120235	HiMYC	0.189398	0.306	0.184	0.00222287	-0.12544	0.283	0.34	0.010698
monocytes/macrophages	monocytes/macrophages	Lgals9	Ighm	1.72944e-05	0	LGALS9_IGHM	Lgals9 - Ighm	GALECTIN	Secreted Signaling	PMID: 30120235	HiMYC	0.335543	0.287	0.166	1.13127e-06	-0.12544	0.283	0.34	0.010698
c7	basal	Pros1	Axl	4.09492e-08	0	PROS1_AXL	Pros1 - Axl	PROS	Secreted Signaling	PMID: 29531161	HiMYC	0.413532	0.273	0	0.703771	0.110974	0.289	0.287	0.110583
c7	c0	Pros1	Axl	7.13781e-09	0	PROS1_AXL	Pros1 - Axl	PROS	Secreted Signaling	PMID: 29531161	HiMYC	0.413532	0.273	0	0.703771	0.191565	0.468	0.364	0.0288831
c7	c1	Pros1	Axl	1.21102e-08	0	PROS1_AXL	Pros1 - Axl	PROS	Secreted Signaling	PMID: 29531161	HiMYC	0.413532	0.273	0	0.703771	-0.119823	0.344	0.449	0.0347822
c7	c3	Pros1	Axl	1.60425e-08	0	PROS1_AXL	Pros1 - Axl	PROS	Secreted Signaling	PMID: 29531161	HiMYC	0.413532	0.273	0	0.703771	0.161521	0.639	0.585	0.096865
c7	c4	Pros1	Axl	7.7012e-09	0	PROS1_AXL	Pros1 - Axl	PROS	Secreted Signaling	PMID: 29531161	HiMYC	0.413532	0.273	0	0.703771	0.144092	0.291	0.337	0.898204
c7	c5	Pros1	Axl	5.68656e-10	0	PROS1_AXL	Pros1 - Axl	PROS	Secreted Signaling	PMID: 29531161	HiMYC	0.413532	0.273	0	0.703771	#N/A	#N/A	#N/A	#N/A
c7	c6	Pros1	Axl	2.13302e-09	0	PROS1_AXL	Pros1 - Axl	PROS	Secreted Signaling	PMID: 29531161	HiMYC	0.413532	0.273	0	0.703771	#N/A	#N/A	#N/A	#N/A
c7	c7	Pros1	Axl	4.71334e-10	0	PROS1_AXL	Pros1 - Axl	PROS	Secreted Signaling	PMID: 29531161	HiMYC	0.413532	0.273	0	0.703771	0.732036	0.364	0	0.605131
c7	monocytes/macrophages	Pros1	Axl	6.30805e-08	0	PROS1_AXL	Pros1 - Axl	PROS	Secreted Signaling	PMID: 29531161	HiMYC	0.413532	0.273	0	0.703771	-0.127225	0.331	0.383	0.0252937
NK/cytoxic T lymphocytes	dendritic cells	Lgals9	Havcr2	0.000122461	0	LGALS9_HAVCR2	Lgals9 - Havcr2	GALECTIN	Secreted Signaling	PMID: 27192565	HiMYC	0.131917	0.266	0.18	1.00254e-11	0.114197	0.592	0.614	0.586237
c1	dendritic cells	Lgals9	Havcr2	1.83447e-06	0	LGALS9_HAVCR2	Lgals9 - Havcr2	GALECTIN	Secreted Signaling	PMID: 27192565	HiMYC	0.14402	0.251	0.259	0.849307	0.114197	0.592	0.614	0.586237
c3	dendritic cells	Lgals9	Havcr2	2.50508e-06	0	LGALS9_HAVCR2	Lgals9 - Havcr2	GALECTIN	Secreted Signaling	PMID: 27192565	HiMYC	0.175092	0.303	0.194	0.0101049	0.114197	0.592	0.614	0.586237
c4	dendritic cells	Lgals9	Havcr2	6.04372e-06	0	LGALS9_HAVCR2	Lgals9 - Havcr2	GALECTIN	Secreted Signaling	PMID: 27192565	HiMYC	0.332243	0.355	0.367	0.233146	0.114197	0.592	0.614	0.586237
c7	dendritic cells	Lgals9	Havcr2	1.59908e-07	0	LGALS9_HAVCR2	Lgals9 - Havcr2	GALECTIN	Secreted Signaling	PMID: 27192565	HiMYC	0.438585	0.273	0	0.703771	0.114197	0.592	0.614	0.586237
dendritic cells	dendritic cells	Lgals9	Havcr2	1.37524e-05	0	LGALS9_HAVCR2	Lgals9 - Havcr2	GALECTIN	Secreted Signaling	PMID: 27192565	HiMYC	0.189398	0.306	0.184	0.00222287	0.114197	0.592	0.614	0.586237
monocytes/macrophages	dendritic cells	Lgals9	Havcr2	3.74401e-05	0	LGALS9_HAVCR2	Lgals9 - Havcr2	GALECTIN	Secreted Signaling	PMID: 27192565	HiMYC	0.335543	0.287	0.166	1.13127e-06	0.114197	0.592	0.614	0.586237
NK/cytoxic T lymphocytes	monocytes/macrophages	Lgals9	Havcr2	7.82396e-05	0	LGALS9_HAVCR2	Lgals9 - Havcr2	GALECTIN	Secreted Signaling	PMID: 27192565	HiMYC	0.131917	0.266	0.18	1.00254e-11	-0.196446	0.367	0.483	5.75954e-06
c1	monocytes/macrophages	Lgals9	Havcr2	1.16986e-06	0	LGALS9_HAVCR2	Lgals9 - Havcr2	GALECTIN	Secreted Signaling	PMID: 27192565	HiMYC	0.14402	0.251	0.259	0.849307	-0.196446	0.367	0.483	5.75954e-06
c3	monocytes/macrophages	Lgals9	Havcr2	1.60044e-06	0	LGALS9_HAVCR2	Lgals9 - Havcr2	GALECTIN	Secreted Signaling	PMID: 27192565	HiMYC	0.175092	0.303	0.194	0.0101049	-0.196446	0.367	0.483	5.75954e-06
c4	monocytes/macrophages	Lgals9	Havcr2	3.86808e-06	0	LGALS9_HAVCR2	Lgals9 - Havcr2	GALECTIN	Secreted Signaling	PMID: 27192565	HiMYC	0.332243	0.355	0.367	0.233146	-0.196446	0.367	0.483	5.75954e-06
c7	monocytes/macrophages	Lgals9	Havcr2	1.02078e-07	0	LGALS9_HAVCR2	Lgals9 - Havcr2	GALECTIN	Secreted Signaling	PMID: 27192565	HiMYC	0.438585	0.273	0	0.703771	-0.196446	0.367	0.483	5.75954e-06
dendritic cells	monocytes/macrophages	Lgals9	Havcr2	8.78127e-06	0	LGALS9_HAVCR2	Lgals9 - Havcr2	GALECTIN	Secreted Signaling	PMID: 27192565	HiMYC	0.189398	0.306	0.184	0.00222287	-0.196446	0.367	0.483	5.75954e-06
monocytes/macrophages	monocytes/macrophages	Lgals9	Havcr2	2.39412e-05	0	LGALS9_HAVCR2	Lgals9 - Havcr2	GALECTIN	Secreted Signaling	PMID: 27192565	HiMYC	0.335543	0.287	0.166	1.13127e-06	-0.196446	0.367	0.483	5.75954e-06
NK/cytoxic T lymphocytes	B cells	Lgals9	Cd44	6.46055e-06	0	LGALS9_CD44	Lgals9 - Cd44	GALECTIN	Secreted Signaling	PMID: 25065622	HiMYC	0.131917	0.266	0.18	1.00254e-11	0.215821	0.317	0.188	0.0808719
c1	B cells	Lgals9	Cd44	9.65901e-08	0.04	LGALS9_CD44	Lgals9 - Cd44	GALECTIN	Secreted Signaling	PMID: 25065622	HiMYC	0.14402	0.251	0.259	0.849307	0.215821	0.317	0.188	0.0808719
c4	B cells	Lgals9	Cd44	3.19434e-07	0	LGALS9_CD44	Lgals9 - Cd44	GALECTIN	Secreted Signaling	PMID: 25065622	HiMYC	0.332243	0.355	0.367	0.233146	0.215821	0.317	0.188	0.0808719
dendritic cells	B cells	Lgals9	Cd44	7.25081e-07	0	LGALS9_CD44	Lgals9 - Cd44	GALECTIN	Secreted Signaling	PMID: 25065622	HiMYC	0.189398	0.306	0.184	0.00222287	0.215821	0.317	0.188	0.0808719
monocytes/macrophages	B cells	Lgals9	Cd44	1.97701e-06	0	LGALS9_CD44	Lgals9 - Cd44	GALECTIN	Secreted Signaling	PMID: 25065622	HiMYC	0.335543	0.287	0.166	1.13127e-06	0.215821	0.317	0.188	0.0808719
NK/cytoxic T lymphocytes	CD4+ T lymphocytes	Lgals9	Cd44	7.22864e-05	0	LGALS9_CD44	Lgals9 - Cd44	GALECTIN	Secreted Signaling	PMID: 25065622	HiMYC	0.131917	0.266	0.18	1.00254e-11	0.48141	0.45	0.274	1.43629e-11
c1	CD4+ T lymphocytes	Lgals9	Cd44	1.08144e-06	0.03	LGALS9_CD44	Lgals9 - Cd44	GALECTIN	Secreted Signaling	PMID: 25065622	HiMYC	0.14402	0.251	0.259	0.849307	0.48141	0.45	0.274	1.43629e-11
c3	CD4+ T lymphocytes	Lgals9	Cd44	1.47868e-06	0	LGALS9_CD44	Lgals9 - Cd44	GALECTIN	Secreted Signaling	PMID: 25065622	HiMYC	0.175092	0.303	0.194	0.0101049	0.48141	0.45	0.274	1.43629e-11
c4	CD4+ T lymphocytes	Lgals9	Cd44	3.57191e-06	0	LGALS9_CD44	Lgals9 - Cd44	GALECTIN	Secreted Signaling	PMID: 25065622	HiMYC	0.332243	0.355	0.367	0.233146	0.48141	0.45	0.274	1.43629e-11
dendritic cells	CD4+ T lymphocytes	Lgals9	Cd44	8.11448e-06	0	LGALS9_CD44	Lgals9 - Cd44	GALECTIN	Secreted Signaling	PMID: 25065622	HiMYC	0.189398	0.306	0.184	0.00222287	0.48141	0.45	0.274	1.43629e-11
monocytes/macrophages	CD4+ T lymphocytes	Lgals9	Cd44	2.21138e-05	0	LGALS9_CD44	Lgals9 - Cd44	GALECTIN	Secreted Signaling	PMID: 25065622	HiMYC	0.335543	0.287	0.166	1.13127e-06	0.48141	0.45	0.274	1.43629e-11
NK/cytoxic T lymphocytes	NK/cytoxic T lymphocytes	Lgals9	Cd44	0.000235087	0	LGALS9_CD44	Lgals9 - Cd44	GALECTIN	Secreted Signaling	PMID: 25065622	HiMYC	0.131917	0.266	0.18	1.00254e-11	0.111449	0.285	0.238	0.000153314
c4	NK/cytoxic T lymphocytes	Lgals9	Cd44	1.16266e-05	0.03	LGALS9_CD44	Lgals9 - Cd44	GALECTIN	Secreted Signaling	PMID: 25065622	HiMYC	0.332243	0.355	0.367	0.233146	0.111449	0.285	0.238	0.000153314
dendritic cells	NK/cytoxic T lymphocytes	Lgals9	Cd44	2.63821e-05	0	LGALS9_CD44	Lgals9 - Cd44	GALECTIN	Secreted Signaling	PMID: 25065622	HiMYC	0.189398	0.306	0.184	0.00222287	0.111449	0.285	0.238	0.000153314
monocytes/macrophages	NK/cytoxic T lymphocytes	Lgals9	Cd44	7.1949e-05	0	LGALS9_CD44	Lgals9 - Cd44	GALECTIN	Secreted Signaling	PMID: 25065622	HiMYC	0.335543	0.287	0.166	1.13127e-06	0.111449	0.285	0.238	0.000153314
NK/cytoxic T lymphocytes	Treg	Lgals9	Cd44	0.000221942	0	LGALS9_CD44	Lgals9 - Cd44	GALECTIN	Secreted Signaling	PMID: 25065622	HiMYC	0.131917	0.266	0.18	1.00254e-11	0.307538	0.662	0.564	2.3352e-05
c1	Treg	Lgals9	Cd44	3.33065e-06	0.01	LGALS9_CD44	Lgals9 - Cd44	GALECTIN	Secreted Signaling	PMID: 25065622	HiMYC	0.14402	0.251	0.259	0.849307	0.307538	0.662	0.564	2.3352e-05
c3	Treg	Lgals9	Cd44	4.54019e-06	0	LGALS9_CD44	Lgals9 - Cd44	GALECTIN	Secreted Signaling	PMID: 25065622	HiMYC	0.175092	0.303	0.194	0.0101049	0.307538	0.662	0.564	2.3352e-05
c4	Treg	Lgals9	Cd44	1.09348e-05	0	LGALS9_CD44	Lgals9 - Cd44	GALECTIN	Secreted Signaling	PMID: 25065622	HiMYC	0.332243	0.355	0.367	0.233146	0.307538	0.662	0.564	2.3352e-05
c7	Treg	Lgals9	Cd44	2.90047e-07	0.01	LGALS9_CD44	Lgals9 - Cd44	GALECTIN	Secreted Signaling	PMID: 25065622	HiMYC	0.438585	0.273	0	0.703771	0.307538	0.662	0.564	2.3352e-05
dendritic cells	Treg	Lgals9	Cd44	2.49379e-05	0	LGALS9_CD44	Lgals9 - Cd44	GALECTIN	Secreted Signaling	PMID: 25065622	HiMYC	0.189398	0.306	0.184	0.00222287	0.307538	0.662	0.564	2.3352e-05
monocytes/macrophages	Treg	Lgals9	Cd44	6.77973e-05	0	LGALS9_CD44	Lgals9 - Cd44	GALECTIN	Secreted Signaling	PMID: 25065622	HiMYC	0.335543	0.287	0.166	1.13127e-06	0.307538	0.662	0.564	2.3352e-05
NK/cytoxic T lymphocytes	basal	Lgals9	Cd44	7.88381e-05	0	LGALS9_CD44	Lgals9 - Cd44	GALECTIN	Secreted Signaling	PMID: 25065622	HiMYC	0.131917	0.266	0.18	1.00254e-11	0.159837	0.386	0.417	0.256748
c1	basal	Lgals9	Cd44	1.17857e-06	0.04	LGALS9_CD44	Lgals9 - Cd44	GALECTIN	Secreted Signaling	PMID: 25065622	HiMYC	0.14402	0.251	0.259	0.849307	0.159837	0.386	0.417	0.256748
c4	basal	Lgals9	Cd44	3.89845e-06	0	LGALS9_CD44	Lgals9 - Cd44	GALECTIN	Secreted Signaling	PMID: 25065622	HiMYC	0.332243	0.355	0.367	0.233146	0.159837	0.386	0.417	0.256748
dendritic cells	basal	Lgals9	Cd44	8.84788e-06	0	LGALS9_CD44	Lgals9 - Cd44	GALECTIN	Secreted Signaling	PMID: 25065622	HiMYC	0.189398	0.306	0.184	0.00222287	0.159837	0.386	0.417	0.256748
monocytes/macrophages	basal	Lgals9	Cd44	2.41267e-05	0	LGALS9_CD44	Lgals9 - Cd44	GALECTIN	Secreted Signaling	PMID: 25065622	HiMYC	0.335543	0.287	0.166	1.13127e-06	0.159837	0.386	0.417	0.256748
NK/cytoxic T lymphocytes	c0	Lgals9	Cd44	7.38331e-06	0	LGALS9_CD44	Lgals9 - Cd44	GALECTIN	Secreted Signaling	PMID: 25065622	HiMYC	0.131917	0.266	0.18	1.00254e-11	0.427897	0.355	0.118	2.9357e-07
c1	c0	Lgals9	Cd44	1.10383e-07	0.03	LGALS9_CD44	Lgals9 - Cd44	GALECTIN	Secreted Signaling	PMID: 25065622	HiMYC	0.14402	0.251	0.259	0.849307	0.427897	0.355	0.118	2.9357e-07
c4	c0	Lgals9	Cd44	3.65069e-07	0	LGALS9_CD44	Lgals9 - Cd44	GALECTIN	Secreted Signaling	PMID: 25065622	HiMYC	0.332243	0.355	0.367	0.233146	0.427897	0.355	0.118	2.9357e-07
dendritic cells	c0	Lgals9	Cd44	8.28636e-07	0	LGALS9_CD44	Lgals9 - Cd44	GALECTIN	Secreted Signaling	PMID: 25065622	HiMYC	0.189398	0.306	0.184	0.00222287	0.427897	0.355	0.118	2.9357e-07
monocytes/macrophages	c0	Lgals9	Cd44	2.25942e-06	0	LGALS9_CD44	Lgals9 - Cd44	GALECTIN	Secreted Signaling	PMID: 25065622	HiMYC	0.335543	0.287	0.166	1.13127e-06	0.427897	0.355	0.118	2.9357e-07
NK/cytoxic T lymphocytes	c1	Lgals9	Cd44	1.38024e-05	0	LGALS9_CD44	Lgals9 - Cd44	GALECTIN	Secreted Signaling	PMID: 25065622	HiMYC	0.131917	0.266	0.18	1.00254e-11	0.115039	0.333	0.319	0.603381
c4	c1	Lgals9	Cd44	6.82501e-07	0	LGALS9_CD44	Lgals9 - Cd44	GALECTIN	Secreted Signaling	PMID: 25065622	HiMYC	0.332243	0.355	0.367	0.233146	0.115039	0.333	0.319	0.603381
dendritic cells	c1	Lgals9	Cd44	1.54903e-06	0	LGALS9_CD44	Lgals9 - Cd44	GALECTIN	Secreted Signaling	PMID: 25065622	HiMYC	0.189398	0.306	0.184	0.00222287	0.115039	0.333	0.319	0.603381
monocytes/macrophages	c1	Lgals9	Cd44	4.2239e-06	0	LGALS9_CD44	Lgals9 - Cd44	GALECTIN	Secreted Signaling	PMID: 25065622	HiMYC	0.335543	0.287	0.166	1.13127e-06	0.115039	0.333	0.319	0.603381
NK/cytoxic T lymphocytes	c3	Lgals9	Cd44	4.35447e-06	0	LGALS9_CD44	Lgals9 - Cd44	GALECTIN	Secreted Signaling	PMID: 25065622	HiMYC	0.131917	0.266	0.18	1.00254e-11	0.160125	0.294	0.237	0.106919
c4	c3	Lgals9	Cd44	2.15374e-07	0.03	LGALS9_CD44	Lgals9 - Cd44	GALECTIN	Secreted Signaling	PMID: 25065622	HiMYC	0.332243	0.355	0.367	0.233146	0.160125	0.294	0.237	0.106919
dendritic cells	c3	Lgals9	Cd44	4.88657e-07	0	LGALS9_CD44	Lgals9 - Cd44	GALECTIN	Secreted Signaling	PMID: 25065622	HiMYC	0.189398	0.306	0.184	0.00222287	0.160125	0.294	0.237	0.106919
monocytes/macrophages	c3	Lgals9	Cd44	1.33275e-06	0	LGALS9_CD44	Lgals9 - Cd44	GALECTIN	Secreted Signaling	PMID: 25065622	HiMYC	0.335543	0.287	0.166	1.13127e-06	0.160125	0.294	0.237	0.106919
NK/cytoxic T lymphocytes	c5	Lgals9	Cd44	9.80975e-07	0	LGALS9_CD44	Lgals9 - Cd44	GALECTIN	Secreted Signaling	PMID: 25065622	HiMYC	0.131917	0.266	0.18	1.00254e-11	#N/A	#N/A	#N/A	#N/A
c4	c5	Lgals9	Cd44	4.84922e-08	0.03	LGALS9_CD44	Lgals9 - Cd44	GALECTIN	Secreted Signaling	PMID: 25065622	HiMYC	0.332243	0.355	0.367	0.233146	#N/A	#N/A	#N/A	#N/A
dendritic cells	c5	Lgals9	Cd44	1.10105e-07	0	LGALS9_CD44	Lgals9 - Cd44	GALECTIN	Secreted Signaling	PMID: 25065622	HiMYC	0.189398	0.306	0.184	0.00222287	#N/A	#N/A	#N/A	#N/A
monocytes/macrophages	c5	Lgals9	Cd44	3.00158e-07	0	LGALS9_CD44	Lgals9 - Cd44	GALECTIN	Secreted Signaling	PMID: 25065622	HiMYC	0.335543	0.287	0.166	1.13127e-06	#N/A	#N/A	#N/A	#N/A
NK/cytoxic T lymphocytes	c6	Lgals9	Cd44	1.3827e-05	0	LGALS9_CD44	Lgals9 - Cd44	GALECTIN	Secreted Signaling	PMID: 25065622	HiMYC	0.131917	0.266	0.18	1.00254e-11	0.129922	0.733	0.818	0.516762
c1	c6	Lgals9	Cd44	2.07478e-07	0	LGALS9_CD44	Lgals9 - Cd44	GALECTIN	Secreted Signaling	PMID: 25065622	HiMYC	0.14402	0.251	0.259	0.849307	0.129922	0.733	0.818	0.516762
c3	c6	Lgals9	Cd44	2.82854e-07	0	LGALS9_CD44	Lgals9 - Cd44	GALECTIN	Secreted Signaling	PMID: 25065622	HiMYC	0.175092	0.303	0.194	0.0101049	0.129922	0.733	0.818	0.516762
c4	c6	Lgals9	Cd44	6.81308e-07	0	LGALS9_CD44	Lgals9 - Cd44	GALECTIN	Secreted Signaling	PMID: 25065622	HiMYC	0.332243	0.355	0.367	0.233146	0.129922	0.733	0.818	0.516762
c7	c6	Lgals9	Cd44	1.80691e-08	0.02	LGALS9_CD44	Lgals9 - Cd44	GALECTIN	Secreted Signaling	PMID: 25065622	HiMYC	0.438585	0.273	0	0.703771	0.129922	0.733	0.818	0.516762
dendritic cells	c6	Lgals9	Cd44	1.55358e-06	0	LGALS9_CD44	Lgals9 - Cd44	GALECTIN	Secreted Signaling	PMID: 25065622	HiMYC	0.189398	0.306	0.184	0.00222287	0.129922	0.733	0.818	0.516762
monocytes/macrophages	c6	Lgals9	Cd44	4.22399e-06	0	LGALS9_CD44	Lgals9 - Cd44	GALECTIN	Secreted Signaling	PMID: 25065622	HiMYC	0.335543	0.287	0.166	1.13127e-06	0.129922	0.733	0.818	0.516762
NK/cytoxic T lymphocytes	c7	Lgals9	Cd44	5.6081e-07	0	LGALS9_CD44	Lgals9 - Cd44	GALECTIN	Secreted Signaling	PMID: 25065622	HiMYC	0.131917	0.266	0.18	1.00254e-11	1.03384	0.364	0	0.605131
c1	c7	Lgals9	Cd44	8.38404e-09	0.04	LGALS9_CD44	Lgals9 - Cd44	GALECTIN	Secreted Signaling	PMID: 25065622	HiMYC	0.14402	0.251	0.259	0.849307	1.03384	0.364	0	0.605131
c4	c7	Lgals9	Cd44	2.77301e-08	0.04	LGALS9_CD44	Lgals9 - Cd44	GALECTIN	Secreted Signaling	PMID: 25065622	HiMYC	0.332243	0.355	0.367	0.233146	1.03384	0.364	0	0.605131
dendritic cells	c7	Lgals9	Cd44	6.29397e-08	0	LGALS9_CD44	Lgals9 - Cd44	GALECTIN	Secreted Signaling	PMID: 25065622	HiMYC	0.189398	0.306	0.184	0.00222287	1.03384	0.364	0	0.605131
monocytes/macrophages	c7	Lgals9	Cd44	1.7162e-07	0	LGALS9_CD44	Lgals9 - Cd44	GALECTIN	Secreted Signaling	PMID: 25065622	HiMYC	0.335543	0.287	0.166	1.13127e-06	1.03384	0.364	0	0.605131
NK/cytoxic T lymphocytes	dendritic cells	Lgals9	Cd44	0.000209884	0	LGALS9_CD44	Lgals9 - Cd44	GALECTIN	Secreted Signaling	PMID: 25065622	HiMYC	0.131917	0.266	0.18	1.00254e-11	0.189632	0.818	0.754	0.0679058
c1	dendritic cells	Lgals9	Cd44	3.15095e-06	0	LGALS9_CD44	Lgals9 - Cd44	GALECTIN	Secreted Signaling	PMID: 25065622	HiMYC	0.14402	0.251	0.259	0.849307	0.189632	0.818	0.754	0.0679058
c3	dendritic cells	Lgals9	Cd44	4.29353e-06	0	LGALS9_CD44	Lgals9 - Cd44	GALECTIN	Secreted Signaling	PMID: 25065622	HiMYC	0.175092	0.303	0.194	0.0101049	0.189632	0.818	0.754	0.0679058
c4	dendritic cells	Lgals9	Cd44	1.03368e-05	0	LGALS9_CD44	Lgals9 - Cd44	GALECTIN	Secreted Signaling	PMID: 25065622	HiMYC	0.332243	0.355	0.367	0.233146	0.189632	0.818	0.754	0.0679058
c7	dendritic cells	Lgals9	Cd44	2.74338e-07	0.01	LGALS9_CD44	Lgals9 - Cd44	GALECTIN	Secreted Signaling	PMID: 25065622	HiMYC	0.438585	0.273	0	0.703771	0.189632	0.818	0.754	0.0679058
dendritic cells	dendritic cells	Lgals9	Cd44	2.35858e-05	0	LGALS9_CD44	Lgals9 - Cd44	GALECTIN	Secreted Signaling	PMID: 25065622	HiMYC	0.189398	0.306	0.184	0.00222287	0.189632	0.818	0.754	0.0679058
monocytes/macrophages	dendritic cells	Lgals9	Cd44	6.41016e-05	0	LGALS9_CD44	Lgals9 - Cd44	GALECTIN	Secreted Signaling	PMID: 25065622	HiMYC	0.335543	0.287	0.166	1.13127e-06	0.189632	0.818	0.754	0.0679058
NK/cytoxic T lymphocytes	monocytes/macrophages	Lgals9	Cd44	0.000408282	0	LGALS9_CD44	Lgals9 - Cd44	GALECTIN	Secreted Signaling	PMID: 25065622	HiMYC	0.131917	0.266	0.18	1.00254e-11	0.433482	0.749	0.577	5.59626e-16
c1	monocytes/macrophages	Lgals9	Cd44	6.13608e-06	0	LGALS9_CD44	Lgals9 - Cd44	GALECTIN	Secreted Signaling	PMID: 25065622	HiMYC	0.14402	0.251	0.259	0.849307	0.433482	0.749	0.577	5.59626e-16
c3	monocytes/macrophages	Lgals9	Cd44	8.35224e-06	0	LGALS9_CD44	Lgals9 - Cd44	GALECTIN	Secreted Signaling	PMID: 25065622	HiMYC	0.175092	0.303	0.194	0.0101049	0.433482	0.749	0.577	5.59626e-16
c4	monocytes/macrophages	Lgals9	Cd44	2.00875e-05	0	LGALS9_CD44	Lgals9 - Cd44	GALECTIN	Secreted Signaling	PMID: 25065622	HiMYC	0.332243	0.355	0.367	0.233146	0.433482	0.749	0.577	5.59626e-16
c7	monocytes/macrophages	Lgals9	Cd44	5.33927e-07	0.01	LGALS9_CD44	Lgals9 - Cd44	GALECTIN	Secreted Signaling	PMID: 25065622	HiMYC	0.438585	0.273	0	0.703771	0.433482	0.749	0.577	5.59626e-16
dendritic cells	monocytes/macrophages	Lgals9	Cd44	4.58963e-05	0	LGALS9_CD44	Lgals9 - Cd44	GALECTIN	Secreted Signaling	PMID: 25065622	HiMYC	0.189398	0.306	0.184	0.00222287	0.433482	0.749	0.577	5.59626e-16
monocytes/macrophages	monocytes/macrophages	Lgals9	Cd44	0.000124632	0	LGALS9_CD44	Lgals9 - Cd44	GALECTIN	Secreted Signaling	PMID: 25065622	HiMYC	0.335543	0.287	0.166	1.13127e-06	0.433482	0.749	0.577	5.59626e-16
c1	c0	Col1a1	ITGA1_ITGB1	1.06555e-05	0	COL1A1_ITGA1_ITGB1	Col1a1 - (Itga1+Itgb1)	COLLAGEN	ECM-Receptor	KEGG: mmu04512	HiMYC	0.851983	0.746	0.696	3.53246e-08	#N/A	#N/A	#N/A	#N/A
c2	c0	Col1a1	ITGA1_ITGB1	2.17569e-06	0	COL1A1_ITGA1_ITGB1	Col1a1 - (Itga1+Itgb1)	COLLAGEN	ECM-Receptor	KEGG: mmu04512	HiMYC	0.521348	0.657	0.485	0.00531536	#N/A	#N/A	#N/A	#N/A
c3	c0	Col1a1	ITGA1_ITGB1	4.38194e-06	0	COL1A1_ITGA1_ITGB1	Col1a1 - (Itga1+Itgb1)	COLLAGEN	ECM-Receptor	KEGG: mmu04512	HiMYC	0.70436	0.891	0.719	2.39285e-14	#N/A	#N/A	#N/A	#N/A
c4	c0	Col1a1	ITGA1_ITGB1	7.4074e-06	0	COL1A1_ITGA1_ITGB1	Col1a1 - (Itga1+Itgb1)	COLLAGEN	ECM-Receptor	KEGG: mmu04512	HiMYC	0.297334	0.866	0.857	0.0026863	#N/A	#N/A	#N/A	#N/A
c6	c0	Col1a1	ITGA1_ITGB1	2.85627e-06	0	COL1A1_ITGA1_ITGB1	Col1a1 - (Itga1+Itgb1)	COLLAGEN	ECM-Receptor	KEGG: mmu04512	HiMYC	0.897918	0.9	0.818	0.000166036	#N/A	#N/A	#N/A	#N/A
c7	c0	Col1a1	ITGA1_ITGB1	6.03357e-07	0	COL1A1_ITGA1_ITGB1	Col1a1 - (Itga1+Itgb1)	COLLAGEN	ECM-Receptor	KEGG: mmu04512	HiMYC	0.505218	1	1	0.833333	#N/A	#N/A	#N/A	#N/A
c0	c0	Col1a2	ITGA1_ITGB1	2.73462e-06	0	COL1A2_ITGA1_ITGB1	Col1a2 - (Itga1+Itgb1)	COLLAGEN	ECM-Receptor	KEGG: mmu04512	HiMYC	0.308174	0.582	0.519	0.0150396	#N/A	#N/A	#N/A	#N/A
c1	c0	Col1a2	ITGA1_ITGB1	1.52021e-05	0	COL1A2_ITGA1_ITGB1	Col1a2 - (Itga1+Itgb1)	COLLAGEN	ECM-Receptor	KEGG: mmu04512	HiMYC	0.664102	0.853	0.867	1.72264e-09	#N/A	#N/A	#N/A	#N/A
c2	c0	Col1a2	ITGA1_ITGB1	7.545e-07	0	COL1A2_ITGA1_ITGB1	Col1a2 - (Itga1+Itgb1)	COLLAGEN	ECM-Receptor	KEGG: mmu04512	HiMYC	0.238585	0.463	0.5	0.787728	#N/A	#N/A	#N/A	#N/A
c3	c0	Col1a2	ITGA1_ITGB1	5.11556e-06	0	COL1A2_ITGA1_ITGB1	Col1a2 - (Itga1+Itgb1)	COLLAGEN	ECM-Receptor	KEGG: mmu04512	HiMYC	0.470352	0.908	0.864	2.89679e-09	#N/A	#N/A	#N/A	#N/A
c4	c0	Col1a2	ITGA1_ITGB1	9.16947e-06	0	COL1A2_ITGA1_ITGB1	Col1a2 - (Itga1+Itgb1)	COLLAGEN	ECM-Receptor	KEGG: mmu04512	HiMYC	0.366995	0.959	0.949	3.58558e-06	#N/A	#N/A	#N/A	#N/A
c6	c0	Col1a2	ITGA1_ITGB1	3.38862e-06	0	COL1A2_ITGA1_ITGB1	Col1a2 - (Itga1+Itgb1)	COLLAGEN	ECM-Receptor	KEGG: mmu04512	HiMYC	0.542095	0.983	0.955	0.00117716	#N/A	#N/A	#N/A	#N/A
c7	c0	Col1a2	ITGA1_ITGB1	7.46022e-07	0	COL1A2_ITGA1_ITGB1	Col1a2 - (Itga1+Itgb1)	COLLAGEN	ECM-Receptor	KEGG: mmu04512	HiMYC	1.20337	0.909	1	0.5	#N/A	#N/A	#N/A	#N/A
c0	c0	Col4a1	ITGA1_ITGB1	3.33072e-06	0	COL4A1_ITGA1_ITGB1	Col4a1 - (Itga1+Itgb1)	COLLAGEN	ECM-Receptor	KEGG: mmu04512	HiMYC	0.400847	0.624	0.61	0.111425	#N/A	#N/A	#N/A	#N/A
c1	c0	Col4a1	ITGA1_ITGB1	2.36446e-06	0	COL4A1_ITGA1_ITGB1	Col4a1 - (Itga1+Itgb1)	COLLAGEN	ECM-Receptor	KEGG: mmu04512	HiMYC	0.123386	0.462	0.51	0.729741	#N/A	#N/A	#N/A	#N/A
c3	c0	Col4a1	ITGA1_ITGB1	2.11524e-06	0	COL4A1_ITGA1_ITGB1	Col4a1 - (Itga1+Itgb1)	COLLAGEN	ECM-Receptor	KEGG: mmu04512	HiMYC	0.43177	0.63	0.444	1.36112e-06	#N/A	#N/A	#N/A	#N/A
c4	c0	Col4a1	ITGA1_ITGB1	1.23064e-06	0	COL4A1_ITGA1_ITGB1	Col4a1 - (Itga1+Itgb1)	COLLAGEN	ECM-Receptor	KEGG: mmu04512	HiMYC	0.205917	0.419	0.449	0.48647	#N/A	#N/A	#N/A	#N/A
c6	c0	Col4a1	ITGA1_ITGB1	1.18702e-06	0	COL4A1_ITGA1_ITGB1	Col4a1 - (Itga1+Itgb1)	COLLAGEN	ECM-Receptor	KEGG: mmu04512	HiMYC	0.219437	0.65	0.727	0.769464	#N/A	#N/A	#N/A	#N/A
c7	c0	Col4a1	ITGA1_ITGB1	3.78244e-07	0	COL4A1_ITGA1_ITGB1	Col4a1 - (Itga1+Itgb1)	COLLAGEN	ECM-Receptor	KEGG: mmu04512	HiMYC	1.83006	0.909	0	0.191601	#N/A	#N/A	#N/A	#N/A
c0	c0	Col4a2	ITGA1_ITGB1	2.45881e-06	0	COL4A2_ITGA1_ITGB1	Col4a2 - (Itga1+Itgb1)	COLLAGEN	ECM-Receptor	KEGG: mmu04512	HiMYC	0.423274	0.56	0.449	0.00792492	#N/A	#N/A	#N/A	#N/A
c1	c0	Col4a2	ITGA1_ITGB1	1.24593e-06	0	COL4A2_ITGA1_ITGB1	Col4a2 - (Itga1+Itgb1)	COLLAGEN	ECM-Receptor	KEGG: mmu04512	HiMYC	0.281456	0.28	0.24	0.111493	#N/A	#N/A	#N/A	#N/A
c3	c0	Col4a2	ITGA1_ITGB1	5.45522e-07	0	COL4A2_ITGA1_ITGB1	Col4a2 - (Itga1+Itgb1)	COLLAGEN	ECM-Receptor	KEGG: mmu04512	HiMYC	0.216965	0.412	0.27	0.000888893	#N/A	#N/A	#N/A	#N/A
c4	c0	Col4a2	ITGA1_ITGB1	7.71871e-07	0	COL4A2_ITGA1_ITGB1	Col4a2 - (Itga1+Itgb1)	COLLAGEN	ECM-Receptor	KEGG: mmu04512	HiMYC	0.129741	0.256	0.286	0.816368	#N/A	#N/A	#N/A	#N/A
c6	c0	Col4a2	ITGA1_ITGB1	9.22439e-07	0	COL4A2_ITGA1_ITGB1	Col4a2 - (Itga1+Itgb1)	COLLAGEN	ECM-Receptor	KEGG: mmu04512	HiMYC	0.332598	0.55	0.409	0.416459	#N/A	#N/A	#N/A	#N/A
c7	c0	Col4a2	ITGA1_ITGB1	4.55056e-08	0	COL4A2_ITGA1_ITGB1	Col4a2 - (Itga1+Itgb1)	COLLAGEN	ECM-Receptor	KEGG: mmu04512	HiMYC	0.836477	0.273	0	0.703771	#N/A	#N/A	#N/A	#N/A
c3	c0	Col4a4	ITGA1_ITGB1	4.83355e-07	0	COL4A4_ITGA1_ITGB1	Col4a4 - (Itga1+Itgb1)	COLLAGEN	ECM-Receptor	KEGG: mmu04512	HiMYC	0.137488	0.311	0.272	0.200427	#N/A	#N/A	#N/A	#N/A
c7	c0	Col4a5	ITGA1_ITGB1	2.06528e-07	0	COL4A5_ITGA1_ITGB1	Col4a5 - (Itga1+Itgb1)	COLLAGEN	ECM-Receptor	KEGG: mmu04512	HiMYC	1.18393	0.636	0	0.367521	#N/A	#N/A	#N/A	#N/A
c3	c0	Col4a6	ITGA1_ITGB1	1.64453e-06	0	COL4A6_ITGA1_ITGB1	Col4a6 - (Itga1+Itgb1)	COLLAGEN	ECM-Receptor	KEGG: mmu04512	HiMYC	0.106065	0.571	0.525	0.224003	#N/A	#N/A	#N/A	#N/A
c1	c0	Col6a1	ITGA1_ITGB1	7.35122e-06	0	COL6A1_ITGA1_ITGB1	Col6a1 - (Itga1+Itgb1)	COLLAGEN	ECM-Receptor	KEGG: mmu04512	HiMYC	0.144138	0.638	0.738	0.865209	#N/A	#N/A	#N/A	#N/A
c6	c0	Col6a1	ITGA1_ITGB1	1.99961e-06	0	COL6A1_ITGA1_ITGB1	Col6a1 - (Itga1+Itgb1)	COLLAGEN	ECM-Receptor	KEGG: mmu04512	HiMYC	0.152669	0.883	0.864	0.866898	#N/A	#N/A	#N/A	#N/A
c7	c0	Col6a1	ITGA1_ITGB1	4.48912e-07	0	COL6A1_ITGA1_ITGB1	Col6a1 - (Itga1+Itgb1)	COLLAGEN	ECM-Receptor	KEGG: mmu04512	HiMYC	0.6629	0.818	1	0.561658	#N/A	#N/A	#N/A	#N/A
c0	c0	Col6a2	ITGA1_ITGB1	7.53566e-07	0	COL6A2_ITGA1_ITGB1	Col6a2 - (Itga1+Itgb1)	COLLAGEN	ECM-Receptor	KEGG: mmu04512	HiMYC	0.28646	0.362	0.262	0.0187214	#N/A	#N/A	#N/A	#N/A
c1	c0	Col6a2	ITGA1_ITGB1	6.05176e-06	0	COL6A2_ITGA1_ITGB1	Col6a2 - (Itga1+Itgb1)	COLLAGEN	ECM-Receptor	KEGG: mmu04512	HiMYC	0.324061	0.591	0.536	0.00395927	#N/A	#N/A	#N/A	#N/A
c6	c0	Col6a2	ITGA1_ITGB1	1.35213e-06	0	COL6A2_ITGA1_ITGB1	Col6a2 - (Itga1+Itgb1)	COLLAGEN	ECM-Receptor	KEGG: mmu04512	HiMYC	0.123826	0.7	0.682	0.46059	#N/A	#N/A	#N/A	#N/A
c7	c0	Col6a2	ITGA1_ITGB1	2.62185e-07	0	COL6A2_ITGA1_ITGB1	Col6a2 - (Itga1+Itgb1)	COLLAGEN	ECM-Receptor	KEGG: mmu04512	HiMYC	0.500426	0.636	1	0.768083	#N/A	#N/A	#N/A	#N/A
c0	c0	Col6a3	ITGA1_ITGB1	6.35245e-07	0	COL6A3_ITGA1_ITGB1	Col6a3 - (Itga1+Itgb1)	COLLAGEN	ECM-Receptor	KEGG: mmu04512	HiMYC	0.284	0.291	0.187	0.0119451	#N/A	#N/A	#N/A	#N/A
c1	c0	Col6a3	ITGA1_ITGB1	2.3414e-06	0	COL6A3_ITGA1_ITGB1	Col6a3 - (Itga1+Itgb1)	COLLAGEN	ECM-Receptor	KEGG: mmu04512	HiMYC	0.272895	0.437	0.38	0.0985532	#N/A	#N/A	#N/A	#N/A
c7	c0	Col6a3	ITGA1_ITGB1	2.91523e-07	0	COL6A3_ITGA1_ITGB1	Col6a3 - (Itga1+Itgb1)	COLLAGEN	ECM-Receptor	KEGG: mmu04512	HiMYC	1.54724	0.545	0	0.439492	#N/A	#N/A	#N/A	#N/A
c1	c0	Col6a5	ITGA1_ITGB1	2.44965e-06	0	COL6A5_ITGA1_ITGB1	Col6a5 - (Itga1+Itgb1)	COLLAGEN	ECM-Receptor	KEGG: mmu04512	HiMYC	0.300579	0.391	0.24	6.71203e-05	#N/A	#N/A	#N/A	#N/A
c1	basal	Col1a1	ITGA2_ITGB1	9.81189e-05	0	COL1A1_ITGA2_ITGB1	Col1a1 - (Itga2+Itgb1)	COLLAGEN	ECM-Receptor	KEGG: mmu04512	HiMYC	0.851983	0.746	0.696	3.53246e-08	#N/A	#N/A	#N/A	#N/A
c2	basal	Col1a1	ITGA2_ITGB1	2.00056e-05	0	COL1A1_ITGA2_ITGB1	Col1a1 - (Itga2+Itgb1)	COLLAGEN	ECM-Receptor	KEGG: mmu04512	HiMYC	0.521348	0.657	0.485	0.00531536	#N/A	#N/A	#N/A	#N/A
c3	basal	Col1a1	ITGA2_ITGB1	4.03363e-05	0	COL1A1_ITGA2_ITGB1	Col1a1 - (Itga2+Itgb1)	COLLAGEN	ECM-Receptor	KEGG: mmu04512	HiMYC	0.70436	0.891	0.719	2.39285e-14	#N/A	#N/A	#N/A	#N/A
c4	basal	Col1a1	ITGA2_ITGB1	6.82933e-05	0	COL1A1_ITGA2_ITGB1	Col1a1 - (Itga2+Itgb1)	COLLAGEN	ECM-Receptor	KEGG: mmu04512	HiMYC	0.297334	0.866	0.857	0.0026863	#N/A	#N/A	#N/A	#N/A
c6	basal	Col1a1	ITGA2_ITGB1	2.63638e-05	0	COL1A1_ITGA2_ITGB1	Col1a1 - (Itga2+Itgb1)	COLLAGEN	ECM-Receptor	KEGG: mmu04512	HiMYC	0.897918	0.9	0.818	0.000166036	#N/A	#N/A	#N/A	#N/A
c7	basal	Col1a1	ITGA2_ITGB1	5.57926e-06	0	COL1A1_ITGA2_ITGB1	Col1a1 - (Itga2+Itgb1)	COLLAGEN	ECM-Receptor	KEGG: mmu04512	HiMYC	0.505218	1	1	0.833333	#N/A	#N/A	#N/A	#N/A
c0	basal	Col1a2	ITGA2_ITGB1	2.50627e-05	0	COL1A2_ITGA2_ITGB1	Col1a2 - (Itga2+Itgb1)	COLLAGEN	ECM-Receptor	KEGG: mmu04512	HiMYC	0.308174	0.582	0.519	0.0150396	#N/A	#N/A	#N/A	#N/A
c1	basal	Col1a2	ITGA2_ITGB1	0.000140561	0	COL1A2_ITGA2_ITGB1	Col1a2 - (Itga2+Itgb1)	COLLAGEN	ECM-Receptor	KEGG: mmu04512	HiMYC	0.664102	0.853	0.867	1.72264e-09	#N/A	#N/A	#N/A	#N/A
c2	basal	Col1a2	ITGA2_ITGB1	6.90091e-06	0	COL1A2_ITGA2_ITGB1	Col1a2 - (Itga2+Itgb1)	COLLAGEN	ECM-Receptor	KEGG: mmu04512	HiMYC	0.238585	0.463	0.5	0.787728	#N/A	#N/A	#N/A	#N/A
c3	basal	Col1a2	ITGA2_ITGB1	4.71625e-05	0	COL1A2_ITGA2_ITGB1	Col1a2 - (Itga2+Itgb1)	COLLAGEN	ECM-Receptor	KEGG: mmu04512	HiMYC	0.470352	0.908	0.864	2.89679e-09	#N/A	#N/A	#N/A	#N/A
c4	basal	Col1a2	ITGA2_ITGB1	8.47574e-05	0	COL1A2_ITGA2_ITGB1	Col1a2 - (Itga2+Itgb1)	COLLAGEN	ECM-Receptor	KEGG: mmu04512	HiMYC	0.366995	0.959	0.949	3.58558e-06	#N/A	#N/A	#N/A	#N/A
c6	basal	Col1a2	ITGA2_ITGB1	3.13476e-05	0	COL1A2_ITGA2_ITGB1	Col1a2 - (Itga2+Itgb1)	COLLAGEN	ECM-Receptor	KEGG: mmu04512	HiMYC	0.542095	0.983	0.955	0.00117716	#N/A	#N/A	#N/A	#N/A
c7	basal	Col1a2	ITGA2_ITGB1	6.92117e-06	0	COL1A2_ITGA2_ITGB1	Col1a2 - (Itga2+Itgb1)	COLLAGEN	ECM-Receptor	KEGG: mmu04512	HiMYC	1.20337	0.909	1	0.5	#N/A	#N/A	#N/A	#N/A
c0	basal	Col4a1	ITGA2_ITGB1	3.05583e-05	0	COL4A1_ITGA2_ITGB1	Col4a1 - (Itga2+Itgb1)	COLLAGEN	ECM-Receptor	KEGG: mmu04512	HiMYC	0.400847	0.624	0.61	0.111425	#N/A	#N/A	#N/A	#N/A
c1	basal	Col4a1	ITGA2_ITGB1	2.16111e-05	0	COL4A1_ITGA2_ITGB1	Col4a1 - (Itga2+Itgb1)	COLLAGEN	ECM-Receptor	KEGG: mmu04512	HiMYC	0.123386	0.462	0.51	0.729741	#N/A	#N/A	#N/A	#N/A
c3	basal	Col4a1	ITGA2_ITGB1	1.93783e-05	0	COL4A1_ITGA2_ITGB1	Col4a1 - (Itga2+Itgb1)	COLLAGEN	ECM-Receptor	KEGG: mmu04512	HiMYC	0.43177	0.63	0.444	1.36112e-06	#N/A	#N/A	#N/A	#N/A
c4	basal	Col4a1	ITGA2_ITGB1	1.12444e-05	0	COL4A1_ITGA2_ITGB1	Col4a1 - (Itga2+Itgb1)	COLLAGEN	ECM-Receptor	KEGG: mmu04512	HiMYC	0.205917	0.419	0.449	0.48647	#N/A	#N/A	#N/A	#N/A
c6	basal	Col4a1	ITGA2_ITGB1	1.088e-05	0	COL4A1_ITGA2_ITGB1	Col4a1 - (Itga2+Itgb1)	COLLAGEN	ECM-Receptor	KEGG: mmu04512	HiMYC	0.219437	0.65	0.727	0.769464	#N/A	#N/A	#N/A	#N/A
c7	basal	Col4a1	ITGA2_ITGB1	3.47965e-06	0	COL4A1_ITGA2_ITGB1	Col4a1 - (Itga2+Itgb1)	COLLAGEN	ECM-Receptor	KEGG: mmu04512	HiMYC	1.83006	0.909	0	0.191601	#N/A	#N/A	#N/A	#N/A
c0	basal	Col4a2	ITGA2_ITGB1	2.25239e-05	0	COL4A2_ITGA2_ITGB1	Col4a2 - (Itga2+Itgb1)	COLLAGEN	ECM-Receptor	KEGG: mmu04512	HiMYC	0.423274	0.56	0.449	0.00792492	#N/A	#N/A	#N/A	#N/A
c1	basal	Col4a2	ITGA2_ITGB1	1.13764e-05	0	COL4A2_ITGA2_ITGB1	Col4a2 - (Itga2+Itgb1)	COLLAGEN	ECM-Receptor	KEGG: mmu04512	HiMYC	0.281456	0.28	0.24	0.111493	#N/A	#N/A	#N/A	#N/A
c3	basal	Col4a2	ITGA2_ITGB1	4.98122e-06	0	COL4A2_ITGA2_ITGB1	Col4a2 - (Itga2+Itgb1)	COLLAGEN	ECM-Receptor	KEGG: mmu04512	HiMYC	0.216965	0.412	0.27	0.000888893	#N/A	#N/A	#N/A	#N/A
c4	basal	Col4a2	ITGA2_ITGB1	7.04787e-06	0	COL4A2_ITGA2_ITGB1	Col4a2 - (Itga2+Itgb1)	COLLAGEN	ECM-Receptor	KEGG: mmu04512	HiMYC	0.129741	0.256	0.286	0.816368	#N/A	#N/A	#N/A	#N/A
c6	basal	Col4a2	ITGA2_ITGB1	8.44563e-06	0	COL4A2_ITGA2_ITGB1	Col4a2 - (Itga2+Itgb1)	COLLAGEN	ECM-Receptor	KEGG: mmu04512	HiMYC	0.332598	0.55	0.409	0.416459	#N/A	#N/A	#N/A	#N/A
c7	basal	Col4a2	ITGA2_ITGB1	4.1547e-07	0	COL4A2_ITGA2_ITGB1	Col4a2 - (Itga2+Itgb1)	COLLAGEN	ECM-Receptor	KEGG: mmu04512	HiMYC	0.836477	0.273	0	0.703771	#N/A	#N/A	#N/A	#N/A
c3	basal	Col4a4	ITGA2_ITGB1	4.413e-06	0	COL4A4_ITGA2_ITGB1	Col4a4 - (Itga2+Itgb1)	COLLAGEN	ECM-Receptor	KEGG: mmu04512	HiMYC	0.137488	0.311	0.272	0.200427	#N/A	#N/A	#N/A	#N/A
c7	basal	Col4a5	ITGA2_ITGB1	1.89253e-06	0	COL4A5_ITGA2_ITGB1	Col4a5 - (Itga2+Itgb1)	COLLAGEN	ECM-Receptor	KEGG: mmu04512	HiMYC	1.18393	0.636	0	0.367521	#N/A	#N/A	#N/A	#N/A
c3	basal	Col4a6	ITGA2_ITGB1	1.50511e-05	0	COL4A6_ITGA2_ITGB1	Col4a6 - (Itga2+Itgb1)	COLLAGEN	ECM-Receptor	KEGG: mmu04512	HiMYC	0.106065	0.571	0.525	0.224003	#N/A	#N/A	#N/A	#N/A
c1	basal	Col6a1	ITGA2_ITGB1	6.74911e-05	0	COL6A1_ITGA2_ITGB1	Col6a1 - (Itga2+Itgb1)	COLLAGEN	ECM-Receptor	KEGG: mmu04512	HiMYC	0.144138	0.638	0.738	0.865209	#N/A	#N/A	#N/A	#N/A
c6	basal	Col6a1	ITGA2_ITGB1	1.83905e-05	0	COL6A1_ITGA2_ITGB1	Col6a1 - (Itga2+Itgb1)	COLLAGEN	ECM-Receptor	KEGG: mmu04512	HiMYC	0.152669	0.883	0.864	0.866898	#N/A	#N/A	#N/A	#N/A
c7	basal	Col6a1	ITGA2_ITGB1	4.13644e-06	0	COL6A1_ITGA2_ITGB1	Col6a1 - (Itga2+Itgb1)	COLLAGEN	ECM-Receptor	KEGG: mmu04512	HiMYC	0.6629	0.818	1	0.561658	#N/A	#N/A	#N/A	#N/A
c0	basal	Col6a2	ITGA2_ITGB1	6.8822e-06	0	COL6A2_ITGA2_ITGB1	Col6a2 - (Itga2+Itgb1)	COLLAGEN	ECM-Receptor	KEGG: mmu04512	HiMYC	0.28646	0.362	0.262	0.0187214	#N/A	#N/A	#N/A	#N/A
c1	basal	Col6a2	ITGA2_ITGB1	5.5496e-05	0	COL6A2_ITGA2_ITGB1	Col6a2 - (Itga2+Itgb1)	COLLAGEN	ECM-Receptor	KEGG: mmu04512	HiMYC	0.324061	0.591	0.536	0.00395927	#N/A	#N/A	#N/A	#N/A
c6	basal	Col6a2	ITGA2_ITGB1	1.2402e-05	0	COL6A2_ITGA2_ITGB1	Col6a2 - (Itga2+Itgb1)	COLLAGEN	ECM-Receptor	KEGG: mmu04512	HiMYC	0.123826	0.7	0.682	0.46059	#N/A	#N/A	#N/A	#N/A
c7	basal	Col6a2	ITGA2_ITGB1	2.40559e-06	0	COL6A2_ITGA2_ITGB1	Col6a2 - (Itga2+Itgb1)	COLLAGEN	ECM-Receptor	KEGG: mmu04512	HiMYC	0.500426	0.636	1	0.768083	#N/A	#N/A	#N/A	#N/A
c0	basal	Col6a3	ITGA2_ITGB1	5.80038e-06	0	COL6A3_ITGA2_ITGB1	Col6a3 - (Itga2+Itgb1)	COLLAGEN	ECM-Receptor	KEGG: mmu04512	HiMYC	0.284	0.291	0.187	0.0119451	#N/A	#N/A	#N/A	#N/A
c1	basal	Col6a3	ITGA2_ITGB1	2.13999e-05	0	COL6A3_ITGA2_ITGB1	Col6a3 - (Itga2+Itgb1)	COLLAGEN	ECM-Receptor	KEGG: mmu04512	HiMYC	0.272895	0.437	0.38	0.0985532	#N/A	#N/A	#N/A	#N/A
c7	basal	Col6a3	ITGA2_ITGB1	2.67656e-06	0	COL6A3_ITGA2_ITGB1	Col6a3 - (Itga2+Itgb1)	COLLAGEN	ECM-Receptor	KEGG: mmu04512	HiMYC	1.54724	0.545	0	0.439492	#N/A	#N/A	#N/A	#N/A
c1	basal	Col6a5	ITGA2_ITGB1	2.23915e-05	0	COL6A5_ITGA2_ITGB1	Col6a5 - (Itga2+Itgb1)	COLLAGEN	ECM-Receptor	KEGG: mmu04512	HiMYC	0.300579	0.391	0.24	6.71203e-05	#N/A	#N/A	#N/A	#N/A
c3	c0	Lama2	ITGA1_ITGB1	3.53681e-06	0	LAMA2_ITGA1_ITGB1	Lama2 - (Itga1+Itgb1)	LAMININ	ECM-Receptor	KEGG: mmu04512	HiMYC	0.148592	0.798	0.781	0.184291	#N/A	#N/A	#N/A	#N/A
c6	c0	Lama2	ITGA1_ITGB1	1.70566e-06	0	LAMA2_ITGA1_ITGB1	Lama2 - (Itga1+Itgb1)	LAMININ	ECM-Receptor	KEGG: mmu04512	HiMYC	0.205865	0.75	0.727	0.39553	#N/A	#N/A	#N/A	#N/A
c7	c0	Lama2	ITGA1_ITGB1	1.90075e-08	0	LAMA2_ITGA1_ITGB1	Lama2 - (Itga1+Itgb1)	LAMININ	ECM-Receptor	KEGG: mmu04512	HiMYC	0.699079	0.273	0	0.703771	#N/A	#N/A	#N/A	#N/A
c1	c0	Lama4	ITGA1_ITGB1	1.43908e-06	0	LAMA4_ITGA1_ITGB1	Lama4 - (Itga1+Itgb1)	LAMININ	ECM-Receptor	KEGG: mmu04512	HiMYC	0.124863	0.305	0.297	0.521312	#N/A	#N/A	#N/A	#N/A
basal	c0	Lama5	ITGA1_ITGB1	6.97927e-06	0	LAMA5_ITGA1_ITGB1	Lama5 - (Itga1+Itgb1)	LAMININ	ECM-Receptor	KEGG: mmu04512	HiMYC	0.154169	0.349	0.369	0.161128	#N/A	#N/A	#N/A	#N/A
c0	c0	Lama5	ITGA1_ITGB1	8.12023e-07	0	LAMA5_ITGA1_ITGB1	Lama5 - (Itga1+Itgb1)	LAMININ	ECM-Receptor	KEGG: mmu04512	HiMYC	0.219506	0.369	0.273	0.0340446	#N/A	#N/A	#N/A	#N/A
c3	c0	Lamb1	ITGA1_ITGB1	2.80396e-06	0	LAMB1_ITGA1_ITGB1	Lamb1 - (Itga1+Itgb1)	LAMININ	ECM-Receptor	KEGG: mmu04512	HiMYC	0.122139	0.731	0.761	0.281537	#N/A	#N/A	#N/A	#N/A
c7	c0	Lamb1	ITGA1_ITGB1	7.26e-08	0	LAMB1_ITGA1_ITGB1	Lamb1 - (Itga1+Itgb1)	LAMININ	ECM-Receptor	KEGG: mmu04512	HiMYC	0.847409	0.455	0	0.518242	#N/A	#N/A	#N/A	#N/A
c0	c0	Lamb2	ITGA1_ITGB1	2.78385e-06	0	LAMB2_ITGA1_ITGB1	Lamb2 - (Itga1+Itgb1)	LAMININ	ECM-Receptor	KEGG: mmu04512	HiMYC	0.350147	0.596	0.471	0.00176672	#N/A	#N/A	#N/A	#N/A
c3	c0	Lamb2	ITGA1_ITGB1	6.36504e-07	0	LAMB2_ITGA1_ITGB1	Lamb2 - (Itga1+Itgb1)	LAMININ	ECM-Receptor	KEGG: mmu04512	HiMYC	0.109557	0.454	0.366	0.0484963	#N/A	#N/A	#N/A	#N/A
c4	c0	Lamb2	ITGA1_ITGB1	1.05962e-06	0	LAMB2_ITGA1_ITGB1	Lamb2 - (Itga1+Itgb1)	LAMININ	ECM-Receptor	KEGG: mmu04512	HiMYC	0.246291	0.413	0.378	0.133353	#N/A	#N/A	#N/A	#N/A
c7	c0	Lamb2	ITGA1_ITGB1	2.08799e-07	0	LAMB2_ITGA1_ITGB1	Lamb2 - (Itga1+Itgb1)	LAMININ	ECM-Receptor	KEGG: mmu04512	HiMYC	1.42818	0.636	0	0.367521	#N/A	#N/A	#N/A	#N/A
c0	c0	Lamc1	ITGA1_ITGB1	8.72984e-07	0	LAMC1_ITGA1_ITGB1	Lamc1 - (Itga1+Itgb1)	LAMININ	ECM-Receptor	KEGG: mmu04512	HiMYC	0.25991	0.44	0.321	0.00558704	#N/A	#N/A	#N/A	#N/A
c7	c0	Lamc1	ITGA1_ITGB1	1.99888e-07	0	LAMC1_ITGA1_ITGB1	Lamc1 - (Itga1+Itgb1)	LAMININ	ECM-Receptor	KEGG: mmu04512	HiMYC	1.04185	0.636	0	0.367521	#N/A	#N/A	#N/A	#N/A
c3	c0	Lamc3	ITGA1_ITGB1	2.44052e-06	0	LAMC3_ITGA1_ITGB1	Lamc3 - (Itga1+Itgb1)	LAMININ	ECM-Receptor	KEGG: mmu04512	HiMYC	0.115043	0.714	0.717	0.363468	#N/A	#N/A	#N/A	#N/A
c3	basal	Lama2	ITGA2_ITGB1	3.24987e-05	0	LAMA2_ITGA2_ITGB1	Lama2 - (Itga2+Itgb1)	LAMININ	ECM-Receptor	KEGG: mmu04512	HiMYC	0.148592	0.798	0.781	0.184291	#N/A	#N/A	#N/A	#N/A
c6	basal	Lama2	ITGA2_ITGB1	1.56677e-05	0	LAMA2_ITGA2_ITGB1	Lama2 - (Itga2+Itgb1)	LAMININ	ECM-Receptor	KEGG: mmu04512	HiMYC	0.205865	0.75	0.727	0.39553	#N/A	#N/A	#N/A	#N/A
c7	basal	Lama2	ITGA2_ITGB1	1.73436e-07	0	LAMA2_ITGA2_ITGB1	Lama2 - (Itga2+Itgb1)	LAMININ	ECM-Receptor	KEGG: mmu04512	HiMYC	0.699079	0.273	0	0.703771	#N/A	#N/A	#N/A	#N/A
c1	basal	Lama4	ITGA2_ITGB1	1.31423e-05	0	LAMA4_ITGA2_ITGB1	Lama4 - (Itga2+Itgb1)	LAMININ	ECM-Receptor	KEGG: mmu04512	HiMYC	0.124863	0.305	0.297	0.521312	#N/A	#N/A	#N/A	#N/A
basal	basal	Lama5	ITGA2_ITGB1	6.37242e-05	0	LAMA5_ITGA2_ITGB1	Lama5 - (Itga2+Itgb1)	LAMININ	ECM-Receptor	KEGG: mmu04512	HiMYC	0.154169	0.349	0.369	0.161128	#N/A	#N/A	#N/A	#N/A
c0	basal	Lama5	ITGA2_ITGB1	7.41685e-06	0	LAMA5_ITGA2_ITGB1	Lama5 - (Itga2+Itgb1)	LAMININ	ECM-Receptor	KEGG: mmu04512	HiMYC	0.219506	0.369	0.273	0.0340446	#N/A	#N/A	#N/A	#N/A
c3	basal	Lamb1	ITGA2_ITGB1	2.5725e-05	0	LAMB1_ITGA2_ITGB1	Lamb1 - (Itga2+Itgb1)	LAMININ	ECM-Receptor	KEGG: mmu04512	HiMYC	0.122139	0.731	0.761	0.281537	#N/A	#N/A	#N/A	#N/A
c7	basal	Lamb1	ITGA2_ITGB1	6.63252e-07	0	LAMB1_ITGA2_ITGB1	Lamb1 - (Itga2+Itgb1)	LAMININ	ECM-Receptor	KEGG: mmu04512	HiMYC	0.847409	0.455	0	0.518242	#N/A	#N/A	#N/A	#N/A
c0	basal	Lamb2	ITGA2_ITGB1	2.55162e-05	0	LAMB2_ITGA2_ITGB1	Lamb2 - (Itga2+Itgb1)	LAMININ	ECM-Receptor	KEGG: mmu04512	HiMYC	0.350147	0.596	0.471	0.00176672	#N/A	#N/A	#N/A	#N/A
c3	basal	Lamb2	ITGA2_ITGB1	5.8131e-06	0	LAMB2_ITGA2_ITGB1	Lamb2 - (Itga2+Itgb1)	LAMININ	ECM-Receptor	KEGG: mmu04512	HiMYC	0.109557	0.454	0.366	0.0484963	#N/A	#N/A	#N/A	#N/A
c4	basal	Lamb2	ITGA2_ITGB1	9.67936e-06	0	LAMB2_ITGA2_ITGB1	Lamb2 - (Itga2+Itgb1)	LAMININ	ECM-Receptor	KEGG: mmu04512	HiMYC	0.246291	0.413	0.378	0.133353	#N/A	#N/A	#N/A	#N/A
c7	basal	Lamb2	ITGA2_ITGB1	1.91344e-06	0	LAMB2_ITGA2_ITGB1	Lamb2 - (Itga2+Itgb1)	LAMININ	ECM-Receptor	KEGG: mmu04512	HiMYC	1.42818	0.636	0	0.367521	#N/A	#N/A	#N/A	#N/A
c0	basal	Lamc1	ITGA2_ITGB1	7.97451e-06	0	LAMC1_ITGA2_ITGB1	Lamc1 - (Itga2+Itgb1)	LAMININ	ECM-Receptor	KEGG: mmu04512	HiMYC	0.25991	0.44	0.321	0.00558704	#N/A	#N/A	#N/A	#N/A
c7	basal	Lamc1	ITGA2_ITGB1	1.8314e-06	0	LAMC1_ITGA2_ITGB1	Lamc1 - (Itga2+Itgb1)	LAMININ	ECM-Receptor	KEGG: mmu04512	HiMYC	1.04185	0.636	0	0.367521	#N/A	#N/A	#N/A	#N/A
c3	basal	Lamc3	ITGA2_ITGB1	2.23735e-05	0	LAMC3_ITGA2_ITGB1	Lamc3 - (Itga2+Itgb1)	LAMININ	ECM-Receptor	KEGG: mmu04512	HiMYC	0.115043	0.714	0.717	0.363468	#N/A	#N/A	#N/A	#N/A
c3	basal	Lama2	ITGA3_ITGB1	3.31829e-05	0	LAMA2_ITGA3_ITGB1	Lama2 - (Itga3+Itgb1)	LAMININ	ECM-Receptor	KEGG: mmu04512	HiMYC	0.148592	0.798	0.781	0.184291	0.139993	0.42	0.445	0.0646202
c6	basal	Lama2	ITGA3_ITGB1	1.5998e-05	0	LAMA2_ITGA3_ITGB1	Lama2 - (Itga3+Itgb1)	LAMININ	ECM-Receptor	KEGG: mmu04512	HiMYC	0.205865	0.75	0.727	0.39553	0.139993	0.42	0.445	0.0646202
c7	basal	Lama2	ITGA3_ITGB1	1.77191e-07	0	LAMA2_ITGA3_ITGB1	Lama2 - (Itga3+Itgb1)	LAMININ	ECM-Receptor	KEGG: mmu04512	HiMYC	0.699079	0.273	0	0.703771	0.139993	0.42	0.445	0.0646202
c1	basal	Lama4	ITGA3_ITGB1	1.34259e-05	0	LAMA4_ITGA3_ITGB1	Lama4 - (Itga3+Itgb1)	LAMININ	ECM-Receptor	KEGG: mmu04512	HiMYC	0.124863	0.305	0.297	0.521312	0.139993	0.42	0.445	0.0646202
basal	basal	Lama5	ITGA3_ITGB1	6.51006e-05	0	LAMA5_ITGA3_ITGB1	Lama5 - (Itga3+Itgb1)	LAMININ	ECM-Receptor	KEGG: mmu04512	HiMYC	0.154169	0.349	0.369	0.161128	0.139993	0.42	0.445	0.0646202
c0	basal	Lama5	ITGA3_ITGB1	7.57681e-06	0	LAMA5_ITGA3_ITGB1	Lama5 - (Itga3+Itgb1)	LAMININ	ECM-Receptor	KEGG: mmu04512	HiMYC	0.219506	0.369	0.273	0.0340446	0.139993	0.42	0.445	0.0646202
c3	basal	Lamb1	ITGA3_ITGB1	2.627e-05	0	LAMB1_ITGA3_ITGB1	Lamb1 - (Itga3+Itgb1)	LAMININ	ECM-Receptor	KEGG: mmu04512	HiMYC	0.122139	0.731	0.761	0.281537	0.139993	0.42	0.445	0.0646202
c7	basal	Lamb1	ITGA3_ITGB1	6.77545e-07	0	LAMB1_ITGA3_ITGB1	Lamb1 - (Itga3+Itgb1)	LAMININ	ECM-Receptor	KEGG: mmu04512	HiMYC	0.847409	0.455	0	0.518242	0.139993	0.42	0.445	0.0646202
c0	basal	Lamb2	ITGA3_ITGB1	2.60588e-05	0	LAMB2_ITGA3_ITGB1	Lamb2 - (Itga3+Itgb1)	LAMININ	ECM-Receptor	KEGG: mmu04512	HiMYC	0.350147	0.596	0.471	0.00176672	0.139993	0.42	0.445	0.0646202
c3	basal	Lamb2	ITGA3_ITGB1	5.93853e-06	0	LAMB2_ITGA3_ITGB1	Lamb2 - (Itga3+Itgb1)	LAMININ	ECM-Receptor	KEGG: mmu04512	HiMYC	0.109557	0.454	0.366	0.0484963	0.139993	0.42	0.445	0.0646202
c4	basal	Lamb2	ITGA3_ITGB1	9.88804e-06	0	LAMB2_ITGA3_ITGB1	Lamb2 - (Itga3+Itgb1)	LAMININ	ECM-Receptor	KEGG: mmu04512	HiMYC	0.246291	0.413	0.378	0.133353	0.139993	0.42	0.445	0.0646202
c7	basal	Lamb2	ITGA3_ITGB1	1.95417e-06	0	LAMB2_ITGA3_ITGB1	Lamb2 - (Itga3+Itgb1)	LAMININ	ECM-Receptor	KEGG: mmu04512	HiMYC	1.42818	0.636	0	0.367521	0.139993	0.42	0.445	0.0646202
c0	basal	Lamc1	ITGA3_ITGB1	8.14643e-06	0	LAMC1_ITGA3_ITGB1	Lamc1 - (Itga3+Itgb1)	LAMININ	ECM-Receptor	KEGG: mmu04512	HiMYC	0.25991	0.44	0.321	0.00558704	0.139993	0.42	0.445	0.0646202
c7	basal	Lamc1	ITGA3_ITGB1	1.87042e-06	0	LAMC1_ITGA3_ITGB1	Lamc1 - (Itga3+Itgb1)	LAMININ	ECM-Receptor	KEGG: mmu04512	HiMYC	1.04185	0.636	0	0.367521	0.139993	0.42	0.445	0.0646202
c3	basal	Lamc3	ITGA3_ITGB1	2.2849e-05	0	LAMC3_ITGA3_ITGB1	Lamc3 - (Itga3+Itgb1)	LAMININ	ECM-Receptor	KEGG: mmu04512	HiMYC	0.115043	0.714	0.717	0.363468	0.139993	0.42	0.445	0.0646202
basal	basal	Thbs1	ITGA3_ITGB1	0.000671744	0	THBS1_ITGA3_ITGB1	Thbs1 - (Itga3+Itgb1)	THBS	ECM-Receptor	KEGG: mmu04512	HiMYC	0.207576	0.801	0.866	0.0601802	0.139993	0.42	0.445	0.0646202
c2	basal	Thbs1	ITGA3_ITGB1	9.18451e-06	0	THBS1_ITGA3_ITGB1	Thbs1 - (Itga3+Itgb1)	THBS	ECM-Receptor	KEGG: mmu04512	HiMYC	0.335593	0.478	0.545	0.799667	0.139993	0.42	0.445	0.0646202
c3	basal	Thbs1	ITGA3_ITGB1	3.09685e-05	0	THBS1_ITGA3_ITGB1	Thbs1 - (Itga3+Itgb1)	THBS	ECM-Receptor	KEGG: mmu04512	HiMYC	0.513517	0.613	0.554	0.000798879	0.139993	0.42	0.445	0.0646202
c6	basal	Thbs1	ITGA3_ITGB1	3.64307e-06	0	THBS1_ITGA3_ITGB1	Thbs1 - (Itga3+Itgb1)	THBS	ECM-Receptor	KEGG: mmu04512	HiMYC	0.212234	0.283	0.364	0.585222	0.139993	0.42	0.445	0.0646202
c7	basal	Thbs1	ITGA3_ITGB1	5.78408e-06	0	THBS1_ITGA3_ITGB1	Thbs1 - (Itga3+Itgb1)	THBS	ECM-Receptor	KEGG: mmu04512	HiMYC	1.67904	0.818	1	0.561658	0.139993	0.42	0.445	0.0646202
monocytes/macrophages	basal	Thbs1	ITGA3_ITGB1	0.000164912	0	THBS1_ITGA3_ITGB1	Thbs1 - (Itga3+Itgb1)	THBS	ECM-Receptor	KEGG: mmu04512	HiMYC	1.16596	0.468	0.166	4.68656e-26	0.139993	0.42	0.445	0.0646202
c7	basal	Thbs2	ITGA3_ITGB1	4.38822e-07	0	THBS2_ITGA3_ITGB1	Thbs2 - (Itga3+Itgb1)	THBS	ECM-Receptor	KEGG: mmu04512	HiMYC	1.61534	0.364	0	0.605131	0.139993	0.42	0.445	0.0646202
c6	basal	Thbs3	ITGA3_ITGB1	2.38831e-06	0	THBS3_ITGA3_ITGB1	Thbs3 - (Itga3+Itgb1)	THBS	ECM-Receptor	KEGG: mmu04512	HiMYC	0.371794	0.3	0.182	0.195357	0.139993	0.42	0.445	0.0646202
c1	basal	Col1a1	ITGA3_ITGB1	0.000100166	0	COL1A1_ITGA3_ITGB1	Col1a1 - (Itga3+Itgb1)	COLLAGEN	ECM-Receptor	KEGG: mmu04512	HiMYC	0.851983	0.746	0.696	3.53246e-08	0.139993	0.42	0.445	0.0646202
c2	basal	Col1a1	ITGA3_ITGB1	2.04255e-05	0	COL1A1_ITGA3_ITGB1	Col1a1 - (Itga3+Itgb1)	COLLAGEN	ECM-Receptor	KEGG: mmu04512	HiMYC	0.521348	0.657	0.485	0.00531536	0.139993	0.42	0.445	0.0646202
c3	basal	Col1a1	ITGA3_ITGB1	4.11792e-05	0	COL1A1_ITGA3_ITGB1	Col1a1 - (Itga3+Itgb1)	COLLAGEN	ECM-Receptor	KEGG: mmu04512	HiMYC	0.70436	0.891	0.719	2.39285e-14	0.139993	0.42	0.445	0.0646202
c4	basal	Col1a1	ITGA3_ITGB1	6.97111e-05	0	COL1A1_ITGA3_ITGB1	Col1a1 - (Itga3+Itgb1)	COLLAGEN	ECM-Receptor	KEGG: mmu04512	HiMYC	0.297334	0.866	0.857	0.0026863	0.139993	0.42	0.445	0.0646202
c6	basal	Col1a1	ITGA3_ITGB1	2.69085e-05	0	COL1A1_ITGA3_ITGB1	Col1a1 - (Itga3+Itgb1)	COLLAGEN	ECM-Receptor	KEGG: mmu04512	HiMYC	0.897918	0.9	0.818	0.000166036	0.139993	0.42	0.445	0.0646202
c7	basal	Col1a1	ITGA3_ITGB1	5.69366e-06	0	COL1A1_ITGA3_ITGB1	Col1a1 - (Itga3+Itgb1)	COLLAGEN	ECM-Receptor	KEGG: mmu04512	HiMYC	0.505218	1	1	0.833333	0.139993	0.42	0.445	0.0646202
c0	basal	Col1a2	ITGA3_ITGB1	2.55959e-05	0	COL1A2_ITGA3_ITGB1	Col1a2 - (Itga3+Itgb1)	COLLAGEN	ECM-Receptor	KEGG: mmu04512	HiMYC	0.308174	0.582	0.519	0.0150396	0.139993	0.42	0.445	0.0646202
c1	basal	Col1a2	ITGA3_ITGB1	0.000143444	0	COL1A2_ITGA3_ITGB1	Col1a2 - (Itga3+Itgb1)	COLLAGEN	ECM-Receptor	KEGG: mmu04512	HiMYC	0.664102	0.853	0.867	1.72264e-09	0.139993	0.42	0.445	0.0646202
c2	basal	Col1a2	ITGA3_ITGB1	7.04894e-06	0	COL1A2_ITGA3_ITGB1	Col1a2 - (Itga3+Itgb1)	COLLAGEN	ECM-Receptor	KEGG: mmu04512	HiMYC	0.238585	0.463	0.5	0.787728	0.139993	0.42	0.445	0.0646202
c3	basal	Col1a2	ITGA3_ITGB1	4.81417e-05	0	COL1A2_ITGA3_ITGB1	Col1a2 - (Itga3+Itgb1)	COLLAGEN	ECM-Receptor	KEGG: mmu04512	HiMYC	0.470352	0.908	0.864	2.89679e-09	0.139993	0.42	0.445	0.0646202
c4	basal	Col1a2	ITGA3_ITGB1	8.64981e-05	0	COL1A2_ITGA3_ITGB1	Col1a2 - (Itga3+Itgb1)	COLLAGEN	ECM-Receptor	KEGG: mmu04512	HiMYC	0.366995	0.959	0.949	3.58558e-06	0.139993	0.42	0.445	0.0646202
c6	basal	Col1a2	ITGA3_ITGB1	3.19892e-05	0	COL1A2_ITGA3_ITGB1	Col1a2 - (Itga3+Itgb1)	COLLAGEN	ECM-Receptor	KEGG: mmu04512	HiMYC	0.542095	0.983	0.955	0.00117716	0.139993	0.42	0.445	0.0646202
c7	basal	Col1a2	ITGA3_ITGB1	7.0611e-06	0	COL1A2_ITGA3_ITGB1	Col1a2 - (Itga3+Itgb1)	COLLAGEN	ECM-Receptor	KEGG: mmu04512	HiMYC	1.20337	0.909	1	0.5	0.139993	0.42	0.445	0.0646202
c0	basal	Col4a1	ITGA3_ITGB1	3.12056e-05	0	COL4A1_ITGA3_ITGB1	Col4a1 - (Itga3+Itgb1)	COLLAGEN	ECM-Receptor	KEGG: mmu04512	HiMYC	0.400847	0.624	0.61	0.111425	0.139993	0.42	0.445	0.0646202
c1	basal	Col4a1	ITGA3_ITGB1	2.20759e-05	0	COL4A1_ITGA3_ITGB1	Col4a1 - (Itga3+Itgb1)	COLLAGEN	ECM-Receptor	KEGG: mmu04512	HiMYC	0.123386	0.462	0.51	0.729741	0.139993	0.42	0.445	0.0646202
c3	basal	Col4a1	ITGA3_ITGB1	1.97912e-05	0	COL4A1_ITGA3_ITGB1	Col4a1 - (Itga3+Itgb1)	COLLAGEN	ECM-Receptor	KEGG: mmu04512	HiMYC	0.43177	0.63	0.444	1.36112e-06	0.139993	0.42	0.445	0.0646202
c4	basal	Col4a1	ITGA3_ITGB1	1.14865e-05	0	COL4A1_ITGA3_ITGB1	Col4a1 - (Itga3+Itgb1)	COLLAGEN	ECM-Receptor	KEGG: mmu04512	HiMYC	0.205917	0.419	0.449	0.48647	0.139993	0.42	0.445	0.0646202
[truncated: 2,233 more rows]

## Sheet: LR_NP_vs_HiMYC
source	target	ligand	receptor	prob	pval	interaction_name	interaction_name_2	pathway_name	annotation	evidence	datasets	ligand.logFC	ligand.pct.1	ligand.pct.2	ligand.pvalues	receptor.logFC	receptor.pct.1	receptor.pct.2	receptor.pvalues
[truncated: 1,722 more rows]

[truncated: 2 more sheets: LR_TRG_vs_NP, LR_PRN_vs_WT]
