# Supplementary material for: Distinct mesenchymal cell states mediate prostate cancer progression
Source: Nat Commun. 2024 Jan 8;15:363. doi: 10.1038/s41467-023-44210-1 (PMC10774315; doi:10.1038/s41467-023-44210-1)
Supplement: Supplementary file 7 — Supplementary Data 5 [file 41467_2023_44210_MOESM7_ESM.xlsx]

## Sheet: Sheet1
Gene 1	Gene 2
THBS2	WNT6
THBS2	TCF21
CXCL14	COL4A5
THBS2	ISL1
SULF1	C7
COL1A1	TCF21
STMN1	SCN7A
COL1A1	EDN3
IQGAP3	LUZP2
THBS2	CLCNKB
CXCL14	KCNAB1
THBS2	PI15
IQGAP3	GPC3
