# Supplementary material for: Distinct mesenchymal cell states mediate prostate cancer progression
Source: Nat Commun. 2024 Jan 8;15:363. doi: 10.1038/s41467-023-44210-1 (PMC10774315; doi:10.1038/s41467-023-44210-1)
Supplement: Supplementary file 8 — Supplementary Data 6 [file 41467_2023_44210_MOESM8_ESM.xlsx]

## Sheet: Sheet1
Prostatectomies for 10x Chromium
Sample ID	Pre-Prostatectomy PSA (ng/mL)	Grade Group (Gleason score) of Dominant Nodule	Neoplastic cellularity	Pathologic Stage	Oncomine Findings
ERG+_1	10.1	Grade Group 1 (Gleason score 3+3=6)	0.3	pT2 pN0	TMPRSS2 - ERG CCNE1 c.617A>G, p.Tyr206Cys missense
ERG+_2	5.3	Grade Group 2 (Gleason score 3+4=7)	0.8	pT3a pN0	TMPRSS2 - ERG
ERG+_3	5.1	Grade Group 1 (Gleason score 3+3=6)	0.7	pT2 pN0	TMPRSS2 - ERG
ERG+_4	7.1	Grade Group 3 (Gleason score 4+3=7)	NA	pT3a pN0	TMPRSS2 - ERG; CDKN2A c.434T>C, p.Ile145Thr; BAP1 c.544G>C, p.Glu182Gln
ERG+_5	3.2	Grade Group 3 (Gleason score 4+3=7)	0.6	pT2 pN0	TMPRSS2 - ERG
ERG+_6	13.4	Grade Group 2 (Gleason score 3+4=7)	0.5	pT2 pN0	TMPRSS2 - ERG
ERG-_1	12.3	Grade Group 2 (Gleason score 3+4=7)	0.7	pT3a pN0	"ATP11B c.2563G>A, p.Ala855Thr- missense EGFR c.3632G>C, p.Ter1211Serext*6 -stoploss NLX@-8 c.280G>A, p.Ala94Thr- missense"
ERG-_2	7.1	Grade Group 2 (Gleason score 3+4=7)	0.5	pT2 pN0	IDH1 c.394C>G, p.Arg132Gly- missense EGFR c.3632G>C, p.Ter1211Serext*6 -stoploss NLX@-8 c.280G>A, p.Ala94Thr- missense
ERG-_3	6.5	Grade Group 2 (Gleason score 3+4=7) with tertiary Gleason pattern 5)	0.5	NA	ERG (negative), no gene mutation found
Human biopsies for mIHC Vectra Polaris
Patient ID	Pre-Prostatectomy PSA (ng/mL)	Grade Group (Gleason score) of Dominant Nodule	Neoplastic cellularity	Pathologic Stage	Oncomine Findings	Additional notes
PCa_1	5,25	Grade Group 2 - Gleason Score: 3+4=7	0.3	pT2 pN0	NA	NA
PCa_2	43.7	Grade group 5 - Gleason score: 4+5=9	0.1	pT3aN0	NA
PCa_3	24 "biopsy"	Grade Group 2 (Gleason score 3+4=7)	0.65	NA	NA	Large cell neuroendocrine carcinoma and Prostatic adenocarcinoma, .
PCa_4	0.56 "Chips"	NA	0.35	NA	NA	High grade carcinoma with neuroendocrine features and prostatic adenocarcinoma with thermal artifacts
Age distribution of patients:
41-50 (n=2); 51-60 (n=4); 61-70 (n=2); 71-80 (n=3); 81-90 (n=1); 91-100 (n=1)
