# Supplementary material for: Distinct mesenchymal cell states mediate prostate cancer progression
Source: Nat Commun. 2024 Jan 8;15:363. doi: 10.1038/s41467-023-44210-1 (PMC10774315; doi:10.1038/s41467-023-44210-1)
Supplement: Supplementary file 9 — Supplementary Data 7 [file 41467_2023_44210_MOESM9_ESM.xlsx]

## Sheet: Primary antibodies
Mouse proteins
Target	AbID	Primary ab Name	Clone	Clonality	Lot #	Host species	Primary ab Dilution	Detection Fluorophore	Fuorophore Dilution
Gpx3	ab256470	Anti-Glutathione Peroxidase 3/GPx-3 antibody [EPR22815-112]	EPR22815-112	Monoclonal	GR3284787-2	Rabbit	1/400	Opal 480	1/75
C3	ab200999	Anti-C3 antibody [EPR19394]	EPR19394	Monoclonal	GR3336457-1	Rabbit	1/10000	Opal 520	1/75
Wif1	ab155101	Recombinant Anti-WIF1 antibody [EPR9385]	EPR9385	Monoclonal		Rabbit	1/5000	Opal 520	1/75
single IHC
cMyc	ab32072	Recombinant Anti-c-Myc antibody [Y69] - ChIP Grade (ab32072)	Y69	Monoclonal	1025399-7	Rabbit	1/100	NA	NA
pten	9188S	PTEN (D4.3) XP Rabbit mAb	D4.3	Monoclonal	6	Rabbit	1/125	NA	NA
pAKt	4060S	P-AKt (S473) (D9E) XP(R) Rabbit mAb	D9E	Monoclonal	25	Rabbit	1/100	NA	NA
nMYC	51705S	N-Myc (D4B2Y)	D4B2Y	Monoclonal	n/a	Rabbit	1/100	NA	NA
ERG	ab92513	Anti-ERG antibody [EPR3864]	EPR3864	Monoclonal	30	Rabbit	1/1000	NA	NA
Human and mouse proteins
Target	AbID	Primary ab Name	Clone	Clonality	Lot #	Host species	Primary ab Dilution	Detection Fluorophore	Fuorophore Dilution
Synaptophysin	BD Biosciences (611880)	Purified Mouse Anti-Synaptophysin	2/synaptophysin (RUO)	Monoclonal	9352253	Mouse	1/100	Opal 520	1/75
Periostin	ab215199	Recombinant Anti-Periostin antibody [EPR20806]	EPR20806	Monoclonal	GR3237082-6	Rabbit	1/1000	Opal 570	1/100
Chromogranin	ab45179	Anti-Chromogranin A antibody (ab45179)	polyclonal	polyclonal	GR3417483-2	Rabbit	1/800	Opal 620	1/100
AR	ab108341	Recombinant Anti-Androgen Receptor antibody	EPR179(2)	Monoclonal	1036164-3	Rabbit	1/1000	Opal 690	1/100
PanCK	ab217916	Anti-pan Cytokeratin antibody (ab217916)	polyclonal	polyclonal	GR3409120-4	Rabbit	1/400	Opal 780/ TSA-DIG	1/15 1/50

## Sheet: Secondary antibodies
Secondary antibodies
Human and mouse proteins	Host Target	Reagent name	Catalog #	Lot #	Vendor
	Rabbit	Akoya Rabbit HRP	ARR1001KT	221201017	Akoya
	Mouse	Mouse Superboost	B40961	2521156	Life Technologies/ThermoFisher
Mouse proteins	Host Target	Reagent name	Catalog #	Lot #	Vendor
	Rabbit	BOND Polymer Refine Detection (Polymer Anti-rabbit Poly-HRP-IgG)	DS9800	Pool of batches	Leica Biosystems
