# Supplementary material for: Distinct mesenchymal cell states mediate prostate cancer progression
Source: Nat Commun. 2024 Jan 8;15:363. doi: 10.1038/s41467-023-44210-1 (PMC10774315; doi:10.1038/s41467-023-44210-1)
Supplement: Supplementary file 12 — Source Data [file 41467_2023_44210_MOESM12_ESM.zip]

Archive with 3 entries (3 files):
- Fig5G_txt and prism.zip
- RAW DATA for Fig. S1A.xlsx
- Source Data.xlsx
