# Supplementary material for: Distinct mesenchymal cell states mediate prostate cancer progression
Source: Nat Commun. 2024 Jan 8;15:363. doi: 10.1038/s41467-023-44210-1 (PMC10774315; doi:10.1038/s41467-023-44210-1)
Supplement: Supplementary file 12 — Source Data [file 41467_2023_44210_MOESM12_ESM.zip › RAW DATA for Fig. S1A.xlsx]

## Sheet: Sheet1
MOUSE MODEL	SAMPLE ID	HALO CLASSIFIER	TOTAL TSSUE AREA (mm2) AND COMPONENTS %		MOUSE MODEL	SAMPLE ID	HALO CLASSIFIER	TOTAL TSSUE AREA (mm2) AND COMPONENTS %		MOUSE MODEL	SAMPLE ID	HALO CLASSIFIER	TOTAL TSSUE AREA (mm2) AND COMPONENTS %		MOUSE MODEL	SAMPLE ID	HALO CLASSIFIER	TOTAL TSSUE AREA (mm2) AND COMPONENTS %
T-ERG	3889446-217		4.05674		NP	Nkx_3.1_Pten_1		21.1809		Hi-MYC	3674698-12		7.04381		PRN	2532		96.0186
	Classified Area (mm²)	58.8615				Classified Area (mm²)	98.2424				Classified Area (mm²)	119.028				Classified Area (mm²)	187.816
	MUSCLE Area (mm²)	0.06755	0.0166513			MUSCLE Area (mm²)	0.0025	0.000118031			MUSCLE Area (mm²)	0.45849	0.0650912			MUSCLE Area (mm²)	2.6759	0.0278686
	COLL Area (mm²)	0.8819	0.217391			COLL Area (mm²)	7.88576	0.372305			COLLAGEN Area (mm²)	2.2236	0.315681			COLLAGEN Area (mm²)	45.0244	0.468913
	EPITH Area (mm²)	3.10729	0.765957			EPITH Area (mm²)	13.2927	0.627577			EPITHELIUM Area (mm²)	4.36172	0.619227			EPITHELIUM Area (mm²)	48.3183	0.503218
	GLASS Area (mm²)	54.8048				GLASS Area (mm²)	77.0615				GLASS Area (mm²)	111.985				GLASS Area (mm²)	91.797
T-ERG	3889446-220		6.31162		NP	Nkx_3.1_Pten_2		24.6457		Hi-MYC	3672650-162		7.06431		PRN	M2861		29.2964
	Classified Area (mm²)	85.541				Classified Area (mm²)	97.8259				Classified Area (mm²)	77.1075				Classified Area (mm²)	58.106
	MUSCLE Area (mm²)	0.26108	0.041365			MUSCLE Area (mm²)	0.01046	0.000424414			MUSCLE Area (mm²)	0.14078	0.0199283			MUSCLE Area (mm²)	0	0
	COLL Area (mm²)	1.33317	0.211225			COLL Area (mm²)	8.84161	0.358748			COLLAGEN Area (mm²)	1.84777	0.261564			COLL Area (mm²)	16.4247	0.560639
	EPITH Area (mm²)	4.71737	0.74741			EPITH Area (mm²)	15.7937	0.640828			EPITHELIUM Area (mm²)	5.07576	0.718508			EPITH Area (mm²)	12.8717	0.439361
	GLASS Area (mm²)	79.2293				GLASS Area (mm²)	73.1801				GLASS Area (mm²)	70.0432				GLASS Area (mm²)	28.8096
T-ERG	3862892-201		6.25566		NP	Nkx_3.1_Pten_3		20.8491		Hi-MYC	3672650-164		19.2589		PRN	1796		62.9301
	Classified Area (mm²)	104.601				Classified Area (mm²)	125.871				Classified Area (mm²)	120.089				Classified Area (mm²)	146.868
	MUSCLE Area (mm²)	0.37779	0.0603917			MUSCLE Area (mm²)	0.02298	0.00110221			MUSCLE Area (mm²)	0.67792	0.0352003			MUSCLE Area (mm²)	0.40678	0.006464
	COLL Area (mm²)	1.13596	0.181589			COLL Area (mm²)	8.32343	0.399223			COLLAGEN Area (mm²)	8.6479	0.449034			COLL Area (mm²)	21.7098	0.344982
	EPITH Area (mm²)	4.74191	0.758019			EPITH Area (mm²)	12.5027	0.599675			EPITHELIUM Area (mm²)	9.93308	0.515766			EPITH Area (mm²)	40.8136	0.648554
	GLASS Area (mm²)	98.3458				GLASS Area (mm²)	105.022				GLASS Area (mm²)	100.83				GLASS Area (mm²)	83.9382
WT	FVBN_6mo_2		0.6499		WT	3725965-171		1.46211		WT	3695824-1		5.8114		WT	4114		5.3942
	Classified Area (mm²)	49.0804				Classified Area (mm²)	86.6109				Classified Area (mm²)	62.7114				Classified Area (mm²)	94.927
	MUSCLE Area (mm²)	0.08898	0.136913			MUSCLE Area (mm²)	0.01178	0.00805685			MUSCLE Area (mm²)	1.81495	0.312308			MUSCLE Area (mm²)	0.11768	0.021816
	COLL Area (mm²)	0.07977	0.122742			COLL Area (mm²)	0.40684	0.278255			COLL Area (mm²)	0.09167	0.0157742			COLL Area (mm²)	0.60888	0.112877
	EPITH Area (mm²)	0.48115	0.740345			EPITH Area (mm²)	1.04349	0.713688			EPITH Area (mm²)	3.90478	0.671918			EPITH Area (mm²)	4.66764	0.865307
	GLASS Area (mm²)	48.4305				GLASS Area (mm²)	85.1488				GLASS Area (mm²)	56.9				GLASS Area (mm²)	89.5328
WT	FVBN_6mo_3		6.65096		WT	NKX_3.1_WT_1		4.18626		WT	3695824-2		5.23082		WT	4324		10.0524
	Classified Area (mm²)	64.528				Classified Area (mm²)	70.5695				Classified Area (mm²)	62.6087				Classified Area (mm²)	86.565
	MUSC Area (mm²)	0.39738	0.0597478			MUSCLE Area (mm²)	0.87689	0.209469			MUSCLE Area (mm²)	1.379	0.26363			MUSCLE Area (mm²)	0.27087	0.0269458
	COLL Area (mm²)	0.47568	0.0715205			COLL Area (mm²)	0.0406	0.00969839			COLL Area (mm²)	0.32122	0.0614091			COLL Area (mm²)	0.54703	0.0544179
	EPITH Area (mm²)	5.7779	0.868732			EPITH Area (mm²)	3.26877	0.780833			EPITH Area (mm²)	3.5306	0.674961			EPITH Area (mm²)	9.23449	0.918636
	GLASS Area (mm²)	57.877				GLASS Area (mm²)	66.3832				GLASS Area (mm²)	57.3779				GLASS Area (mm²)	76.5127
WT	3918561-44		3.7553		WT	NKX_3.1_WT_2		5.15728		WT	3778541-26		10.6152		WT	4328		7.10453
	Classified Area (mm²)	79.9519				Classified Area (mm²)	91.5405				Classified Area (mm²)	114.981				Classified Area (mm²)	55.4148
	MUSCLE Area (mm²)	0.08529	0.0227119			MUSCLE Area (mm²)	0.87689	0.17003			MUSCLE Area (mm²)	0.43776	0.0412391			MUSCLE Area (mm²)	0.28317	0.0398577
	COLL Area (mm²)	0.24018	0.0639576			COLL Area (mm²)	0.0146	0.00283095			COLLAGEN Area (mm²)	1.65929	0.156313			COLL Area (mm²)	0.51391	0.0723355
	EPITH Area (mm²)	3.42983	0.91333			EPITH Area (mm²)	4.26579	0.827139			EPITHELIUM Area (mm²)	8.51812	0.802448			EPITH Area (mm²)	6.30745	0.887807
	GLASS Area (mm²)	76.1966				GLASS Area (mm²)	86.3832				GLASS Area (mm²)	104.366				GLASS Area (mm²)	48.3103
SUMMARY
MOUSE MODEL	SAMPLE	COLL Area %
T-ERG	3889446-217	21.74
T-ERG	3889446-220	21.12
T-ERG	3862892-201	18.16
WT	3918561-44	6.4
WT	FVBN_6mo_2	12.27
WT	FVBN_6mo_3	7.15
NP	Nkx_3.1_Pten_1	37.23
NP	Nkx_3.1_Pten_2	35.87
NP	Nkx_3.1_Pten_3	39.92
WT	Nkx_3.1_WT_1	0.97
WT	Nkx_3.1_WT_2	0.28
WT	3725965-171	27.83
Hi-MYC	3674698-12	31.57
Hi-MYC	3672650-162	26.16
Hi-MYC	3672650-164	44.9
WT	3778541-26	15.63
WT	3695824-1	1.58
WT	3695824-2	6.14
PRN	2532	46.89
PRN	M2861	56.06
PRN	1796	34.5
WT	4114	11.29
WT	4324	5.44
WT	4328	7.23
