# Supplementary material for: Distinct mesenchymal cell states mediate prostate cancer progression
Source: Nat Commun. 2024 Jan 8;15:363. doi: 10.1038/s41467-023-44210-1 (PMC10774315; doi:10.1038/s41467-023-44210-1)
Supplement: Supplementary file 12 — Source Data [file 41467_2023_44210_MOESM12_ESM.zip › Source Data.xlsx]

## Sheet: 1c_GEMMs
	epthelium	immune	stroma
COLLAGEN	#N/A	#N/A	1
THBS	1	0.714493	0.685916
MIF	0.654845	1	0.204344
LAMININ	1	#N/A	0.86247
PTN	#N/A	#N/A	1
CCL	#N/A	1	#N/A
ICAM	#N/A	#N/A	#N/A
JAM	1	#N/A	0.0604298
APP	1	#N/A	0.519282
MK	#N/A	#N/A	1
CDH	1	#N/A	#N/A
ITGAL-ITGB2	#N/A	#N/A	#N/A
FN1	#N/A	#N/A	1
GAS	0.623619	#N/A	1
TENASCIN	#N/A	#N/A	1
GALECTIN	0.306254	1	0.409523
CXCL	0.732964	1	0.399293
TWEAK	#N/A	#N/A	1
EGF	1	0.422693	0.0584989
PARs	#N/A	1	#N/A
VCAM	#N/A	#N/A	#N/A
OCLN	1	#N/A	#N/A
TGFb	0.0422175	1	0.052511
FASLG	#N/A	#N/A	#N/A
IL6	#N/A	#N/A	#N/A
PROS	#N/A	#N/A	1
IGF	#N/A	#N/A	1
VISFATIN	1	#N/A	0.49247
FGF	#N/A	#N/A	1
NECTIN	0.120301	#N/A	1
HSPG	#N/A	#N/A	1
BMP	#N/A	#N/A	1
NOTCH	#N/A	#N/A	1
CALCR	#N/A	#N/A	#N/A
MHC-I	0.173609	1	0.0567012
SPP1	#N/A	1	#N/A
CDH1	1	#N/A	#N/A
LCK	#N/A	1	#N/A
ANGPTL	#N/A	#N/A	1
GRN	0.44452	1	0.555755
AGRN	1	#N/A	#N/A
EPHA	1	#N/A	#N/A
CADM	1	#N/A	#N/A
PDGF	1	#N/A	0.139192
PERIOSTIN	#N/A	#N/A	1
NCAM	#N/A	#N/A	1
CD137	#N/A	#N/A	1
MPZ	1	#N/A	0.580276
WNT	1	#N/A	0.143873
EDN	1	#N/A	#N/A
ncWNT	#N/A	#N/A	1

## Sheet: 1c_WTs
	epthelium	immune	stroma
COLLAGEN	#N/A	#N/A	1
THBS	1	#N/A	0.620828
MIF	1	0.782557	0.197201
LAMININ	0.474433	#N/A	1
PTN	#N/A	#N/A	1
CCL	#N/A	1	#N/A
ICAM	#N/A	0.624123	1
JAM	1	#N/A	0.0427014
APP	1	#N/A	0.200684
MK	#N/A	#N/A	1
CDH	1	#N/A	#N/A
ITGAL-ITGB2	#N/A	1	#N/A
FN1	#N/A	#N/A	1
GAS	1	#N/A	0.311412
TENASCIN	#N/A	#N/A	1
GALECTIN	#N/A	#N/A	1
CXCL	#N/A	#N/A	1
TWEAK	#N/A	#N/A	1
EGF	1	#N/A	0.05867
PARs	#N/A	1	#N/A
VCAM	#N/A	1	#N/A
OCLN	1	#N/A	#N/A
TGFb	#N/A	1	0.0371004
FASLG	#N/A	1	#N/A
IL6	#N/A	#N/A	1
PROS	#N/A	#N/A	1
IGF	#N/A	#N/A	1
VISFATIN	#N/A	#N/A	1
FGF	#N/A	#N/A	1
NECTIN	#N/A	#N/A	1
HSPG	#N/A	#N/A	1
BMP	#N/A	#N/A	1
NOTCH	#N/A	#N/A	1
CALCR	#N/A	#N/A	1
MHC-I	#N/A	#N/A	#N/A
SPP1	#N/A	#N/A	#N/A
CDH1	#N/A	#N/A	#N/A
LCK	#N/A	#N/A	#N/A
ANGPTL	#N/A	#N/A	#N/A
GRN	#N/A	#N/A	#N/A
AGRN	#N/A	#N/A	#N/A
EPHA	#N/A	#N/A	#N/A
CADM	#N/A	#N/A	#N/A
PDGF	#N/A	#N/A	#N/A
PERIOSTIN	#N/A	#N/A	#N/A
NCAM	#N/A	#N/A	#N/A
CD137	#N/A	#N/A	#N/A
MPZ	#N/A	#N/A	#N/A
WNT	#N/A	#N/A	#N/A
EDN	#N/A	#N/A	#N/A
ncWNT	#N/A	#N/A	#N/A

## Sheet: 1d_GEMMs
source	target	ligand	receptor	prob	pval	interaction_name	interaction_name_2	pathway_name	annotation	evidence	datasets	ligand.logFC	ligand.pct.1	ligand.pct.2	ligand.pvalues	receptor.logFC	receptor.pct.1	receptor.pct.2	receptor.pvalues
stroma	epthelium	Tgfb1	TGFbR1_R2	9.42893e-06	0	TGFB1_TGFBR1_TGFBR2	Tgfb1 - (Tgfbr1+Tgfbr2)	TGFb	Secreted Signaling	KEGG: mmu04350	mutant	0.350588	0.31	0.15	1.58273e-48	0.141076	0.328	0.122	6.54334e-292
stroma	stroma	Tgfb1	TGFbR1_R2	6.19927e-06	0	TGFB1_TGFBR1_TGFBR2	Tgfb1 - (Tgfbr1+Tgfbr2)	TGFb	Secreted Signaling	KEGG: mmu04350	mutant	0.350588	0.31	0.15	1.58273e-48	0.166729	0.5	0.411	4.4792e-10
stroma	stroma	Wnt2	FZD1_LRP6	1.50475e-06	0	WNT2_FZD1_LRP6	Wnt2 - (Fzd1+Lrp6)	WNT	Secreted Signaling	KEGG: mmu04310; PMID: 23209147	mutant	0.225496	0.344	0.184	4.90775e-39	0.280143	0.45	0.222	3.97761e-70
stroma	stroma	Wnt2	FZD2_LRP6	1.33661e-06	0	WNT2_FZD2_LRP6	Wnt2 - (Fzd2+Lrp6)	WNT	Secreted Signaling	KEGG: mmu04310; PMID: 23209147	mutant	0.225496	0.344	0.184	4.90775e-39	0.267958	0.386	0.147	1.13453e-84
epthelium	stroma	Wnt4	FZD1_LRP6	1.39887e-05	0	WNT4_FZD1_LRP6	Wnt4 - (Fzd1+Lrp6)	WNT	Secreted Signaling	KEGG: mmu04310; PMID: 23209147	mutant	0.365943	0.485	0.182	0	0.280143	0.45	0.222	3.97761e-70
epthelium	stroma	Wnt4	FZD2_LRP6	1.24259e-05	0	WNT4_FZD2_LRP6	Wnt4 - (Fzd2+Lrp6)	WNT	Secreted Signaling	KEGG: mmu04310; PMID: 23209147	mutant	0.365943	0.485	0.182	0	0.267958	0.386	0.147	1.13453e-84
epthelium	epthelium	Areg	Egfr	2.34051e-05	0	AREG_EGFR	Areg - Egfr	EGF	Secreted Signaling	KEGG: mmu04012	mutant	1.30693	0.361	0.037	0	#N/A	#N/A	#N/A	#N/A
epthelium	stroma	Areg	Egfr	1.91216e-05	0	AREG_EGFR	Areg - Egfr	EGF	Secreted Signaling	KEGG: mmu04012	mutant	1.30693	0.361	0.037	0	-0.287896	0.268	0.366	5.89702e-31
immune	epthelium	Hbegf	Egfr	6.77779e-05	0	HBEGF_EGFR	Hbegf - Egfr	EGF	Secreted Signaling	KEGG: mmu04012	mutant	0.733276	0.319	0.079	0	#N/A	#N/A	#N/A	#N/A
immune	stroma	Hbegf	Egfr	5.53659e-05	0	HBEGF_EGFR	Hbegf - Egfr	EGF	Secreted Signaling	KEGG: mmu04012	mutant	0.733276	0.319	0.079	0	-0.287896	0.268	0.366	5.89702e-31
epthelium	immune	Cxcl16	Cxcr6	0.000852907	0	CXCL16_CXCR6	Cxcl16 - Cxcr6	CXCL	Secreted Signaling	KEGG: mmu04060	mutant	0.353078	0.531	0.217	0	-0.112426	0.404	0.348	2.24653e-08
immune	immune	Cxcl16	Cxcr6	0.00116364	0	CXCL16_CXCR6	Cxcl16 - Cxcr6	CXCL	Secreted Signaling	KEGG: mmu04060	mutant	0.339577	0.302	0.136	2.80385e-163	-0.112426	0.404	0.348	2.24653e-08
epthelium	immune	Mif	CD74_CXCR4	0.00822648	0	MIF_CD74_CXCR4	Mif - (Cd74+Cxcr4)	MIF	Secreted Signaling	PMID: 29637711; PMID: 24760155	mutant	1.1265	0.843	0.55	0	-0.284932	0.31	0.415	2.04062e-79
immune	immune	Mif	CD74_CXCR4	0.0125479	0	MIF_CD74_CXCR4	Mif - (Cd74+Cxcr4)	MIF	Secreted Signaling	PMID: 29637711; PMID: 24760155	mutant	0.579108	0.726	0.631	0	-0.284932	0.31	0.415	2.04062e-79
stroma	immune	Mif	CD74_CXCR4	0.00256511	0	MIF_CD74_CXCR4	Mif - (Cd74+Cxcr4)	MIF	Secreted Signaling	PMID: 29637711; PMID: 24760155	mutant	0.850443	0.794	0.649	3.40403e-135	-0.284932	0.31	0.415	2.04062e-79
epthelium	immune	Mif	CD74_CD44	0.00979904	0	MIF_CD74_CD44	Mif - (Cd74+Cd44)	MIF	Secreted Signaling	PMID: 29637711; PMID: 26175090	mutant	1.1265	0.843	0.55	0	#N/A	#N/A	#N/A	#N/A
immune	immune	Mif	CD74_CD44	0.0149817	0	MIF_CD74_CD44	Mif - (Cd74+Cd44)	MIF	Secreted Signaling	PMID: 29637711; PMID: 26175090	mutant	0.579108	0.726	0.631	0	#N/A	#N/A	#N/A	#N/A
stroma	immune	Mif	CD74_CD44	0.00306019	0	MIF_CD74_CD44	Mif - (Cd74+Cd44)	MIF	Secreted Signaling	PMID: 29637711; PMID: 26175090	mutant	0.850443	0.794	0.649	3.40403e-135	#N/A	#N/A	#N/A	#N/A
epthelium	stroma	Mif	Ackr3	0.000179184	0	MIF_ACKR3	Mif - Ackr3	MIF	Secreted Signaling	PMID: 26175090	mutant	1.1265	0.843	0.55	0	-0.794331	0.271	0.451	1.31947e-87
immune	stroma	Mif	Ackr3	0.000270386	0	MIF_ACKR3	Mif - Ackr3	MIF	Secreted Signaling	PMID: 26175090	mutant	0.579108	0.726	0.631	0	-0.794331	0.271	0.451	1.31947e-87
stroma	stroma	Mif	Ackr3	5.54757e-05	0	MIF_ACKR3	Mif - Ackr3	MIF	Secreted Signaling	PMID: 26175090	mutant	0.850443	0.794	0.649	3.40403e-135	-0.794331	0.271	0.451	1.31947e-87
immune	epthelium	Spp1	Cd44	0.000742408	0	SPP1_CD44	Spp1 - Cd44	SPP1	Secreted Signaling	PMID: 21907263	mutant	1.50416	0.335	0.045	0	0.71968	0.506	0.119	0
immune	immune	Spp1	Cd44	0.00127527	0	SPP1_CD44	Spp1 - Cd44	SPP1	Secreted Signaling	PMID: 21907263	mutant	1.50416	0.335	0.045	0	#N/A	#N/A	#N/A	#N/A
immune	stroma	Spp1	Cd44	0.000360862	0	SPP1_CD44	Spp1 - Cd44	SPP1	Secreted Signaling	PMID: 21907263	mutant	1.50416	0.335	0.045	0	-0.132609	0.533	0.419	5.69097e-05
immune	epthelium	Spp1	ITGAV_ITGB1	0.00117805	0	SPP1_ITGAV_ITGB1	Spp1 - (Itgav+Itgb1)	SPP1	Secreted Signaling	PMID: 21907263	mutant	1.50416	0.335	0.045	0	0.183855	0.6625	0.358	1.3798e-228
immune	immune	Spp1	ITGAV_ITGB1	0.000955158	0	SPP1_ITGAV_ITGB1	Spp1 - (Itgav+Itgb1)	SPP1	Secreted Signaling	PMID: 21907263	mutant	1.50416	0.335	0.045	0	-0.172431	0.49	0.567	1.73698e-32
immune	stroma	Spp1	ITGAV_ITGB1	0.000483482	0	SPP1_ITGAV_ITGB1	Spp1 - (Itgav+Itgb1)	SPP1	Secreted Signaling	PMID: 21907263	mutant	1.50416	0.335	0.045	0	#N/A	#N/A	#N/A	#N/A
immune	epthelium	Spp1	ITGAV_ITGB5	0.000207093	0	SPP1_ITGAV_ITGB5	Spp1 - (Itgav+Itgb5)	SPP1	Secreted Signaling	PMID: 21907263	mutant	1.50416	0.335	0.045	0	0.240797	0.565	0.272	0
immune	stroma	Spp1	ITGAV_ITGB5	0.000173584	0	SPP1_ITGAV_ITGB5	Spp1 - (Itgav+Itgb5)	SPP1	Secreted Signaling	PMID: 21907263	mutant	1.50416	0.335	0.045	0	0.231145	0.384	0.282	8.74477e-21
immune	epthelium	Spp1	ITGAV_ITGB6	0.0004122	0	SPP1_ITGAV_ITGB6	Spp1 - (Itgav+Itgb6)	SPP1	Secreted Signaling	PMID: 21907263	mutant	1.50416	0.335	0.045	0	0.180369	0.451	0.215	5.4174e-196
immune	stroma	Spp1	ITGA5_ITGB1	0.000513565	0	SPP1_ITGA5_ITGB1	Spp1 - (Itga5+Itgb1)	SPP1	Secreted Signaling	PMID: 21907263	mutant	1.50416	0.335	0.045	0	#N/A	#N/A	#N/A	#N/A
stroma	epthelium	Mdk	Sdc1	0.000401448	0	MDK_SDC1	Mdk - Sdc1	MK	Secreted Signaling	PMID: 28356350	mutant	0.446804	0.563	0.28	2.72458e-101	0.448411	0.582	0.223	0
stroma	stroma	Mdk	Sdc1	6.05339e-05	0	MDK_SDC1	Mdk - Sdc1	MK	Secreted Signaling	PMID: 28356350	mutant	0.446804	0.563	0.28	2.72458e-101	0.208025	0.496	0.244	3.37336e-67
stroma	stroma	Mdk	Sdc2	9.47291e-05	0	MDK_SDC2	Mdk - Sdc2	MK	Secreted Signaling	PMID: 28356350	mutant	0.446804	0.563	0.28	2.72458e-101	-0.161895	0.507	0.485	0.000829288
stroma	epthelium	Mdk	Sdc4	0.00106341	0	MDK_SDC4	Mdk - Sdc4	MK	Secreted Signaling	PMID: 28356350	mutant	0.446804	0.563	0.28	2.72458e-101	0.375816	0.768	0.447	0
stroma	immune	Mdk	Sdc4	0.000473897	0	MDK_SDC4	Mdk - Sdc4	MK	Secreted Signaling	PMID: 28356350	mutant	0.446804	0.563	0.28	2.72458e-101	0.262918	0.336	0.155	1.22792e-181
stroma	stroma	Mdk	Sdc4	0.000239392	0	MDK_SDC4	Mdk - Sdc4	MK	Secreted Signaling	PMID: 28356350	mutant	0.446804	0.563	0.28	2.72458e-101	-0.260949	0.709	0.697	7.10407e-12
stroma	epthelium	Mdk	ITGA6_ITGB1	0.000568507	0	MDK_ITGA6_ITGB1	Mdk - (Itga6+Itgb1)	MK	Secreted Signaling	PMID: 28356350	mutant	0.446804	0.563	0.28	2.72458e-101	0.230551	0.709	0.3735	1.3798e-228
stroma	stroma	Mdk	Lrp1	0.000265627	0	MDK_LRP1	Mdk - Lrp1	MK	Secreted Signaling	PMID: 28356350	mutant	0.446804	0.563	0.28	2.72458e-101	-0.201582	0.739	0.735	1.81306e-14
stroma	epthelium	Mdk	Ncl	0.00143982	0	MDK_NCL	Mdk - Ncl	MK	Secreted Signaling	PMID: 28356350	mutant	0.446804	0.563	0.28	2.72458e-101	0.386938	0.9	0.643	0
stroma	immune	Mdk	Ncl	0.00257303	0	MDK_NCL	Mdk - Ncl	MK	Secreted Signaling	PMID: 28356350	mutant	0.446804	0.563	0.28	2.72458e-101	-0.224467	0.788	0.901	4.39315e-129
stroma	stroma	Mdk	Ncl	0.000481879	0	MDK_NCL	Mdk - Ncl	MK	Secreted Signaling	PMID: 28356350	mutant	0.446804	0.563	0.28	2.72458e-101	-0.163101	0.9	0.881	7.44679e-15
stroma	epthelium	Postn	ITGAV_ITGB5	3.99116e-05	0	POSTN_ITGAV_ITGB5	Postn - (Itgav+Itgb5)	PERIOSTIN	Secreted Signaling	PMID: 26721738	mutant	0.549922	0.425	0.167	4.97496e-93	0.240797	0.565	0.272	0
stroma	stroma	Postn	ITGAV_ITGB5	3.34512e-05	0	POSTN_ITGAV_ITGB5	Postn - (Itgav+Itgb5)	PERIOSTIN	Secreted Signaling	PMID: 26721738	mutant	0.549922	0.425	0.167	4.97496e-93	0.231145	0.384	0.282	8.74477e-21
stroma	stroma	Gas6	Axl	0.000144214	0	GAS6_AXL	Gas6 - Axl	GAS	Secreted Signaling	PMID: 27801848	mutant	0.215443	0.619	0.511	6.10021e-13	-0.276225	0.559	0.56	7.54958e-14
immune	epthelium	Grn	Sort1	9.58218e-05	0	GRN_SORT1	Grn - Sort1	GRN	Secreted Signaling	PMID: 29555433	mutant	0.342441	0.267	0.166	3.26625e-77	#N/A	#N/A	#N/A	#N/A
stroma	epthelium	Grn	Sort1	5.32534e-05	0	GRN_SORT1	Grn - Sort1	GRN	Secreted Signaling	PMID: 29555433	mutant	0.26054	0.619	0.424	1.29943e-56	#N/A	#N/A	#N/A	#N/A
epthelium	immune	Lgals9	Ptprc	0.000573715	0	LGALS9_CD45	Lgals9 - Cd45	GALECTIN	Secreted Signaling	PMID: 30120235	mutant	0.275568	0.284	0.025	0	-0.39442	0.719	0.893	0
epthelium	stroma	Lgals9	Cd44	4.03829e-05	0	LGALS9_CD44	Lgals9 - Cd44	GALECTIN	Secreted Signaling	PMID: 25065622	mutant	0.275568	0.284	0.025	0	-0.132609	0.533	0.419	5.69097e-05
stroma	epthelium	Col1a1	ITGA2_ITGB1	0.00100579	0	COL1A1_ITGA2_ITGB1	Col1a1 - (Itga2+Itgb1)	COLLAGEN	ECM-Receptor	KEGG: mmu04512	mutant	1.83425	0.88	0.701	0	0.251335	0.5455	0.2585	1.3798e-228
stroma	epthelium	Col1a2	ITGA2_ITGB1	0.00110344	0	COL1A2_ITGA2_ITGB1	Col1a2 - (Itga2+Itgb1)	COLLAGEN	ECM-Receptor	KEGG: mmu04512	mutant	1.65294	0.927	0.822	6.50851e-276	0.251335	0.5455	0.2585	1.3798e-228
stroma	epthelium	Col4a1	ITGA2_ITGB1	0.0004743	0	COL4A1_ITGA2_ITGB1	Col4a1 - (Itga2+Itgb1)	COLLAGEN	ECM-Receptor	KEGG: mmu04512	mutant	0.55954	0.773	0.589	1.51193e-105	0.251335	0.5455	0.2585	1.3798e-228
stroma	epthelium	Col4a2	ITGA2_ITGB1	0.000316321	0	COL4A2_ITGA2_ITGB1	Col4a2 - (Itga2+Itgb1)	COLLAGEN	ECM-Receptor	KEGG: mmu04512	mutant	0.591965	0.68	0.399	2.47957e-136	0.251335	0.5455	0.2585	1.3798e-228
stroma	epthelium	Col6a1	ITGA2_ITGB1	0.000587406	0	COL6A1_ITGA2_ITGB1	Col6a1 - (Itga2+Itgb1)	COLLAGEN	ECM-Receptor	KEGG: mmu04512	mutant	0.540329	0.834	0.699	5.7229e-108	0.251335	0.5455	0.2585	1.3798e-228
stroma	epthelium	Col6a2	ITGA2_ITGB1	0.000467081	0	COL6A2_ITGA2_ITGB1	Col6a2 - (Itga2+Itgb1)	COLLAGEN	ECM-Receptor	KEGG: mmu04512	mutant	0.604815	0.769	0.575	5.99653e-130	0.251335	0.5455	0.2585	1.3798e-228
stroma	epthelium	Col6a3	ITGA2_ITGB1	0.000375261	0	COL6A3_ITGA2_ITGB1	Col6a3 - (Itga2+Itgb1)	COLLAGEN	ECM-Receptor	KEGG: mmu04512	mutant	0.779528	0.645	0.323	1.63786e-174	0.251335	0.5455	0.2585	1.3798e-228
stroma	epthelium	Fn1	ITGA3_ITGB1	0.000303013	0	FN1_ITGA3_ITGB1	Fn1 - (Itga3+Itgb1)	FN1	ECM-Receptor	KEGG: mmu04512	mutant	0.939714	0.565	0.291	1.25845e-104	0.126914	0.76	0.444	2.75961e-228
stroma	stroma	Fn1	ITGA5_ITGB1	0.000266362	0	FN1_ITGA5_ITGB1	Fn1 - (Itga5+Itgb1)	FN1	ECM-Receptor	KEGG: mmu04512	mutant	0.939714	0.565	0.291	1.25845e-104	#N/A	#N/A	#N/A	#N/A
epthelium	epthelium	Lama5	ITGA2_ITGB1	0.000146227	0	LAMA5_ITGA2_ITGB1	Lama5 - (Itga2+Itgb1)	LAMININ	ECM-Receptor	KEGG: mmu04512	mutant	0.284755	0.431	0.164	0	0.251335	0.5455	0.2585	1.3798e-228
epthelium	epthelium	Lama5	ITGA3_ITGB1	0.000131377	0	LAMA5_ITGA3_ITGB1	Lama5 - (Itga3+Itgb1)	LAMININ	ECM-Receptor	KEGG: mmu04512	mutant	0.284755	0.431	0.164	0	0.126914	0.76	0.444	2.75961e-228
epthelium	epthelium	Thbs1	ITGA3_ITGB1	0.000780506	0	THBS1_ITGA3_ITGB1	Thbs1 - (Itga3+Itgb1)	THBS	ECM-Receptor	KEGG: mmu04512	mutant	0.273716	0.633	0.286	0	0.126914	0.76	0.444	2.75961e-228
immune	epthelium	Thbs1	ITGA3_ITGB1	0.000722689	0	THBS1_ITGA3_ITGB1	Thbs1 - (Itga3+Itgb1)	THBS	ECM-Receptor	KEGG: mmu04512	mutant	0.740535	0.363	0.057	0	0.126914	0.76	0.444	2.75961e-228
stroma	epthelium	Thbs2	ITGA3_ITGB1	6.91241e-05	0	THBS2_ITGA3_ITGB1	Thbs2 - (Itga3+Itgb1)	THBS	ECM-Receptor	KEGG: mmu04512	mutant	0.713753	0.372	0.111	1.16733e-114	0.126914	0.76	0.444	2.75961e-228
stroma	epthelium	Col1a1	ITGA3_ITGB1	0.000906377	0	COL1A1_ITGA3_ITGB1	Col1a1 - (Itga3+Itgb1)	COLLAGEN	ECM-Receptor	KEGG: mmu04512	mutant	1.83425	0.88	0.701	0	0.126914	0.76	0.444	2.75961e-228
stroma	epthelium	Col1a2	ITGA3_ITGB1	0.00099468	0	COL1A2_ITGA3_ITGB1	Col1a2 - (Itga3+Itgb1)	COLLAGEN	ECM-Receptor	KEGG: mmu04512	mutant	1.65294	0.927	0.822	6.50851e-276	0.126914	0.76	0.444	2.75961e-228
stroma	epthelium	Col4a1	ITGA3_ITGB1	0.0004267	0	COL4A1_ITGA3_ITGB1	Col4a1 - (Itga3+Itgb1)	COLLAGEN	ECM-Receptor	KEGG: mmu04512	mutant	0.55954	0.773	0.589	1.51193e-105	0.126914	0.76	0.444	2.75961e-228
stroma	epthelium	Col4a2	ITGA3_ITGB1	0.000284434	0	COL4A2_ITGA3_ITGB1	Col4a2 - (Itga3+Itgb1)	COLLAGEN	ECM-Receptor	KEGG: mmu04512	mutant	0.591965	0.68	0.399	2.47957e-136	0.126914	0.76	0.444	2.75961e-228
stroma	epthelium	Col6a1	ITGA3_ITGB1	0.000528644	0	COL6A1_ITGA3_ITGB1	Col6a1 - (Itga3+Itgb1)	COLLAGEN	ECM-Receptor	KEGG: mmu04512	mutant	0.540329	0.834	0.699	5.7229e-108	0.126914	0.76	0.444	2.75961e-228
stroma	epthelium	Col6a2	ITGA3_ITGB1	0.000420196	0	COL6A2_ITGA3_ITGB1	Col6a2 - (Itga3+Itgb1)	COLLAGEN	ECM-Receptor	KEGG: mmu04512	mutant	0.604815	0.769	0.575	5.99653e-130	0.126914	0.76	0.444	2.75961e-228
stroma	epthelium	Col6a3	ITGA3_ITGB1	0.000337495	0	COL6A3_ITGA3_ITGB1	Col6a3 - (Itga3+Itgb1)	COLLAGEN	ECM-Receptor	KEGG: mmu04512	mutant	0.779528	0.645	0.323	1.63786e-174	0.126914	0.76	0.444	2.75961e-228
epthelium	epthelium	Lama5	ITGA6_ITGB1	0.000322492	0	LAMA5_ITGA6_ITGB1	Lama5 - (Itga6+Itgb1)	LAMININ	ECM-Receptor	KEGG: mmu04512	mutant	0.284755	0.431	0.164	0	0.230551	0.709	0.3735	1.3798e-228
stroma	epthelium	Fn1	ITGAV_ITGB1	0.000612273	0	FN1_ITGAV_ITGB1	Fn1 - (Itgav+Itgb1)	FN1	ECM-Receptor	KEGG: mmu04512	mutant	0.939714	0.565	0.291	1.25845e-104	0.183855	0.6625	0.358	1.3798e-228
stroma	immune	Fn1	ITGAV_ITGB1	0.000500148	0	FN1_ITGAV_ITGB1	Fn1 - (Itgav+Itgb1)	FN1	ECM-Receptor	KEGG: mmu04512	mutant	0.939714	0.565	0.291	1.25845e-104	-0.172431	0.49	0.567	1.73698e-32
stroma	stroma	Fn1	ITGAV_ITGB1	0.000250971	0	FN1_ITGAV_ITGB1	Fn1 - (Itgav+Itgb1)	FN1	ECM-Receptor	KEGG: mmu04512	mutant	0.939714	0.565	0.291	1.25845e-104	#N/A	#N/A	#N/A	#N/A
stroma	epthelium	Tnc	ITGAV_ITGB6	2.80437e-05	0	TNC_ITGAV_ITGB6	Tnc - (Itgav+Itgb6)	TENASCIN	ECM-Receptor	KEGG: mmu04512	mutant	0.656061	0.287	0.035	1.24516e-118	0.180369	0.451	0.215	5.4174e-196
stroma	epthelium	Fn1	ITGAV_ITGB6	0.000215972	0	FN1_ITGAV_ITGB6	Fn1 - (Itgav+Itgb6)	FN1	ECM-Receptor	KEGG: mmu04512	mutant	0.939714	0.565	0.291	1.25845e-104	0.180369	0.451	0.215	5.4174e-196
epthelium	epthelium	Lama5	ITGA6_ITGB4	0.00014684	0	LAMA5_ITGA6_ITGB4	Lama5 - (Itga6+Itgb4)	LAMININ	ECM-Receptor	KEGG: mmu04512	mutant	0.284755	0.431	0.164	0	0.301915	0.5625	0.2525	0
stroma	epthelium	Fn1	Cd44	0.000387629	0	FN1_CD44	Fn1 - Cd44	FN1	ECM-Receptor	KEGG: mmu04512	mutant	0.939714	0.565	0.291	1.25845e-104	0.71968	0.506	0.119	0
stroma	immune	Fn1	Cd44	0.000666656	0	FN1_CD44	Fn1 - Cd44	FN1	ECM-Receptor	KEGG: mmu04512	mutant	0.939714	0.565	0.291	1.25845e-104	#N/A	#N/A	#N/A	#N/A
stroma	stroma	Fn1	Cd44	0.000187968	0	FN1_CD44	Fn1 - Cd44	FN1	ECM-Receptor	KEGG: mmu04512	mutant	0.939714	0.565	0.291	1.25845e-104	-0.132609	0.533	0.419	5.69097e-05
stroma	epthelium	Col1a1	Cd44	0.00115338	0	COL1A1_CD44	Col1a1 - Cd44	COLLAGEN	ECM-Receptor	KEGG: mmu04512	mutant	1.83425	0.88	0.701	0	0.71968	0.506	0.119	0
stroma	immune	Col1a1	Cd44	0.00199098	0	COL1A1_CD44	Col1a1 - Cd44	COLLAGEN	ECM-Receptor	KEGG: mmu04512	mutant	1.83425	0.88	0.701	0	#N/A	#N/A	#N/A	#N/A
stroma	stroma	Col1a1	Cd44	0.000555293	0	COL1A1_CD44	Col1a1 - Cd44	COLLAGEN	ECM-Receptor	KEGG: mmu04512	mutant	1.83425	0.88	0.701	0	-0.132609	0.533	0.419	5.69097e-05
stroma	epthelium	Col1a2	Cd44	0.00126478	0	COL1A2_CD44	Col1a2 - Cd44	COLLAGEN	ECM-Receptor	KEGG: mmu04512	mutant	1.65294	0.927	0.822	6.50851e-276	0.71968	0.506	0.119	0
stroma	immune	Col1a2	Cd44	0.00218445	0	COL1A2_CD44	Col1a2 - Cd44	COLLAGEN	ECM-Receptor	KEGG: mmu04512	mutant	1.65294	0.927	0.822	6.50851e-276	#N/A	#N/A	#N/A	#N/A
stroma	stroma	Col1a2	Cd44	0.000608289	0	COL1A2_CD44	Col1a2 - Cd44	COLLAGEN	ECM-Receptor	KEGG: mmu04512	mutant	1.65294	0.927	0.822	6.50851e-276	-0.132609	0.533	0.419	5.69097e-05
stroma	epthelium	Col4a1	Cd44	0.000545264	0	COL4A1_CD44	Col4a1 - Cd44	COLLAGEN	ECM-Receptor	KEGG: mmu04512	mutant	0.55954	0.773	0.589	1.51193e-105	0.71968	0.506	0.119	0
stroma	immune	Col4a1	Cd44	0.000938476	0	COL4A1_CD44	Col4a1 - Cd44	COLLAGEN	ECM-Receptor	KEGG: mmu04512	mutant	0.55954	0.773	0.589	1.51193e-105	#N/A	#N/A	#N/A	#N/A
stroma	stroma	Col4a1	Cd44	0.000264017	0	COL4A1_CD44	Col4a1 - Cd44	COLLAGEN	ECM-Receptor	KEGG: mmu04512	mutant	0.55954	0.773	0.589	1.51193e-105	-0.132609	0.533	0.419	5.69097e-05
stroma	epthelium	Col4a2	Cd44	0.00036392	0	COL4A2_CD44	Col4a2 - Cd44	COLLAGEN	ECM-Receptor	KEGG: mmu04512	mutant	0.591965	0.68	0.399	2.47957e-136	0.71968	0.506	0.119	0
stroma	immune	Col4a2	Cd44	0.000625809	0	COL4A2_CD44	Col4a2 - Cd44	COLLAGEN	ECM-Receptor	KEGG: mmu04512	mutant	0.591965	0.68	0.399	2.47957e-136	#N/A	#N/A	#N/A	#N/A
stroma	stroma	Col4a2	Cd44	0.000176511	0	COL4A2_CD44	Col4a2 - Cd44	COLLAGEN	ECM-Receptor	KEGG: mmu04512	mutant	0.591965	0.68	0.399	2.47957e-136	-0.132609	0.533	0.419	5.69097e-05
stroma	epthelium	Col6a1	Cd44	0.000674932	0	COL6A1_CD44	Col6a1 - Cd44	COLLAGEN	ECM-Receptor	KEGG: mmu04512	mutant	0.540329	0.834	0.699	5.7229e-108	0.71968	0.506	0.119	0
stroma	immune	Col6a1	Cd44	0.00116238	0	COL6A1_CD44	Col6a1 - Cd44	COLLAGEN	ECM-Receptor	KEGG: mmu04512	mutant	0.540329	0.834	0.699	5.7229e-108	#N/A	#N/A	#N/A	#N/A
stroma	stroma	Col6a1	Cd44	0.000326404	0	COL6A1_CD44	Col6a1 - Cd44	COLLAGEN	ECM-Receptor	KEGG: mmu04512	mutant	0.540329	0.834	0.699	5.7229e-108	-0.132609	0.533	0.419	5.69097e-05
stroma	epthelium	Col6a2	Cd44	0.000536983	0	COL6A2_CD44	Col6a2 - Cd44	COLLAGEN	ECM-Receptor	KEGG: mmu04512	mutant	0.604815	0.769	0.575	5.99653e-130	0.71968	0.506	0.119	0
stroma	immune	Col6a2	Cd44	0.000924186	0	COL6A2_CD44	Col6a2 - Cd44	COLLAGEN	ECM-Receptor	KEGG: mmu04512	mutant	0.604815	0.769	0.575	5.99653e-130	#N/A	#N/A	#N/A	#N/A
stroma	stroma	Col6a2	Cd44	0.000260027	0	COL6A2_CD44	Col6a2 - Cd44	COLLAGEN	ECM-Receptor	KEGG: mmu04512	mutant	0.604815	0.769	0.575	5.99653e-130	-0.132609	0.533	0.419	5.69097e-05
stroma	epthelium	Col6a3	Cd44	0.000431609	0	COL6A3_CD44	Col6a3 - Cd44	COLLAGEN	ECM-Receptor	KEGG: mmu04512	mutant	0.779528	0.645	0.323	1.63786e-174	0.71968	0.506	0.119	0
stroma	immune	Col6a3	Cd44	0.000742452	0	COL6A3_CD44	Col6a3 - Cd44	COLLAGEN	ECM-Receptor	KEGG: mmu04512	mutant	0.779528	0.645	0.323	1.63786e-174	#N/A	#N/A	#N/A	#N/A
stroma	stroma	Col6a3	Cd44	0.000209209	0	COL6A3_CD44	Col6a3 - Cd44	COLLAGEN	ECM-Receptor	KEGG: mmu04512	mutant	0.779528	0.645	0.323	1.63786e-174	-0.132609	0.533	0.419	5.69097e-05
epthelium	epthelium	Lama5	Cd44	0.000168438	0	LAMA5_CD44	Lama5 - Cd44	LAMININ	ECM-Receptor	KEGG: mmu04512	mutant	0.284755	0.431	0.164	0	0.71968	0.506	0.119	0
epthelium	immune	Lama5	Cd44	0.000289233	0	LAMA5_CD44	Lama5 - Cd44	LAMININ	ECM-Receptor	KEGG: mmu04512	mutant	0.284755	0.431	0.164	0	#N/A	#N/A	#N/A	#N/A
epthelium	stroma	Lama5	Cd44	8.19296e-05	0	LAMA5_CD44	Lama5 - Cd44	LAMININ	ECM-Receptor	KEGG: mmu04512	mutant	0.284755	0.431	0.164	0	-0.132609	0.533	0.419	5.69097e-05
stroma	epthelium	Col1a1	Sdc1	0.00153485	0	COL1A1_SDC1	Col1a1 - Sdc1	COLLAGEN	ECM-Receptor	KEGG: mmu04512	mutant	1.83425	0.88	0.701	0	0.448411	0.582	0.223	0
stroma	stroma	Col1a1	Sdc1	0.000236461	0	COL1A1_SDC1	Col1a1 - Sdc1	COLLAGEN	ECM-Receptor	KEGG: mmu04512	mutant	1.83425	0.88	0.701	0	0.208025	0.496	0.244	3.37336e-67
stroma	epthelium	Col1a2	Sdc1	0.00168109	0	COL1A2_SDC1	Col1a2 - Sdc1	COLLAGEN	ECM-Receptor	KEGG: mmu04512	mutant	1.65294	0.927	0.822	6.50851e-276	0.448411	0.582	0.223	0
stroma	stroma	Col1a2	Sdc1	0.000259718	0	COL1A2_SDC1	Col1a2 - Sdc1	COLLAGEN	ECM-Receptor	KEGG: mmu04512	mutant	1.65294	0.927	0.822	6.50851e-276	0.208025	0.496	0.244	3.37336e-67
stroma	epthelium	Col4a1	Sdc1	0.000730333	0	COL4A1_SDC1	Col4a1 - Sdc1	COLLAGEN	ECM-Receptor	KEGG: mmu04512	mutant	0.55954	0.773	0.589	1.51193e-105	0.448411	0.582	0.223	0
stroma	stroma	Col4a1	Sdc1	0.000110809	0	COL4A1_SDC1	Col4a1 - Sdc1	COLLAGEN	ECM-Receptor	KEGG: mmu04512	mutant	0.55954	0.773	0.589	1.51193e-105	0.208025	0.496	0.244	3.37336e-67
stroma	epthelium	Col4a2	Sdc1	0.000488388	0	COL4A2_SDC1	Col4a2 - Sdc1	COLLAGEN	ECM-Receptor	KEGG: mmu04512	mutant	0.591965	0.68	0.399	2.47957e-136	0.448411	0.582	0.223	0
stroma	stroma	Col4a2	Sdc1	7.37636e-05	0	COL4A2_SDC1	Col4a2 - Sdc1	COLLAGEN	ECM-Receptor	KEGG: mmu04512	mutant	0.591965	0.68	0.399	2.47957e-136	0.208025	0.496	0.244	3.37336e-67
stroma	epthelium	Col6a1	Sdc1	0.000902756	0	COL6A1_SDC1	Col6a1 - Sdc1	COLLAGEN	ECM-Receptor	KEGG: mmu04512	mutant	0.540329	0.834	0.699	5.7229e-108	0.448411	0.582	0.223	0
stroma	stroma	Col6a1	Sdc1	0.000137417	0	COL6A1_SDC1	Col6a1 - Sdc1	COLLAGEN	ECM-Receptor	KEGG: mmu04512	mutant	0.540329	0.834	0.699	5.7229e-108	0.208025	0.496	0.244	3.37336e-67
stroma	epthelium	Col6a2	Sdc1	0.000719305	0	COL6A2_SDC1	Col6a2 - Sdc1	COLLAGEN	ECM-Receptor	KEGG: mmu04512	mutant	0.604815	0.769	0.575	5.99653e-130	0.448411	0.582	0.223	0
stroma	stroma	Col6a2	Sdc1	0.000109113	0	COL6A2_SDC1	Col6a2 - Sdc1	COLLAGEN	ECM-Receptor	KEGG: mmu04512	mutant	0.604815	0.769	0.575	5.99653e-130	0.208025	0.496	0.244	3.37336e-67
stroma	epthelium	Col6a3	Sdc1	0.000578807	0	COL6A3_SDC1	Col6a3 - Sdc1	COLLAGEN	ECM-Receptor	KEGG: mmu04512	mutant	0.779528	0.645	0.323	1.63786e-174	0.448411	0.582	0.223	0
stroma	stroma	Col6a3	Sdc1	8.75687e-05	0	COL6A3_SDC1	Col6a3 - Sdc1	COLLAGEN	ECM-Receptor	KEGG: mmu04512	mutant	0.779528	0.645	0.323	1.63786e-174	0.208025	0.496	0.244	3.37336e-67
stroma	epthelium	Fn1	Sdc1	0.000520073	0	FN1_SDC1	Fn1 - Sdc1	FN1	ECM-Receptor	KEGG: mmu04512	mutant	0.939714	0.565	0.291	1.25845e-104	0.448411	0.582	0.223	0
stroma	stroma	Fn1	Sdc1	7.8596e-05	0	FN1_SDC1	Fn1 - Sdc1	FN1	ECM-Receptor	KEGG: mmu04512	mutant	0.939714	0.565	0.291	1.25845e-104	0.208025	0.496	0.244	3.37336e-67
stroma	epthelium	Tnc	Sdc1	6.80943e-05	0	TNC_SDC1	Tnc - Sdc1	TENASCIN	ECM-Receptor	KEGG: mmu04512	mutant	0.656061	0.287	0.035	1.24516e-118	0.448411	0.582	0.223	0
stroma	stroma	Tnc	Sdc1	1.02041e-05	0	TNC_SDC1	Tnc - Sdc1	TENASCIN	ECM-Receptor	KEGG: mmu04512	mutant	0.656061	0.287	0.035	1.24516e-118	0.208025	0.496	0.244	3.37336e-67
epthelium	epthelium	Thbs1	Sdc1	0.00133997	0	THBS1_SDC1	Thbs1 - Sdc1	THBS	ECM-Receptor	KEGG: mmu04512	mutant	0.273716	0.633	0.286	0	0.448411	0.582	0.223	0
immune	epthelium	Thbs1	Sdc1	0.00124514	0	THBS1_SDC1	Thbs1 - Sdc1	THBS	ECM-Receptor	KEGG: mmu04512	mutant	0.740535	0.363	0.057	0	0.448411	0.582	0.223	0
epthelium	stroma	Thbs1	Sdc1	0.000202426	0	THBS1_SDC1	Thbs1 - Sdc1	THBS	ECM-Receptor	KEGG: mmu04512	mutant	0.273716	0.633	0.286	0	0.208025	0.496	0.244	3.37336e-67
immune	stroma	Thbs1	Sdc1	0.000187147	0	THBS1_SDC1	Thbs1 - Sdc1	THBS	ECM-Receptor	KEGG: mmu04512	mutant	0.740535	0.363	0.057	0	0.208025	0.496	0.244	3.37336e-67
stroma	epthelium	Thbs2	Sdc1	0.000119267	0	THBS2_SDC1	Thbs2 - Sdc1	THBS	ECM-Receptor	KEGG: mmu04512	mutant	0.713753	0.372	0.111	1.16733e-114	0.448411	0.582	0.223	0
stroma	stroma	Thbs2	Sdc1	1.78895e-05	0	THBS2_SDC1	Thbs2 - Sdc1	THBS	ECM-Receptor	KEGG: mmu04512	mutant	0.713753	0.372	0.111	1.16733e-114	0.208025	0.496	0.244	3.37336e-67
stroma	epthelium	Col1a1	Sdc4	0.00383997	0	COL1A1_SDC4	Col1a1 - Sdc4	COLLAGEN	ECM-Receptor	KEGG: mmu04512	mutant	1.83425	0.88	0.701	0	0.375816	0.768	0.447	0
stroma	immune	Col1a1	Sdc4	0.0018393	0	COL1A1_SDC4	Col1a1 - Sdc4	COLLAGEN	ECM-Receptor	KEGG: mmu04512	mutant	1.83425	0.88	0.701	0	0.262918	0.336	0.155	1.22792e-181
stroma	stroma	Col1a1	Sdc4	0.000896152	0	COL1A1_SDC4	Col1a1 - Sdc4	COLLAGEN	ECM-Receptor	KEGG: mmu04512	mutant	1.83425	0.88	0.701	0	-0.260949	0.709	0.697	7.10407e-12
stroma	epthelium	Col1a2	Sdc4	0.00417593	0	COL1A2_SDC4	Col1a2 - Sdc4	COLLAGEN	ECM-Receptor	KEGG: mmu04512	mutant	1.65294	0.927	0.822	6.50851e-276	0.375816	0.768	0.447	0
stroma	immune	Col1a2	Sdc4	0.0020185	0	COL1A2_SDC4	Col1a2 - Sdc4	COLLAGEN	ECM-Receptor	KEGG: mmu04512	mutant	1.65294	0.927	0.822	6.50851e-276	0.262918	0.336	0.155	1.22792e-181
stroma	stroma	Col1a2	Sdc4	0.0009789	0	COL1A2_SDC4	Col1a2 - Sdc4	COLLAGEN	ECM-Receptor	KEGG: mmu04512	mutant	1.65294	0.927	0.822	6.50851e-276	-0.260949	0.709	0.697	7.10407e-12
stroma	epthelium	Col4a1	Sdc4	0.00190216	0	COL4A1_SDC4	Col4a1 - Sdc4	COLLAGEN	ECM-Receptor	KEGG: mmu04512	mutant	0.55954	0.773	0.589	1.51193e-105	0.375816	0.768	0.447	0
stroma	immune	Col4a1	Sdc4	0.000865887	0	COL4A1_SDC4	Col4a1 - Sdc4	COLLAGEN	ECM-Receptor	KEGG: mmu04512	mutant	0.55954	0.773	0.589	1.51193e-105	0.262918	0.336	0.155	1.22792e-181
stroma	stroma	Col4a1	Sdc4	0.000432835	0	COL4A1_SDC4	Col4a1 - Sdc4	COLLAGEN	ECM-Receptor	KEGG: mmu04512	mutant	0.55954	0.773	0.589	1.51193e-105	-0.260949	0.709	0.697	7.10407e-12
stroma	epthelium	Col4a2	Sdc4	0.0012879	0	COL4A2_SDC4	Col4a2 - Sdc4	COLLAGEN	ECM-Receptor	KEGG: mmu04512	mutant	0.591965	0.68	0.399	2.47957e-136	0.375816	0.768	0.447	0
stroma	immune	Col4a2	Sdc4	0.000577188	0	COL4A2_SDC4	Col4a2 - Sdc4	COLLAGEN	ECM-Receptor	KEGG: mmu04512	mutant	0.591965	0.68	0.399	2.47957e-136	0.262918	0.336	0.155	1.22792e-181
stroma	stroma	Col4a2	Sdc4	0.000290761	0	COL4A2_SDC4	Col4a2 - Sdc4	COLLAGEN	ECM-Receptor	KEGG: mmu04512	mutant	0.591965	0.68	0.399	2.47957e-136	-0.260949	0.709	0.697	7.10407e-12
stroma	epthelium	Col6a1	Sdc4	0.00233074	0	COL6A1_SDC4	Col6a1 - Sdc4	COLLAGEN	ECM-Receptor	KEGG: mmu04512	mutant	0.540329	0.834	0.699	5.7229e-108	0.375816	0.768	0.447	0
stroma	immune	Col6a1	Sdc4	0.00107276	0	COL6A1_SDC4	Col6a1 - Sdc4	COLLAGEN	ECM-Receptor	KEGG: mmu04512	mutant	0.540329	0.834	0.699	5.7229e-108	0.262918	0.336	0.155	1.22792e-181
stroma	stroma	Col6a1	Sdc4	0.000533302	0	COL6A1_SDC4	Col6a1 - Sdc4	COLLAGEN	ECM-Receptor	KEGG: mmu04512	mutant	0.540329	0.834	0.699	5.7229e-108	-0.260949	0.709	0.697	7.10407e-12
stroma	epthelium	Col6a2	Sdc4	0.00187449	0	COL6A2_SDC4	Col6a2 - Sdc4	COLLAGEN	ECM-Receptor	KEGG: mmu04512	mutant	0.604815	0.769	0.575	5.99653e-130	0.375816	0.768	0.447	0
stroma	immune	Col6a2	Sdc4	0.000852688	0	COL6A2_SDC4	Col6a2 - Sdc4	COLLAGEN	ECM-Receptor	KEGG: mmu04512	mutant	0.604815	0.769	0.575	5.99653e-130	0.262918	0.336	0.155	1.22792e-181
stroma	stroma	Col6a2	Sdc4	0.000426387	0	COL6A2_SDC4	Col6a2 - Sdc4	COLLAGEN	ECM-Receptor	KEGG: mmu04512	mutant	0.604815	0.769	0.575	5.99653e-130	-0.260949	0.709	0.697	7.10407e-12
stroma	epthelium	Col6a3	Sdc4	0.00151925	0	COL6A3_SDC4	Col6a3 - Sdc4	COLLAGEN	ECM-Receptor	KEGG: mmu04512	mutant	0.779528	0.645	0.323	1.63786e-174	0.375816	0.768	0.447	0
stroma	immune	Col6a3	Sdc4	0.000684864	0	COL6A3_SDC4	Col6a3 - Sdc4	COLLAGEN	ECM-Receptor	KEGG: mmu04512	mutant	0.779528	0.645	0.323	1.63786e-174	0.262918	0.336	0.155	1.22792e-181
stroma	stroma	Col6a3	Sdc4	0.000344007	0	COL6A3_SDC4	Col6a3 - Sdc4	COLLAGEN	ECM-Receptor	KEGG: mmu04512	mutant	0.779528	0.645	0.323	1.63786e-174	-0.260949	0.709	0.697	7.10407e-12
stroma	epthelium	Fn1	Sdc4	0.00136922	0	FN1_SDC4	Fn1 - Sdc4	FN1	ECM-Receptor	KEGG: mmu04512	mutant	0.939714	0.565	0.291	1.25845e-104	0.375816	0.768	0.447	0
stroma	immune	Fn1	Sdc4	0.000614891	0	FN1_SDC4	Fn1 - Sdc4	FN1	ECM-Receptor	KEGG: mmu04512	mutant	0.939714	0.565	0.291	1.25845e-104	0.262918	0.336	0.155	1.22792e-181
stroma	stroma	Fn1	Sdc4	0.00030944	0	FN1_SDC4	Fn1 - Sdc4	FN1	ECM-Receptor	KEGG: mmu04512	mutant	0.939714	0.565	0.291	1.25845e-104	-0.260949	0.709	0.697	7.10407e-12
stroma	epthelium	Tnc	Sdc4	0.000183551	0	TNC_SDC4	Tnc - Sdc4	TENASCIN	ECM-Receptor	KEGG: mmu04512	mutant	0.656061	0.287	0.035	1.24516e-118	0.375816	0.768	0.447	0
stroma	immune	Tnc	Sdc4	8.00316e-05	0	TNC_SDC4	Tnc - Sdc4	TENASCIN	ECM-Receptor	KEGG: mmu04512	mutant	0.656061	0.287	0.035	1.24516e-118	0.262918	0.336	0.155	1.22792e-181
stroma	stroma	Tnc	Sdc4	4.08624e-05	0	TNC_SDC4	Tnc - Sdc4	TENASCIN	ECM-Receptor	KEGG: mmu04512	mutant	0.656061	0.287	0.035	1.24516e-118	-0.260949	0.709	0.697	7.10407e-12
epthelium	epthelium	Thbs1	Sdc4	0.00353144	0	THBS1_SDC4	Thbs1 - Sdc4	THBS	ECM-Receptor	KEGG: mmu04512	mutant	0.273716	0.633	0.286	0	0.375816	0.768	0.447	0
immune	epthelium	Thbs1	Sdc4	0.00332812	0	THBS1_SDC4	Thbs1 - Sdc4	THBS	ECM-Receptor	KEGG: mmu04512	mutant	0.740535	0.363	0.057	0	0.375816	0.768	0.447	0
epthelium	immune	Thbs1	Sdc4	0.00158384	0.01	THBS1_SDC4	Thbs1 - Sdc4	THBS	ECM-Receptor	KEGG: mmu04512	mutant	0.273716	0.633	0.286	0	0.262918	0.336	0.155	1.22792e-181
epthelium	stroma	Thbs1	Sdc4	0.000797572	0	THBS1_SDC4	Thbs1 - Sdc4	THBS	ECM-Receptor	KEGG: mmu04512	mutant	0.273716	0.633	0.286	0	-0.260949	0.709	0.697	7.10407e-12
immune	stroma	Thbs1	Sdc4	0.000744925	0	THBS1_SDC4	Thbs1 - Sdc4	THBS	ECM-Receptor	KEGG: mmu04512	mutant	0.740535	0.363	0.057	0	-0.260949	0.709	0.697	7.10407e-12
stroma	epthelium	Thbs2	Sdc4	0.000320623	0	THBS2_SDC4	Thbs2 - Sdc4	THBS	ECM-Receptor	KEGG: mmu04512	mutant	0.713753	0.372	0.111	1.16733e-114	0.375816	0.768	0.447	0
stroma	immune	Thbs2	Sdc4	0.000140269	0	THBS2_SDC4	Thbs2 - Sdc4	THBS	ECM-Receptor	KEGG: mmu04512	mutant	0.713753	0.372	0.111	1.16733e-114	0.262918	0.336	0.155	1.22792e-181
stroma	stroma	Thbs2	Sdc4	7.1501e-05	0	THBS2_SDC4	Thbs2 - Sdc4	THBS	ECM-Receptor	KEGG: mmu04512	mutant	0.713753	0.372	0.111	1.16733e-114	-0.260949	0.709	0.697	7.10407e-12
epthelium	epthelium	Thbs1	Cd47	0.00154652	0	THBS1_CD47	Thbs1 - Cd47	THBS	ECM-Receptor	KEGG: mmu04512	mutant	0.273716	0.633	0.286	0	0.442848	0.633	0.255	0
epthelium	immune	Thbs1	Cd47	0.00561334	0	THBS1_CD47	Thbs1 - Cd47	THBS	ECM-Receptor	KEGG: mmu04512	mutant	0.273716	0.633	0.286	0	#N/A	#N/A	#N/A	#N/A
immune	immune	Thbs1	Cd47	0.00526396	0	THBS1_CD47	Thbs1 - Cd47	THBS	ECM-Receptor	KEGG: mmu04512	mutant	0.740535	0.363	0.057	0	#N/A	#N/A	#N/A	#N/A
epthelium	stroma	Thbs1	Cd47	0.000688489	0	THBS1_CD47	Thbs1 - Cd47	THBS	ECM-Receptor	KEGG: mmu04512	mutant	0.273716	0.633	0.286	0	-0.307686	0.71	0.725	1.59841e-46
stroma	epthelium	Thbs2	Cd47	0.000137907	0	THBS2_CD47	Thbs2 - Cd47	THBS	ECM-Receptor	KEGG: mmu04512	mutant	0.713753	0.372	0.111	1.16733e-114	0.442848	0.633	0.255	0
stroma	immune	Thbs2	Cd47	0.000506087	0	THBS2_CD47	Thbs2 - Cd47	THBS	ECM-Receptor	KEGG: mmu04512	mutant	0.713753	0.372	0.111	1.16733e-114	#N/A	#N/A	#N/A	#N/A
stroma	stroma	Thbs2	Cd47	6.15594e-05	0	THBS2_CD47	Thbs2 - Cd47	THBS	ECM-Receptor	KEGG: mmu04512	mutant	0.713753	0.372	0.111	1.16733e-114	-0.307686	0.71	0.725	1.59841e-46
stroma	epthelium	Hspg2	Dag1	0.000179122	0	HSPG2_DAG1	Hspg2 - Dag1	HSPG	ECM-Receptor	KEGG: mmu04512	mutant	0.291986	0.611	0.457	1.84127e-47	0.217307	0.507	0.192	0
stroma	stroma	Hspg2	Dag1	9.91717e-05	0	HSPG2_DAG1	Hspg2 - Dag1	HSPG	ECM-Receptor	KEGG: mmu04512	mutant	0.291986	0.611	0.457	1.84127e-47	#N/A	#N/A	#N/A	#N/A
epthelium	epthelium	Lama5	Dag1	0.00011392	0	LAMA5_DAG1	Lama5 - Dag1	LAMININ	ECM-Receptor	KEGG: mmu04512	mutant	0.284755	0.431	0.164	0	0.217307	0.507	0.192	0
epthelium	stroma	Lama5	Dag1	6.32024e-05	0	LAMA5_DAG1	Lama5 - Dag1	LAMININ	ECM-Receptor	KEGG: mmu04512	mutant	0.284755	0.431	0.164	0	#N/A	#N/A	#N/A	#N/A
epthelium	epthelium	Cadm1	Cadm1	8.71914e-05	0	CADM1_CADM1	Cadm1 - Cadm1	CADM	Cell-Cell Contact	PMID: 24503895	mutant	0.239341	0.488	0.185	0	0.239341	0.488	0.185	0
epthelium	epthelium	Cdh1	Cdh1	0.00358053	0	CDH1_CDH1	Cdh1 - Cdh1	CDH	Cell-Cell Contact	KEGG: mmu04514	mutant	0.358428	0.784	0.395	0	0.358428	0.784	0.395	0
epthelium	epthelium	Cdh1	ITGA2_ITGB1	0.0011128	0	CDH1_ITGA1_ITGB1	Cdh1 - (Itga1+Itgb1)	CDH1	Cell-Cell Contact	PMID: 12392763	mutant	0.358428	0.784	0.395	0	0.251335	0.5455	0.2585	1.3798e-228
epthelium	immune	H2-Q7	Cd8a	0.000108381	0	H2-Q7_CD8A	H2-q7 - Cd8a	MHC-I	Cell-Cell Contact	KEGG: mmu04514	mutant	0.491411	0.268	0.063	0	0.425679	0.321	0.134	2.33422e-205
immune	immune	H2-Q7	Cd8a	0.00779713	0	H2-Q7_CD8A	H2-q7 - Cd8a	MHC-I	Cell-Cell Contact	KEGG: mmu04514	mutant	0.49887	0.83	0.767	0	0.425679	0.321	0.134	2.33422e-205
immune	immune	H2-T22	Cd8a	0.00126235	0	H2-T22_CD8A	H2-t22 - Cd8a	MHC-I	Cell-Cell Contact	KEGG: mmu04514	mutant	0.283246	0.456	0.365	8.47468e-75	0.425679	0.321	0.134	2.33422e-205
epthelium	immune	H2-D1	Cd8a	0.00319961	0	H2-D1_CD8A	H2-d1 - Cd8a	MHC-I	Cell-Cell Contact	KEGG: mmu04514	mutant	0.253979	0.871	0.702	2.78808e-119	0.425679	0.321	0.134	2.33422e-205
epthelium	immune	H2-K1	Cd8a	0.00325034	0	H2-K1_CD8A	H2-k1 - Cd8a	MHC-I	Cell-Cell Contact	KEGG: mmu04514	mutant	0.435843	0.878	0.698	2.84552e-203	0.425679	0.321	0.134	2.33422e-205
epthelium	immune	H2-Q7	Cd8b1	9.67138e-05	0	H2-Q7_CD8B1	H2-q7 - Cd8b1	MHC-I	Cell-Cell Contact	KEGG: mmu04514	mutant	0.491411	0.268	0.063	0	0.369539	0.296	0.124	2.75364e-174
immune	immune	H2-Q7	Cd8b1	0.00697378	0	H2-Q7_CD8B1	H2-q7 - Cd8b1	MHC-I	Cell-Cell Contact	KEGG: mmu04514	mutant	0.49887	0.83	0.767	0	0.369539	0.296	0.124	2.75364e-174
immune	immune	H2-T22	Cd8b1	0.00112682	0	H2-T22_CD8B1	H2-t22 - Cd8b1	MHC-I	Cell-Cell Contact	KEGG: mmu04514	mutant	0.283246	0.456	0.365	8.47468e-75	0.369539	0.296	0.124	2.75364e-174
epthelium	immune	H2-D1	Cd8b1	0.00286061	0	H2-D1_CD8B1	H2-d1 - Cd8b1	MHC-I	Cell-Cell Contact	KEGG: mmu04514	mutant	0.253979	0.871	0.702	2.78808e-119	0.369539	0.296	0.124	2.75364e-174
epthelium	immune	H2-K1	Cd8b1	0.00290606	0	H2-K1_CD8B1	H2-k1 - Cd8b1	MHC-I	Cell-Cell Contact	KEGG: mmu04514	mutant	0.435843	0.878	0.698	2.84552e-203	0.369539	0.296	0.124	2.75364e-174
stroma	stroma	Ncam1	Fgfr1	5.38481e-05	0	NCAM1_FGFR1	Ncam1 - Fgfr1	NCAM	Cell-Cell Contact	PMID: 12791257	mutant	0.331667	0.358	0.12	4.21744e-91	-0.159496	0.708	0.682	1.30616e-06
stroma	stroma	Ncam1	Ncam1	1.1455e-05	0	NCAM1_NCAM1	Ncam1 - Ncam1	NCAM	Cell-Cell Contact	KEGG: mmu04514	mutant	0.331667	0.358	0.12	4.21744e-91	0.331667	0.358	0.12	4.21744e-91

## Sheet: 1d_WTs
source	target	ligand	receptor	prob	pval	interaction_name	interaction_name_2	pathway_name	annotation	evidence	datasets	ligand.logFC	ligand.pct.1	ligand.pct.2	ligand.pvalues	receptor.logFC	receptor.pct.1	receptor.pct.2	receptor.pvalues
stroma	stroma	Bmp2	BMPR1A_BMPR2	8.61741e-06	0	BMP2_BMPR1A_BMPR2	Bmp2 - (Bmpr1a+Bmpr2)	BMP	Secreted Signaling	KEGG: mmu04350; PMID:26893264	WT	-0.247995	0.201	0.334	6.42542e-35	-0.252661	0.497	0.546	1.5195e-26
stroma	stroma	Igf1	Igf1r	7.05146e-06	0	IGF1_IGF1R	Igf1 - Igf1r	IGF	Secreted Signaling	PMID: 14604834	WT	-0.159716	0.584	0.507	0.162578	-0.16507	0.276	0.333	3.82614e-12
stroma	stroma	Il6	IL6R_IL6ST	6.1583e-05	0	IL6_IL6R_IL6ST	Il6 - (Il6r+Il6st)	IL6	Secreted Signaling	KEGG: mmu04060	WT	-0.65664	0.387	0.52	1.65002e-45	-0.170711	0.338	0.4055	9.05909e-09
immune	stroma	Fasl	Fas	6.57968e-05	0	FASL_FAS	Fasl - Fas	FASLG	Secreted Signaling	KEGG: mmu04060	WT	-0.277257	0.214	0.333	3.72148e-111	-0.349333	0.264	0.387	2.59195e-39
stroma	stroma	Tnfsf12	Tnfrsf12a	8.57401e-05	0	TNFSF12_TNFRSF12A	Tnfsf12 - Tnfrsf12a	TWEAK	Secreted Signaling	KEGG: mmu04060	WT	-0.141605	0.433	0.467	1.19481e-09	-0.206568	0.742	0.72	6.28937e-08
stroma	stroma	Ptn	Sdc2	3.03097e-05	0	PTN_SDC2	Ptn - Sdc2	PTN	Secreted Signaling	PMID: 28356350; PMID: 25620911	WT	-0.253217	0.471	0.304	1.77068e-17	-0.161895	0.507	0.485	0.000829288
stroma	stroma	Ptn	Sdc4	0.000125446	0	PTN_SDC4	Ptn - Sdc4	PTN	Secreted Signaling	PMID: 28356350; PMID: 25620911	WT	-0.253217	0.471	0.304	1.77068e-17	-0.260949	0.709	0.697	7.10407e-12
stroma	immune	Ptn	Ncl	0.000796385	0	PTN_NCL	Ptn - Ncl	PTN	Secreted Signaling	PMID: 28356350; PMID: 25620911	WT	-0.253217	0.471	0.304	1.77068e-17	-0.224467	0.788	0.901	4.39315e-129
stroma	stroma	Ptn	Ncl	0.000228197	0	PTN_NCL	Ptn - Ncl	PTN	Secreted Signaling	PMID: 28356350; PMID: 25620911	WT	-0.253217	0.471	0.304	1.77068e-17	-0.163101	0.9	0.881	7.44679e-15
immune	immune	Gzma	F2r	0.000178034	0	GZMA_F2R	Gzma - F2r	PARs	Secreted Signaling	KEGG: mmu04080	WT	-1.05361	0.365	0.258	3.85977e-14	-0.193519	0.184	0.269	6.85505e-62
epthelium	stroma	Gas6	Axl	0.000419868	0	GAS6_AXL	Gas6 - Axl	GAS	Secreted Signaling	PMID: 27801848	WT	-0.411319	0.367	0.475	1.47544e-165	-0.276225	0.559	0.56	7.54958e-14
stroma	stroma	Col4a5	Cd44	2.5692e-05	0	COL4A5_CD44	Col4a5 - Cd44	COLLAGEN	ECM-Receptor	KEGG: mmu04512	WT	-0.173354	0.387	0.433	8.43756e-08	-0.132609	0.533	0.419	5.69097e-05
stroma	stroma	Col4a6	Cd44	1.49257e-05	0	COL4A6_CD44	Col4a6 - Cd44	COLLAGEN	ECM-Receptor	KEGG: mmu04512	WT	-0.1584	0.205	0.296	2.29359e-18	-0.132609	0.533	0.419	5.69097e-05
stroma	stroma	Lama2	Cd44	5.89161e-05	0	LAMA2_CD44	Lama2 - Cd44	LAMININ	ECM-Receptor	KEGG: mmu04512	WT	-0.308069	0.411	0.534	9.35606e-37	-0.132609	0.533	0.419	5.69097e-05
stroma	stroma	Lamc1	Cd44	6.3885e-05	0	LAMC1_CD44	Lamc1 - Cd44	LAMININ	ECM-Receptor	KEGG: mmu04512	WT	-0.132334	0.621	0.541	0.659411	-0.132609	0.533	0.419	5.69097e-05
stroma	stroma	Col4a5	Sdc4	8.59317e-05	0	COL4A5_SDC4	Col4a5 - Sdc4	COLLAGEN	ECM-Receptor	KEGG: mmu04512	WT	-0.173354	0.387	0.433	8.43756e-08	-0.260949	0.709	0.697	7.10407e-12
stroma	stroma	Col4a6	Sdc4	5.00409e-05	0	COL4A6_SDC4	Col4a6 - Sdc4	COLLAGEN	ECM-Receptor	KEGG: mmu04512	WT	-0.1584	0.205	0.296	2.29359e-18	-0.260949	0.709	0.697	7.10407e-12
stroma	stroma	Tnxb	Sdc4	0.000136623	0	TNXB_SDC4	Tnxb - Sdc4	TENASCIN	ECM-Receptor	KEGG: mmu04512	WT	-0.427786	0.267	0.497	8.41913e-88	-0.260949	0.709	0.697	7.10407e-12
immune	immune	Icam1	ITGAL_ITGB2	0.00033457	0	ICAM1_ITGAL_ITGB2	Icam1 - (Itgal+Itgb2)	ICAM	Cell-Cell Contact	KEGG: mmu04514	WT	-0.108542	0.256	0.303	1.77656e-15	-0.260109	0.3055	0.441	3.62047e-112
stroma	immune	Icam1	ITGAL_ITGB2	0.000534638	0	ICAM1_ITGAL_ITGB2	Icam1 - (Itgal+Itgb2)	ICAM	Cell-Cell Contact	KEGG: mmu04514	WT	-0.35949	0.689	0.673	8.38201e-19	-0.260109	0.3055	0.441	3.62047e-112
immune	immune	Icam1	Itgal	0.000224244	0	ICAM1_ITGAL	Icam1 - Itgal	ICAM	Cell-Cell Contact	PMID: 23602662	WT	-0.108542	0.256	0.303	1.77656e-15	-0.244945	0.243	0.377	2.91396e-118
stroma	immune	Icam1	Itgal	0.000359792	0	ICAM1_ITGAL	Icam1 - Itgal	ICAM	Cell-Cell Contact	PMID: 23602662	WT	-0.35949	0.689	0.673	8.38201e-19	-0.244945	0.243	0.377	2.91396e-118
immune	immune	Icam1	Spn	0.000168809	0	ICAM1_SPN	Icam1 - Spn	ICAM	Cell-Cell Contact	PMID: 1683685	WT	-0.108542	0.256	0.303	1.77656e-15	-0.178723	0.189	0.282	9.23781e-68
stroma	immune	Icam1	Spn	0.000271401	0	ICAM1_SPN	Icam1 - Spn	ICAM	Cell-Cell Contact	PMID: 1683685	WT	-0.35949	0.689	0.673	8.38201e-19	-0.178723	0.189	0.282	9.23781e-68
immune	immune	ITGAL_ITGB2	Icam1	0.00033457	0	ITGB2_ICAM1	Itgb2 - Icam1	ITGAL-ITGB2	Cell-Cell Contact	KEGG: mmu04514	WT	-0.260109	0.3055	0.441	3.62047e-112	-0.108542	0.256	0.303	1.77656e-15
immune	stroma	ITGAL_ITGB2	Icam1	0.000534638	0	ITGB2_ICAM1	Itgb2 - Icam1	ITGAL-ITGB2	Cell-Cell Contact	KEGG: mmu04514	WT	-0.260109	0.3055	0.441	3.62047e-112	-0.35949	0.689	0.673	8.38201e-19
stroma	stroma	Jag1	Notch2	5.86369e-06	0	JAG1_NOTCH2	Jag1 - Notch2	NOTCH	Cell-Cell Contact	PMID: 22353464	WT	-0.102417	0.323	0.274	0.028314	-0.233095	0.197	0.332	4.86109e-47

## Sheet: 3c-3e
source	target	ligand	receptor	prob	pval	interaction_name	interaction_name_2	pathway_name	annotation	evidence	datasets	ligand.logFC	ligand.pct.1	ligand.pct.2	ligand.pvalues	receptor.logFC	receptor.pct.1	receptor.pct.2	receptor.pvalues
CD4+ T lymphocytes	basal	Tgfb1	TGFbR1_R2	4.67919e-06	0	TGFB1_TGFBR1_TGFBR2	Tgfb1 - (Tgfbr1+Tgfbr2)	TGFb	Secreted Signaling	KEGG: mmu04350	mutants	0.329043	0.47	0.423	4.1592e-07	#N/A	#N/A	#N/A	#N/A
c5	basal	Tgfb1	TGFbR1_R2	2.86672e-06	0	TGFB1_TGFBR1_TGFBR2	Tgfb1 - (Tgfbr1+Tgfbr2)	TGFb	Secreted Signaling	KEGG: mmu04350	mutants	0.936008	0.813	0.148	4.14899e-10	#N/A	#N/A	#N/A	#N/A
c7	basal	Tgfb1	TGFbR1_R2	3.20362e-07	0	TGFB1_TGFBR1_TGFBR2	Tgfb1 - (Tgfbr1+Tgfbr2)	TGFb	Secreted Signaling	KEGG: mmu04350	mutants	0.279793	0.358	0	0.0565309	#N/A	#N/A	#N/A	#N/A
luminal	basal	Tgfb1	TGFbR1_R2	5.40745e-06	0	TGFB1_TGFBR1_TGFBR2	Tgfb1 - (Tgfbr1+Tgfbr2)	TGFb	Secreted Signaling	KEGG: mmu04350	mutants	0.199108	0.327	0.039	0	#N/A	#N/A	#N/A	#N/A
CD4+ T lymphocytes	c0	Tgfb1	TGFbR1_R2	7.83379e-07	0	TGFB1_TGFBR1_TGFBR2	Tgfb1 - (Tgfbr1+Tgfbr2)	TGFb	Secreted Signaling	KEGG: mmu04350	mutants	0.329043	0.47	0.423	4.1592e-07	#N/A	#N/A	#N/A	#N/A
c5	c0	Tgfb1	TGFbR1_R2	4.80373e-07	0	TGFB1_TGFBR1_TGFBR2	Tgfb1 - (Tgfbr1+Tgfbr2)	TGFb	Secreted Signaling	KEGG: mmu04350	mutants	0.936008	0.813	0.148	4.14899e-10	#N/A	#N/A	#N/A	#N/A
c7	c0	Tgfb1	TGFbR1_R2	5.361e-08	0	TGFB1_TGFBR1_TGFBR2	Tgfb1 - (Tgfbr1+Tgfbr2)	TGFb	Secreted Signaling	KEGG: mmu04350	mutants	0.279793	0.358	0	0.0565309	#N/A	#N/A	#N/A	#N/A
luminal	c0	Tgfb1	TGFbR1_R2	9.04859e-07	0	TGFB1_TGFBR1_TGFBR2	Tgfb1 - (Tgfbr1+Tgfbr2)	TGFb	Secreted Signaling	KEGG: mmu04350	mutants	0.199108	0.327	0.039	0	#N/A	#N/A	#N/A	#N/A
CD4+ T lymphocytes	c1	Tgfb1	TGFbR1_R2	2.74135e-06	0	TGFB1_TGFBR1_TGFBR2	Tgfb1 - (Tgfbr1+Tgfbr2)	TGFb	Secreted Signaling	KEGG: mmu04350	mutants	0.329043	0.47	0.423	4.1592e-07	0.405317	0.604	0.562	1.14824e-12
c5	c1	Tgfb1	TGFbR1_R2	1.67271e-06	0	TGFB1_TGFBR1_TGFBR2	Tgfb1 - (Tgfbr1+Tgfbr2)	TGFb	Secreted Signaling	KEGG: mmu04350	mutants	0.936008	0.813	0.148	4.14899e-10	0.405317	0.604	0.562	1.14824e-12
c7	c1	Tgfb1	TGFbR1_R2	1.88069e-07	0	TGFB1_TGFBR1_TGFBR2	Tgfb1 - (Tgfbr1+Tgfbr2)	TGFb	Secreted Signaling	KEGG: mmu04350	mutants	0.279793	0.358	0	0.0565309	0.405317	0.604	0.562	1.14824e-12
luminal	c1	Tgfb1	TGFbR1_R2	3.17501e-06	0	TGFB1_TGFBR1_TGFBR2	Tgfb1 - (Tgfbr1+Tgfbr2)	TGFb	Secreted Signaling	KEGG: mmu04350	mutants	0.199108	0.327	0.039	0	0.405317	0.604	0.562	1.14824e-12
CD4+ T lymphocytes	c3	Tgfb1	TGFbR1_R2	6.76864e-07	0	TGFB1_TGFBR1_TGFBR2	Tgfb1 - (Tgfbr1+Tgfbr2)	TGFb	Secreted Signaling	KEGG: mmu04350	mutants	0.329043	0.47	0.423	4.1592e-07	-0.110174	0.3505	0.4155	0.0963648
c5	c3	Tgfb1	TGFbR1_R2	4.14194e-07	0	TGFB1_TGFBR1_TGFBR2	Tgfb1 - (Tgfbr1+Tgfbr2)	TGFb	Secreted Signaling	KEGG: mmu04350	mutants	0.936008	0.813	0.148	4.14899e-10	-0.110174	0.3505	0.4155	0.0963648
c7	c3	Tgfb1	TGFbR1_R2	4.63691e-08	0	TGFB1_TGFBR1_TGFBR2	Tgfb1 - (Tgfbr1+Tgfbr2)	TGFb	Secreted Signaling	KEGG: mmu04350	mutants	0.279793	0.358	0	0.0565309	-0.110174	0.3505	0.4155	0.0963648
luminal	c3	Tgfb1	TGFbR1_R2	7.82712e-07	0	TGFB1_TGFBR1_TGFBR2	Tgfb1 - (Tgfbr1+Tgfbr2)	TGFb	Secreted Signaling	KEGG: mmu04350	mutants	0.199108	0.327	0.039	0	-0.110174	0.3505	0.4155	0.0963648
CD4+ T lymphocytes	c5	Tgfb1	TGFbR1_R2	3.50345e-06	0	TGFB1_TGFBR1_TGFBR2	Tgfb1 - (Tgfbr1+Tgfbr2)	TGFb	Secreted Signaling	KEGG: mmu04350	mutants	0.329043	0.47	0.423	4.1592e-07	#N/A	#N/A	#N/A	#N/A
c5	c5	Tgfb1	TGFbR1_R2	2.11826e-06	0	TGFB1_TGFBR1_TGFBR2	Tgfb1 - (Tgfbr1+Tgfbr2)	TGFb	Secreted Signaling	KEGG: mmu04350	mutants	0.936008	0.813	0.148	4.14899e-10	#N/A	#N/A	#N/A	#N/A
c7	c5	Tgfb1	TGFbR1_R2	2.41473e-07	0	TGFB1_TGFBR1_TGFBR2	Tgfb1 - (Tgfbr1+Tgfbr2)	TGFb	Secreted Signaling	KEGG: mmu04350	mutants	0.279793	0.358	0	0.0565309	#N/A	#N/A	#N/A	#N/A
luminal	c5	Tgfb1	TGFbR1_R2	4.07821e-06	0	TGFB1_TGFBR1_TGFBR2	Tgfb1 - (Tgfbr1+Tgfbr2)	TGFb	Secreted Signaling	KEGG: mmu04350	mutants	0.199108	0.327	0.039	0	#N/A	#N/A	#N/A	#N/A
CD4+ T lymphocytes	c6	Tgfb1	TGFbR1_R2	8.30178e-07	0	TGFB1_TGFBR1_TGFBR2	Tgfb1 - (Tgfbr1+Tgfbr2)	TGFb	Secreted Signaling	KEGG: mmu04350	mutants	0.329043	0.47	0.423	4.1592e-07	-0.138319	0.344	0.422	0.0117686
c5	c6	Tgfb1	TGFbR1_R2	5.08686e-07	0	TGFB1_TGFBR1_TGFBR2	Tgfb1 - (Tgfbr1+Tgfbr2)	TGFb	Secreted Signaling	KEGG: mmu04350	mutants	0.936008	0.813	0.148	4.14899e-10	-0.138319	0.344	0.422	0.0117686
c7	c6	Tgfb1	TGFbR1_R2	5.68342e-08	0	TGFB1_TGFBR1_TGFBR2	Tgfb1 - (Tgfbr1+Tgfbr2)	TGFb	Secreted Signaling	KEGG: mmu04350	mutants	0.279793	0.358	0	0.0565309	-0.138319	0.344	0.422	0.0117686
luminal	c6	Tgfb1	TGFbR1_R2	9.59308e-07	0	TGFB1_TGFBR1_TGFBR2	Tgfb1 - (Tgfbr1+Tgfbr2)	TGFb	Secreted Signaling	KEGG: mmu04350	mutants	0.199108	0.327	0.039	0	-0.138319	0.344	0.422	0.0117686
CD4+ T lymphocytes	c7	Tgfb1	TGFbR1_R2	1.02345e-06	0	TGFB1_TGFBR1_TGFBR2	Tgfb1 - (Tgfbr1+Tgfbr2)	TGFb	Secreted Signaling	KEGG: mmu04350	mutants	0.329043	0.47	0.423	4.1592e-07	-0.251672	0.657	0.286	0.248952
c5	c7	Tgfb1	TGFbR1_R2	6.25821e-07	0	TGFB1_TGFBR1_TGFBR2	Tgfb1 - (Tgfbr1+Tgfbr2)	TGFb	Secreted Signaling	KEGG: mmu04350	mutants	0.936008	0.813	0.148	4.14899e-10	-0.251672	0.657	0.286	0.248952
c7	c7	Tgfb1	TGFbR1_R2	7.01378e-08	0	TGFB1_TGFBR1_TGFBR2	Tgfb1 - (Tgfbr1+Tgfbr2)	TGFb	Secreted Signaling	KEGG: mmu04350	mutants	0.279793	0.358	0	0.0565309	-0.251672	0.657	0.286	0.248952
luminal	c7	Tgfb1	TGFbR1_R2	1.18397e-06	0	TGFB1_TGFBR1_TGFBR2	Tgfb1 - (Tgfbr1+Tgfbr2)	TGFb	Secreted Signaling	KEGG: mmu04350	mutants	0.199108	0.327	0.039	0	-0.251672	0.657	0.286	0.248952
CD4+ T lymphocytes	luminal	Tgfb1	TGFbR1_R2	7.7395e-06	0	TGFB1_TGFBR1_TGFBR2	Tgfb1 - (Tgfbr1+Tgfbr2)	TGFb	Secreted Signaling	KEGG: mmu04350	mutants	0.329043	0.47	0.423	4.1592e-07	0.220688	0.354	0.052	0
c5	luminal	Tgfb1	TGFbR1_R2	4.7463e-06	0	TGFB1_TGFBR1_TGFBR2	Tgfb1 - (Tgfbr1+Tgfbr2)	TGFb	Secreted Signaling	KEGG: mmu04350	mutants	0.936008	0.813	0.148	4.14899e-10	0.220688	0.354	0.052	0
c7	luminal	Tgfb1	TGFbR1_R2	5.29626e-07	0	TGFB1_TGFBR1_TGFBR2	Tgfb1 - (Tgfbr1+Tgfbr2)	TGFb	Secreted Signaling	KEGG: mmu04350	mutants	0.279793	0.358	0	0.0565309	0.220688	0.354	0.052	0
luminal	luminal	Tgfb1	TGFbR1_R2	8.93928e-06	0	TGFB1_TGFBR1_TGFBR2	Tgfb1 - (Tgfbr1+Tgfbr2)	TGFb	Secreted Signaling	KEGG: mmu04350	mutants	0.199108	0.327	0.039	0	0.220688	0.354	0.052	0
c5	basal	Tgfb3	TGFbR1_R2	1.30434e-06	0	TGFB3_TGFBR1_TGFBR2	Tgfb3 - (Tgfbr1+Tgfbr2)	TGFb	Secreted Signaling	KEGG: mmu04350	mutants	0.641403	0.691	0.037	8.52214e-10	#N/A	#N/A	#N/A	#N/A
c7	basal	Tgfb3	TGFbR1_R2	1.00748e-06	0	TGFB3_TGFBR1_TGFBR2	Tgfb3 - (Tgfbr1+Tgfbr2)	TGFb	Secreted Signaling	KEGG: mmu04350	mutants	0.204139	0.57	0.143	0.0903571	#N/A	#N/A	#N/A	#N/A
c5	c0	Tgfb3	TGFbR1_R2	2.18387e-07	0	TGFB3_TGFBR1_TGFBR2	Tgfb3 - (Tgfbr1+Tgfbr2)	TGFb	Secreted Signaling	KEGG: mmu04350	mutants	0.641403	0.691	0.037	8.52214e-10	#N/A	#N/A	#N/A	#N/A
c7	c0	Tgfb3	TGFbR1_R2	1.68653e-07	0	TGFB3_TGFBR1_TGFBR2	Tgfb3 - (Tgfbr1+Tgfbr2)	TGFb	Secreted Signaling	KEGG: mmu04350	mutants	0.204139	0.57	0.143	0.0903571	#N/A	#N/A	#N/A	#N/A
c5	c1	Tgfb3	TGFbR1_R2	7.639e-07	0	TGFB3_TGFBR1_TGFBR2	Tgfb3 - (Tgfbr1+Tgfbr2)	TGFb	Secreted Signaling	KEGG: mmu04350	mutants	0.641403	0.691	0.037	8.52214e-10	0.405317	0.604	0.562	1.14824e-12
c7	c1	Tgfb3	TGFbR1_R2	5.90524e-07	0	TGFB3_TGFBR1_TGFBR2	Tgfb3 - (Tgfbr1+Tgfbr2)	TGFb	Secreted Signaling	KEGG: mmu04350	mutants	0.204139	0.57	0.143	0.0903571	0.405317	0.604	0.562	1.14824e-12
c5	c3	Tgfb3	TGFbR1_R2	1.8866e-07	0	TGFB3_TGFBR1_TGFBR2	Tgfb3 - (Tgfbr1+Tgfbr2)	TGFb	Secreted Signaling	KEGG: mmu04350	mutants	0.641403	0.691	0.037	8.52214e-10	-0.110174	0.3505	0.4155	0.0963648
c7	c3	Tgfb3	TGFbR1_R2	1.45757e-07	0	TGFB3_TGFBR1_TGFBR2	Tgfb3 - (Tgfbr1+Tgfbr2)	TGFb	Secreted Signaling	KEGG: mmu04350	mutants	0.204139	0.57	0.143	0.0903571	-0.110174	0.3505	0.4155	0.0963648
c5	c5	Tgfb3	TGFbR1_R2	9.75508e-07	0	TGFB3_TGFBR1_TGFBR2	Tgfb3 - (Tgfbr1+Tgfbr2)	TGFb	Secreted Signaling	KEGG: mmu04350	mutants	0.641403	0.691	0.037	8.52214e-10	#N/A	#N/A	#N/A	#N/A
c7	c5	Tgfb3	TGFbR1_R2	7.55511e-07	0	TGFB3_TGFBR1_TGFBR2	Tgfb3 - (Tgfbr1+Tgfbr2)	TGFb	Secreted Signaling	KEGG: mmu04350	mutants	0.204139	0.57	0.143	0.0903571	#N/A	#N/A	#N/A	#N/A
c5	c6	Tgfb3	TGFbR1_R2	2.31418e-07	0	TGFB3_TGFBR1_TGFBR2	Tgfb3 - (Tgfbr1+Tgfbr2)	TGFb	Secreted Signaling	KEGG: mmu04350	mutants	0.641403	0.691	0.037	8.52214e-10	-0.138319	0.344	0.422	0.0117686
c7	c6	Tgfb3	TGFbR1_R2	1.78744e-07	0	TGFB3_TGFBR1_TGFBR2	Tgfb3 - (Tgfbr1+Tgfbr2)	TGFb	Secreted Signaling	KEGG: mmu04350	mutants	0.204139	0.57	0.143	0.0903571	-0.138319	0.344	0.422	0.0117686
c5	c7	Tgfb3	TGFbR1_R2	2.85244e-07	0	TGFB3_TGFBR1_TGFBR2	Tgfb3 - (Tgfbr1+Tgfbr2)	TGFb	Secreted Signaling	KEGG: mmu04350	mutants	0.641403	0.691	0.037	8.52214e-10	-0.251672	0.657	0.286	0.248952
c7	c7	Tgfb3	TGFbR1_R2	2.20409e-07	0	TGFB3_TGFBR1_TGFBR2	Tgfb3 - (Tgfbr1+Tgfbr2)	TGFb	Secreted Signaling	KEGG: mmu04350	mutants	0.204139	0.57	0.143	0.0903571	-0.251672	0.657	0.286	0.248952
c5	luminal	Tgfb3	TGFbR1_R2	2.1576e-06	0	TGFB3_TGFBR1_TGFBR2	Tgfb3 - (Tgfbr1+Tgfbr2)	TGFb	Secreted Signaling	KEGG: mmu04350	mutants	0.641403	0.691	0.037	8.52214e-10	0.220688	0.354	0.052	0
c7	luminal	Tgfb3	TGFbR1_R2	1.66621e-06	0	TGFB3_TGFBR1_TGFBR2	Tgfb3 - (Tgfbr1+Tgfbr2)	TGFb	Secreted Signaling	KEGG: mmu04350	mutants	0.204139	0.57	0.143	0.0903571	0.220688	0.354	0.052	0
CD4+ T lymphocytes	c5	Tgfb1	ACVR1_TGFbR	3.28131e-06	0	TGFB1_ACVR1_TGFBR1	Tgfb1 - (Acvr1+Tgfbr1)	TGFb	Secreted Signaling	PMID: 29376829	mutants	0.329043	0.47	0.423	4.1592e-07	0.260122	0.498	0.074	2.1529e-05
c5	c5	Tgfb1	ACVR1_TGFbR	3.6043e-06	0	TGFB1_ACVR1_TGFBR1	Tgfb1 - (Acvr1+Tgfbr1)	TGFb	Secreted Signaling	PMID: 29376829	mutants	0.936008	0.813	0.148	4.14899e-10	0.260122	0.498	0.074	2.1529e-05
c7	c5	Tgfb1	ACVR1_TGFbR	2.9781e-07	0	TGFB1_ACVR1_TGFBR1	Tgfb1 - (Acvr1+Tgfbr1)	TGFb	Secreted Signaling	PMID: 29376829	mutants	0.279793	0.358	0	0.0565309	0.260122	0.498	0.074	2.1529e-05
luminal	c5	Tgfb1	ACVR1_TGFbR	3.40204e-06	0	TGFB1_ACVR1_TGFBR1	Tgfb1 - (Acvr1+Tgfbr1)	TGFb	Secreted Signaling	PMID: 29376829	mutants	0.199108	0.327	0.039	0	0.260122	0.498	0.074	2.1529e-05
CD4+ T lymphocytes	c6	Tgfb1	ACVR1_TGFbR	7.31366e-07	0	TGFB1_ACVR1_TGFBR1	Tgfb1 - (Acvr1+Tgfbr1)	TGFb	Secreted Signaling	PMID: 29376829	mutants	0.329043	0.47	0.423	4.1592e-07	-0.138319	0.344	0.422	0.0117686
c5	c6	Tgfb1	ACVR1_TGFbR	8.08141e-07	0	TGFB1_ACVR1_TGFBR1	Tgfb1 - (Acvr1+Tgfbr1)	TGFb	Secreted Signaling	PMID: 29376829	mutants	0.936008	0.813	0.148	4.14899e-10	-0.138319	0.344	0.422	0.0117686
c7	c6	Tgfb1	ACVR1_TGFbR	6.61803e-08	0	TGFB1_ACVR1_TGFBR1	Tgfb1 - (Acvr1+Tgfbr1)	TGFb	Secreted Signaling	PMID: 29376829	mutants	0.279793	0.358	0	0.0565309	-0.138319	0.344	0.422	0.0117686
luminal	c6	Tgfb1	ACVR1_TGFbR	7.55817e-07	0	TGFB1_ACVR1_TGFBR1	Tgfb1 - (Acvr1+Tgfbr1)	TGFb	Secreted Signaling	PMID: 29376829	mutants	0.199108	0.327	0.039	0	-0.138319	0.344	0.422	0.0117686
CD4+ T lymphocytes	c7	Tgfb1	ACVR1_TGFbR	1.01145e-06	0	TGFB1_ACVR1_TGFBR1	Tgfb1 - (Acvr1+Tgfbr1)	TGFb	Secreted Signaling	PMID: 29376829	mutants	0.329043	0.47	0.423	4.1592e-07	-0.0190056	0.496	0.143	0.158687
c5	c7	Tgfb1	ACVR1_TGFbR	1.11646e-06	0	TGFB1_ACVR1_TGFBR1	Tgfb1 - (Acvr1+Tgfbr1)	TGFb	Secreted Signaling	PMID: 29376829	mutants	0.936008	0.813	0.148	4.14899e-10	-0.0190056	0.496	0.143	0.158687
c7	c7	Tgfb1	ACVR1_TGFbR	9.15731e-08	0	TGFB1_ACVR1_TGFBR1	Tgfb1 - (Acvr1+Tgfbr1)	TGFb	Secreted Signaling	PMID: 29376829	mutants	0.279793	0.358	0	0.0565309	-0.0190056	0.496	0.143	0.158687
luminal	c7	Tgfb1	ACVR1_TGFbR	1.04587e-06	0	TGFB1_ACVR1_TGFBR1	Tgfb1 - (Acvr1+Tgfbr1)	TGFb	Secreted Signaling	PMID: 29376829	mutants	0.199108	0.327	0.039	0	-0.0190056	0.496	0.143	0.158687
c5	c5	Tgfb3	ACVR1_TGFbR	1.64851e-06	0	TGFB3_ACVR1_TGFBR1	Tgfb3 - (Acvr1+Tgfbr1)	TGFb	Secreted Signaling	PMID: 29376829	mutants	0.641403	0.691	0.037	8.52214e-10	0.260122	0.498	0.074	2.1529e-05
c7	c5	Tgfb3	ACVR1_TGFbR	9.34507e-07	0	TGFB3_ACVR1_TGFBR1	Tgfb3 - (Acvr1+Tgfbr1)	TGFb	Secreted Signaling	PMID: 29376829	mutants	0.204139	0.57	0.143	0.0903571	0.260122	0.498	0.074	2.1529e-05
c5	c6	Tgfb3	ACVR1_TGFbR	3.67617e-07	0	TGFB3_ACVR1_TGFBR1	Tgfb3 - (Acvr1+Tgfbr1)	TGFb	Secreted Signaling	PMID: 29376829	mutants	0.641403	0.691	0.037	8.52214e-10	-0.138319	0.344	0.422	0.0117686
c7	c6	Tgfb3	ACVR1_TGFbR	2.08145e-07	0	TGFB3_ACVR1_TGFBR1	Tgfb3 - (Acvr1+Tgfbr1)	TGFb	Secreted Signaling	PMID: 29376829	mutants	0.204139	0.57	0.143	0.0903571	-0.138319	0.344	0.422	0.0117686
c5	c7	Tgfb3	ACVR1_TGFbR	5.08357e-07	0	TGFB3_ACVR1_TGFBR1	Tgfb3 - (Acvr1+Tgfbr1)	TGFb	Secreted Signaling	PMID: 29376829	mutants	0.641403	0.691	0.037	8.52214e-10	-0.0190056	0.496	0.143	0.158687
c7	c7	Tgfb3	ACVR1_TGFbR	2.87893e-07	0	TGFB3_ACVR1_TGFBR1	Tgfb3 - (Acvr1+Tgfbr1)	TGFb	Secreted Signaling	PMID: 29376829	mutants	0.204139	0.57	0.143	0.0903571	-0.0190056	0.496	0.143	0.158687
c0	neuroendocrine	Bmp4	BMPR1A_ACVR2A	8.23777e-08	0	BMP4_BMPR1A_ACVR2A	Bmp4 - (Bmpr1a+Acvr2a)	BMP	Secreted Signaling	KEGG: mmu04350; PMID:26893264	mutants	0.231977	0.28	0.078	2.19102e-12	#N/A	#N/A	#N/A	#N/A
c3	neuroendocrine	Bmp4	BMPR1A_ACVR2A	1.54786e-07	0	BMP4_BMPR1A_ACVR2A	Bmp4 - (Bmpr1a+Acvr2a)	BMP	Secreted Signaling	KEGG: mmu04350; PMID:26893264	mutants	0.232655	0.514	0.427	0.00833651	#N/A	#N/A	#N/A	#N/A
c4	neuroendocrine	Bmp4	BMPR1A_ACVR2A	6.29869e-08	0	BMP4_BMPR1A_ACVR2A	Bmp4 - (Bmpr1a+Acvr2a)	BMP	Secreted Signaling	KEGG: mmu04350; PMID:26893264	mutants	0.148763	0.459	0.467	0.26444	#N/A	#N/A	#N/A	#N/A
c0	neuroendocrine	Bmp4	BMPR1A_ACVR2B	1.18558e-07	0	BMP4_BMPR1A_ACVR2B	Bmp4 - (Bmpr1a+Acvr2b)	BMP	Secreted Signaling	KEGG: mmu04350; PMID:26893264	mutants	0.231977	0.28	0.078	2.19102e-12	#N/A	#N/A	#N/A	#N/A
c3	neuroendocrine	Bmp4	BMPR1A_ACVR2B	2.22656e-07	0	BMP4_BMPR1A_ACVR2B	Bmp4 - (Bmpr1a+Acvr2b)	BMP	Secreted Signaling	KEGG: mmu04350; PMID:26893264	mutants	0.232655	0.514	0.427	0.00833651	#N/A	#N/A	#N/A	#N/A
c4	neuroendocrine	Bmp4	BMPR1A_ACVR2B	9.0634e-08	0	BMP4_BMPR1A_ACVR2B	Bmp4 - (Bmpr1a+Acvr2b)	BMP	Secreted Signaling	KEGG: mmu04350; PMID:26893264	mutants	0.148763	0.459	0.467	0.26444	#N/A	#N/A	#N/A	#N/A
c0	basal	Bmp4	BMPR1A_BMPR2	7.99054e-07	0	BMP4_BMPR1A_BMPR2	Bmp4 - (Bmpr1a+Bmpr2)	BMP	Secreted Signaling	KEGG: mmu04350; PMID:26893264	mutants	0.231977	0.28	0.078	2.19102e-12	#N/A	#N/A	#N/A	#N/A
c3	basal	Bmp4	BMPR1A_BMPR2	1.49992e-06	0	BMP4_BMPR1A_BMPR2	Bmp4 - (Bmpr1a+Bmpr2)	BMP	Secreted Signaling	KEGG: mmu04350; PMID:26893264	mutants	0.232655	0.514	0.427	0.00833651	#N/A	#N/A	#N/A	#N/A
c4	basal	Bmp4	BMPR1A_BMPR2	6.10742e-07	0	BMP4_BMPR1A_BMPR2	Bmp4 - (Bmpr1a+Bmpr2)	BMP	Secreted Signaling	KEGG: mmu04350; PMID:26893264	mutants	0.148763	0.459	0.467	0.26444	#N/A	#N/A	#N/A	#N/A
c0	c0	Bmp4	BMPR1A_BMPR2	1.60401e-07	0	BMP4_BMPR1A_BMPR2	Bmp4 - (Bmpr1a+Bmpr2)	BMP	Secreted Signaling	KEGG: mmu04350; PMID:26893264	mutants	0.231977	0.28	0.078	2.19102e-12	-0.255236	0.457	0.469	0.00298585
c3	c0	Bmp4	BMPR1A_BMPR2	3.01034e-07	0	BMP4_BMPR1A_BMPR2	Bmp4 - (Bmpr1a+Bmpr2)	BMP	Secreted Signaling	KEGG: mmu04350; PMID:26893264	mutants	0.232655	0.514	0.427	0.00833651	-0.255236	0.457	0.469	0.00298585
c4	c0	Bmp4	BMPR1A_BMPR2	1.22591e-07	0	BMP4_BMPR1A_BMPR2	Bmp4 - (Bmpr1a+Bmpr2)	BMP	Secreted Signaling	KEGG: mmu04350; PMID:26893264	mutants	0.148763	0.459	0.467	0.26444	-0.255236	0.457	0.469	0.00298585
c0	c1	Bmp4	BMPR1A_BMPR2	2.0926e-07	0	BMP4_BMPR1A_BMPR2	Bmp4 - (Bmpr1a+Bmpr2)	BMP	Secreted Signaling	KEGG: mmu04350; PMID:26893264	mutants	0.231977	0.28	0.078	2.19102e-12	-0.0634715	0.391	0.463	3.21508e-06
c3	c1	Bmp4	BMPR1A_BMPR2	3.92671e-07	0	BMP4_BMPR1A_BMPR2	Bmp4 - (Bmpr1a+Bmpr2)	BMP	Secreted Signaling	KEGG: mmu04350; PMID:26893264	mutants	0.232655	0.514	0.427	0.00833651	-0.0634715	0.391	0.463	3.21508e-06
c4	c1	Bmp4	BMPR1A_BMPR2	1.59924e-07	0	BMP4_BMPR1A_BMPR2	Bmp4 - (Bmpr1a+Bmpr2)	BMP	Secreted Signaling	KEGG: mmu04350; PMID:26893264	mutants	0.148763	0.459	0.467	0.26444	-0.0634715	0.391	0.463	3.21508e-06
c0	c3	Bmp4	BMPR1A_BMPR2	7.18044e-08	0	BMP4_BMPR1A_BMPR2	Bmp4 - (Bmpr1a+Bmpr2)	BMP	Secreted Signaling	KEGG: mmu04350; PMID:26893264	mutants	0.231977	0.28	0.078	2.19102e-12	-0.147296	0.406	0.488	0.0287895
c3	c3	Bmp4	BMPR1A_BMPR2	1.34733e-07	0	BMP4_BMPR1A_BMPR2	Bmp4 - (Bmpr1a+Bmpr2)	BMP	Secreted Signaling	KEGG: mmu04350; PMID:26893264	mutants	0.232655	0.514	0.427	0.00833651	-0.147296	0.406	0.488	0.0287895
c4	c3	Bmp4	BMPR1A_BMPR2	5.48744e-08	0	BMP4_BMPR1A_BMPR2	Bmp4 - (Bmpr1a+Bmpr2)	BMP	Secreted Signaling	KEGG: mmu04350; PMID:26893264	mutants	0.148763	0.459	0.467	0.26444	-0.147296	0.406	0.488	0.0287895
c0	c4	Bmp4	BMPR1A_BMPR2	5.71503e-08	0	BMP4_BMPR1A_BMPR2	Bmp4 - (Bmpr1a+Bmpr2)	BMP	Secreted Signaling	KEGG: mmu04350; PMID:26893264	mutants	0.231977	0.28	0.078	2.19102e-12	#N/A	#N/A	#N/A	#N/A
c3	c4	Bmp4	BMPR1A_BMPR2	1.07238e-07	0	BMP4_BMPR1A_BMPR2	Bmp4 - (Bmpr1a+Bmpr2)	BMP	Secreted Signaling	KEGG: mmu04350; PMID:26893264	mutants	0.232655	0.514	0.427	0.00833651	#N/A	#N/A	#N/A	#N/A
c4	c4	Bmp4	BMPR1A_BMPR2	4.36757e-08	0	BMP4_BMPR1A_BMPR2	Bmp4 - (Bmpr1a+Bmpr2)	BMP	Secreted Signaling	KEGG: mmu04350; PMID:26893264	mutants	0.148763	0.459	0.467	0.26444	#N/A	#N/A	#N/A	#N/A
c0	c5	Bmp4	BMPR1A_BMPR2	3.32848e-07	0	BMP4_BMPR1A_BMPR2	Bmp4 - (Bmpr1a+Bmpr2)	BMP	Secreted Signaling	KEGG: mmu04350; PMID:26893264	mutants	0.231977	0.28	0.078	2.19102e-12	-0.261689	0.7255	0.185	1.08019e-05
c3	c5	Bmp4	BMPR1A_BMPR2	6.21986e-07	0	BMP4_BMPR1A_BMPR2	Bmp4 - (Bmpr1a+Bmpr2)	BMP	Secreted Signaling	KEGG: mmu04350; PMID:26893264	mutants	0.232655	0.514	0.427	0.00833651	-0.261689	0.7255	0.185	1.08019e-05
c4	c5	Bmp4	BMPR1A_BMPR2	2.53983e-07	0	BMP4_BMPR1A_BMPR2	Bmp4 - (Bmpr1a+Bmpr2)	BMP	Secreted Signaling	KEGG: mmu04350; PMID:26893264	mutants	0.148763	0.459	0.467	0.26444	-0.261689	0.7255	0.185	1.08019e-05
c0	c6	Bmp4	BMPR1A_BMPR2	1.30311e-07	0	BMP4_BMPR1A_BMPR2	Bmp4 - (Bmpr1a+Bmpr2)	BMP	Secreted Signaling	KEGG: mmu04350; PMID:26893264	mutants	0.231977	0.28	0.078	2.19102e-12	-0.139218	0.523	0.5	0.528415
c3	c6	Bmp4	BMPR1A_BMPR2	2.44429e-07	0	BMP4_BMPR1A_BMPR2	Bmp4 - (Bmpr1a+Bmpr2)	BMP	Secreted Signaling	KEGG: mmu04350; PMID:26893264	mutants	0.232655	0.514	0.427	0.00833651	-0.139218	0.523	0.5	0.528415
c4	c6	Bmp4	BMPR1A_BMPR2	9.95735e-08	0	BMP4_BMPR1A_BMPR2	Bmp4 - (Bmpr1a+Bmpr2)	BMP	Secreted Signaling	KEGG: mmu04350; PMID:26893264	mutants	0.148763	0.459	0.467	0.26444	-0.139218	0.523	0.5	0.528415
c0	c7	Bmp4	BMPR1A_BMPR2	1.74862e-07	0	BMP4_BMPR1A_BMPR2	Bmp4 - (Bmpr1a+Bmpr2)	BMP	Secreted Signaling	KEGG: mmu04350; PMID:26893264	mutants	0.231977	0.28	0.078	2.19102e-12	0.0540899	0.562	0.357	0.165008
c3	c7	Bmp4	BMPR1A_BMPR2	3.27535e-07	0	BMP4_BMPR1A_BMPR2	Bmp4 - (Bmpr1a+Bmpr2)	BMP	Secreted Signaling	KEGG: mmu04350; PMID:26893264	mutants	0.232655	0.514	0.427	0.00833651	0.0540899	0.562	0.357	0.165008
c4	c7	Bmp4	BMPR1A_BMPR2	1.33547e-07	0	BMP4_BMPR1A_BMPR2	Bmp4 - (Bmpr1a+Bmpr2)	BMP	Secreted Signaling	KEGG: mmu04350; PMID:26893264	mutants	0.148763	0.459	0.467	0.26444	0.0540899	0.562	0.357	0.165008
c0	luminal	Bmp4	BMPR1A_BMPR2	1.14842e-06	0	BMP4_BMPR1A_BMPR2	Bmp4 - (Bmpr1a+Bmpr2)	BMP	Secreted Signaling	KEGG: mmu04350; PMID:26893264	mutants	0.231977	0.28	0.078	2.19102e-12	0.101298	0.426	0.112	0
c3	luminal	Bmp4	BMPR1A_BMPR2	2.15735e-06	0	BMP4_BMPR1A_BMPR2	Bmp4 - (Bmpr1a+Bmpr2)	BMP	Secreted Signaling	KEGG: mmu04350; PMID:26893264	mutants	0.232655	0.514	0.427	0.00833651	0.101298	0.426	0.112	0
c4	luminal	Bmp4	BMPR1A_BMPR2	8.78017e-07	0	BMP4_BMPR1A_BMPR2	Bmp4 - (Bmpr1a+Bmpr2)	BMP	Secreted Signaling	KEGG: mmu04350; PMID:26893264	mutants	0.148763	0.459	0.467	0.26444	0.101298	0.426	0.112	0
c0	neuroendocrine	Bmp4	BMPR1A_BMPR2	1.30317e-07	0	BMP4_BMPR1A_BMPR2	Bmp4 - (Bmpr1a+Bmpr2)	BMP	Secreted Signaling	KEGG: mmu04350; PMID:26893264	mutants	0.231977	0.28	0.078	2.19102e-12	#N/A	#N/A	#N/A	#N/A
c3	neuroendocrine	Bmp4	BMPR1A_BMPR2	2.44698e-07	0	BMP4_BMPR1A_BMPR2	Bmp4 - (Bmpr1a+Bmpr2)	BMP	Secreted Signaling	KEGG: mmu04350; PMID:26893264	mutants	0.232655	0.514	0.427	0.00833651	#N/A	#N/A	#N/A	#N/A
c4	neuroendocrine	Bmp4	BMPR1A_BMPR2	9.96172e-08	0	BMP4_BMPR1A_BMPR2	Bmp4 - (Bmpr1a+Bmpr2)	BMP	Secreted Signaling	KEGG: mmu04350; PMID:26893264	mutants	0.148763	0.459	0.467	0.26444	#N/A	#N/A	#N/A	#N/A
c3	neuroendocrine	Bmp7	ACVR1_ACVR2A	1.01876e-07	0	BMP7_ACVR1_ACVR2A	Bmp7 - (Acvr1+Acvr2a)	BMP	Secreted Signaling	KEGG: mmu04350; PMID:26893264	mutants	0.105467	0.348	0.324	0.209021	#N/A	#N/A	#N/A	#N/A
c4	neuroendocrine	Bmp7	ACVR1_ACVR2A	1.90296e-08	0	BMP7_ACVR1_ACVR2A	Bmp7 - (Acvr1+Acvr2a)	BMP	Secreted Signaling	KEGG: mmu04350; PMID:26893264	mutants	0.116351	0.251	0.265	0.675661	#N/A	#N/A	#N/A	#N/A
c3	neuroendocrine	Bmp7	ACVR1_ACVR2B	1.46578e-07	0	BMP7_ACVR1_ACVR2B	Bmp7 - (Acvr1+Acvr2b)	BMP	Secreted Signaling	KEGG: mmu04350; PMID:26893264	mutants	0.105467	0.348	0.324	0.209021	#N/A	#N/A	#N/A	#N/A
c4	neuroendocrine	Bmp7	ACVR1_ACVR2B	2.73887e-08	0	BMP7_ACVR1_ACVR2B	Bmp7 - (Acvr1+Acvr2b)	BMP	Secreted Signaling	KEGG: mmu04350; PMID:26893264	mutants	0.116351	0.251	0.265	0.675661	#N/A	#N/A	#N/A	#N/A
c3	c5	Bmp7	ACVR1_BMPR2	1.17767e-07	0	BMP7_ACVR1_BMPR2	Bmp7 - (Acvr1+Bmpr2)	BMP	Secreted Signaling	KEGG: mmu04350; PMID:26893264	mutants	0.105467	0.348	0.324	0.209021	-0.0800395	0.6335	0.148	2.12963e-05
c4	c5	Bmp7	ACVR1_BMPR2	2.20088e-08	0	BMP7_ACVR1_BMPR2	Bmp7 - (Acvr1+Bmpr2)	BMP	Secreted Signaling	KEGG: mmu04350; PMID:26893264	mutants	0.116351	0.251	0.265	0.675661	-0.0800395	0.6335	0.148	2.12963e-05
c3	c6	Bmp7	ACVR1_BMPR2	7.64072e-08	0	BMP7_ACVR1_BMPR2	Bmp7 - (Acvr1+Bmpr2)	BMP	Secreted Signaling	KEGG: mmu04350; PMID:26893264	mutants	0.105467	0.348	0.324	0.209021	-0.139218	0.523	0.5	0.528415
c4	c6	Bmp7	ACVR1_BMPR2	1.42742e-08	0	BMP7_ACVR1_BMPR2	Bmp7 - (Acvr1+Bmpr2)	BMP	Secreted Signaling	KEGG: mmu04350; PMID:26893264	mutants	0.116351	0.251	0.265	0.675661	-0.139218	0.523	0.5	0.528415
c3	c7	Bmp7	ACVR1_BMPR2	6.26241e-08	0	BMP7_ACVR1_BMPR2	Bmp7 - (Acvr1+Bmpr2)	BMP	Secreted Signaling	KEGG: mmu04350; PMID:26893264	mutants	0.105467	0.348	0.324	0.209021	0.00319738	0.4425	0.2855	0.176018
c4	c7	Bmp7	ACVR1_BMPR2	1.16984e-08	0	BMP7_ACVR1_BMPR2	Bmp7 - (Acvr1+Bmpr2)	BMP	Secreted Signaling	KEGG: mmu04350; PMID:26893264	mutants	0.116351	0.251	0.265	0.675661	0.00319738	0.4425	0.2855	0.176018
c3	neuroendocrine	Bmp7	ACVR1_BMPR2	1.61101e-07	0	BMP7_ACVR1_BMPR2	Bmp7 - (Acvr1+Bmpr2)	BMP	Secreted Signaling	KEGG: mmu04350; PMID:26893264	mutants	0.105467	0.348	0.324	0.209021	#N/A	#N/A	#N/A	#N/A
c4	neuroendocrine	Bmp7	ACVR1_BMPR2	3.01056e-08	0	BMP7_ACVR1_BMPR2	Bmp7 - (Acvr1+Bmpr2)	BMP	Secreted Signaling	KEGG: mmu04350; PMID:26893264	mutants	0.116351	0.251	0.265	0.675661	#N/A	#N/A	#N/A	#N/A
c3	neuroendocrine	Bmp7	BMPR1A_ACVR2A	5.54391e-08	0	BMP7_BMPR1A_ACVR2A	Bmp7 - (Bmpr1a+Acvr2a)	BMP	Secreted Signaling	KEGG: mmu04350; PMID:26893264	mutants	0.105467	0.348	0.324	0.209021	#N/A	#N/A	#N/A	#N/A
c4	neuroendocrine	Bmp7	BMPR1A_ACVR2A	1.03521e-08	0	BMP7_BMPR1A_ACVR2A	Bmp7 - (Bmpr1a+Acvr2a)	BMP	Secreted Signaling	KEGG: mmu04350; PMID:26893264	mutants	0.116351	0.251	0.265	0.675661	#N/A	#N/A	#N/A	#N/A
c3	neuroendocrine	Bmp7	BMPR1A_ACVR2B	7.9781e-08	0	BMP7_BMPR1A_ACVR2B	Bmp7 - (Bmpr1a+Acvr2b)	BMP	Secreted Signaling	KEGG: mmu04350; PMID:26893264	mutants	0.105467	0.348	0.324	0.209021	#N/A	#N/A	#N/A	#N/A
c4	neuroendocrine	Bmp7	BMPR1A_ACVR2B	1.49001e-08	0	BMP7_BMPR1A_ACVR2B	Bmp7 - (Bmpr1a+Acvr2b)	BMP	Secreted Signaling	KEGG: mmu04350; PMID:26893264	mutants	0.116351	0.251	0.265	0.675661	#N/A	#N/A	#N/A	#N/A
c3	basal	Bmp7	BMPR1A_BMPR2	5.37658e-07	0	BMP7_BMPR1A_BMPR2	Bmp7 - (Bmpr1a+Bmpr2)	BMP	Secreted Signaling	KEGG: mmu04350; PMID:26893264	mutants	0.105467	0.348	0.324	0.209021	#N/A	#N/A	#N/A	#N/A
c4	basal	Bmp7	BMPR1A_BMPR2	1.00431e-07	0	BMP7_BMPR1A_BMPR2	Bmp7 - (Bmpr1a+Bmpr2)	BMP	Secreted Signaling	KEGG: mmu04350; PMID:26893264	mutants	0.116351	0.251	0.265	0.675661	#N/A	#N/A	#N/A	#N/A
c3	c0	Bmp7	BMPR1A_BMPR2	1.07925e-07	0	BMP7_BMPR1A_BMPR2	Bmp7 - (Bmpr1a+Bmpr2)	BMP	Secreted Signaling	KEGG: mmu04350; PMID:26893264	mutants	0.105467	0.348	0.324	0.209021	-0.255236	0.457	0.469	0.00298585
c4	c0	Bmp7	BMPR1A_BMPR2	2.01612e-08	0	BMP7_BMPR1A_BMPR2	Bmp7 - (Bmpr1a+Bmpr2)	BMP	Secreted Signaling	KEGG: mmu04350; PMID:26893264	mutants	0.116351	0.251	0.265	0.675661	-0.255236	0.457	0.469	0.00298585
c3	c1	Bmp7	BMPR1A_BMPR2	1.40796e-07	0	BMP7_BMPR1A_BMPR2	Bmp7 - (Bmpr1a+Bmpr2)	BMP	Secreted Signaling	KEGG: mmu04350; PMID:26893264	mutants	0.105467	0.348	0.324	0.209021	-0.0634715	0.391	0.463	3.21508e-06
c4	c1	Bmp7	BMPR1A_BMPR2	2.6303e-08	0	BMP7_BMPR1A_BMPR2	Bmp7 - (Bmpr1a+Bmpr2)	BMP	Secreted Signaling	KEGG: mmu04350; PMID:26893264	mutants	0.116351	0.251	0.265	0.675661	-0.0634715	0.391	0.463	3.21508e-06
c3	c3	Bmp7	BMPR1A_BMPR2	4.83116e-08	0	BMP7_BMPR1A_BMPR2	Bmp7 - (Bmpr1a+Bmpr2)	BMP	Secreted Signaling	KEGG: mmu04350; PMID:26893264	mutants	0.105467	0.348	0.324	0.209021	-0.147296	0.406	0.488	0.0287895
c4	c3	Bmp7	BMPR1A_BMPR2	9.02554e-09	0	BMP7_BMPR1A_BMPR2	Bmp7 - (Bmpr1a+Bmpr2)	BMP	Secreted Signaling	KEGG: mmu04350; PMID:26893264	mutants	0.116351	0.251	0.265	0.675661	-0.147296	0.406	0.488	0.0287895
c3	c4	Bmp7	BMPR1A_BMPR2	3.84521e-08	0	BMP7_BMPR1A_BMPR2	Bmp7 - (Bmpr1a+Bmpr2)	BMP	Secreted Signaling	KEGG: mmu04350; PMID:26893264	mutants	0.105467	0.348	0.324	0.209021	#N/A	#N/A	#N/A	#N/A
c4	c4	Bmp7	BMPR1A_BMPR2	7.18355e-09	0	BMP7_BMPR1A_BMPR2	Bmp7 - (Bmpr1a+Bmpr2)	BMP	Secreted Signaling	KEGG: mmu04350; PMID:26893264	mutants	0.116351	0.251	0.265	0.675661	#N/A	#N/A	#N/A	#N/A
c3	c5	Bmp7	BMPR1A_BMPR2	2.23784e-07	0	BMP7_BMPR1A_BMPR2	Bmp7 - (Bmpr1a+Bmpr2)	BMP	Secreted Signaling	KEGG: mmu04350; PMID:26893264	mutants	0.105467	0.348	0.324	0.209021	-0.261689	0.7255	0.185	1.08019e-05
c4	c5	Bmp7	BMPR1A_BMPR2	4.1868e-08	0	BMP7_BMPR1A_BMPR2	Bmp7 - (Bmpr1a+Bmpr2)	BMP	Secreted Signaling	KEGG: mmu04350; PMID:26893264	mutants	0.116351	0.251	0.265	0.675661	-0.261689	0.7255	0.185	1.08019e-05
c3	c6	Bmp7	BMPR1A_BMPR2	8.76705e-08	0	BMP7_BMPR1A_BMPR2	Bmp7 - (Bmpr1a+Bmpr2)	BMP	Secreted Signaling	KEGG: mmu04350; PMID:26893264	mutants	0.105467	0.348	0.324	0.209021	-0.139218	0.523	0.5	0.528415
c4	c6	Bmp7	BMPR1A_BMPR2	1.63806e-08	0	BMP7_BMPR1A_BMPR2	Bmp7 - (Bmpr1a+Bmpr2)	BMP	Secreted Signaling	KEGG: mmu04350; PMID:26893264	mutants	0.116351	0.251	0.265	0.675661	-0.139218	0.523	0.5	0.528415
c3	c7	Bmp7	BMPR1A_BMPR2	1.17614e-07	0	BMP7_BMPR1A_BMPR2	Bmp7 - (Bmpr1a+Bmpr2)	BMP	Secreted Signaling	KEGG: mmu04350; PMID:26893264	mutants	0.105467	0.348	0.324	0.209021	0.0540899	0.562	0.357	0.165008
c4	c7	Bmp7	BMPR1A_BMPR2	2.19863e-08	0	BMP7_BMPR1A_BMPR2	Bmp7 - (Bmpr1a+Bmpr2)	BMP	Secreted Signaling	KEGG: mmu04350; PMID:26893264	mutants	0.116351	0.251	0.265	0.675661	0.0540899	0.562	0.357	0.165008
c3	luminal	Bmp7	BMPR1A_BMPR2	7.72838e-07	0	BMP7_BMPR1A_BMPR2	Bmp7 - (Bmpr1a+Bmpr2)	BMP	Secreted Signaling	KEGG: mmu04350; PMID:26893264	mutants	0.105467	0.348	0.324	0.209021	0.101298	0.426	0.112	0
c4	luminal	Bmp7	BMPR1A_BMPR2	1.44323e-07	0	BMP7_BMPR1A_BMPR2	Bmp7 - (Bmpr1a+Bmpr2)	BMP	Secreted Signaling	KEGG: mmu04350; PMID:26893264	mutants	0.116351	0.251	0.265	0.675661	0.101298	0.426	0.112	0
c3	neuroendocrine	Bmp7	BMPR1A_BMPR2	8.76912e-08	0	BMP7_BMPR1A_BMPR2	Bmp7 - (Bmpr1a+Bmpr2)	BMP	Secreted Signaling	KEGG: mmu04350; PMID:26893264	mutants	0.105467	0.348	0.324	0.209021	#N/A	#N/A	#N/A	#N/A
c4	neuroendocrine	Bmp7	BMPR1A_BMPR2	1.63784e-08	0	BMP7_BMPR1A_BMPR2	Bmp7 - (Bmpr1a+Bmpr2)	BMP	Secreted Signaling	KEGG: mmu04350; PMID:26893264	mutants	0.116351	0.251	0.265	0.675661	#N/A	#N/A	#N/A	#N/A
c5	neuroendocrine	Gdf11	TGFBR1_ACVR2A	2.91373e-08	0	GDF11_TGFBR1_ACVR2A	Gdf11 - (Tgfbr1+Acvr2a)	GDF	Secreted Signaling	KEGG: mmu04350	mutants	0.11498	0.256	0.037	0.0130214	#N/A	#N/A	#N/A	#N/A
c5	neuroendocrine	Gdf11	TGFBR1_ACVR2B	4.19386e-08	0	GDF11_TGFBR1_ACVR2B	Gdf11 - (Tgfbr1+Acvr2b)	GDF	Secreted Signaling	KEGG: mmu04350	mutants	0.11498	0.256	0.037	0.0130214	#N/A	#N/A	#N/A	#N/A
c5	c0	Wnt2	FZD1_LRP6	3.86298e-08	0	WNT2_FZD1_LRP6	Wnt2 - (Fzd1+Lrp6)	WNT	Secreted Signaling	KEGG: mmu04310; PMID: 23209147	mutants	0.496146	0.541	0.074	9.52002e-06	0.181716	0.255	0.052	6.26699e-14
c6	c0	Wnt2	FZD1_LRP6	1.20831e-07	0	WNT2_FZD1_LRP6	Wnt2 - (Fzd1+Lrp6)	WNT	Secreted Signaling	KEGG: mmu04310; PMID: 23209147	mutants	0.399444	0.581	0.343	1.67673e-06	0.181716	0.255	0.052	6.26699e-14
c7	c0	Wnt2	FZD1_LRP6	1.08214e-08	0	WNT2_FZD1_LRP6	Wnt2 - (Fzd1+Lrp6)	WNT	Secreted Signaling	KEGG: mmu04310; PMID: 23209147	mutants	0.292323	0.268	0	0.11609	0.181716	0.255	0.052	6.26699e-14
c5	c1	Wnt2	FZD1_LRP6	3.92913e-08	0	WNT2_FZD1_LRP6	Wnt2 - (Fzd1+Lrp6)	WNT	Secreted Signaling	KEGG: mmu04310; PMID: 23209147	mutants	0.496146	0.541	0.074	9.52002e-06	0.246758	0.4195	0.319	8.55474e-07
c6	c1	Wnt2	FZD1_LRP6	1.22786e-07	0	WNT2_FZD1_LRP6	Wnt2 - (Fzd1+Lrp6)	WNT	Secreted Signaling	KEGG: mmu04310; PMID: 23209147	mutants	0.399444	0.581	0.343	1.67673e-06	0.246758	0.4195	0.319	8.55474e-07
c7	c1	Wnt2	FZD1_LRP6	1.10183e-08	0	WNT2_FZD1_LRP6	Wnt2 - (Fzd1+Lrp6)	WNT	Secreted Signaling	KEGG: mmu04310; PMID: 23209147	mutants	0.292323	0.268	0	0.11609	0.246758	0.4195	0.319	8.55474e-07
c5	c5	Wnt2	FZD1_LRP6	4.06534e-08	0	WNT2_FZD1_LRP6	Wnt2 - (Fzd1+Lrp6)	WNT	Secreted Signaling	KEGG: mmu04310; PMID: 23209147	mutants	0.496146	0.541	0.074	9.52002e-06	0.65782	0.7385	0.148	6.19389e-06
c6	c5	Wnt2	FZD1_LRP6	1.26724e-07	0	WNT2_FZD1_LRP6	Wnt2 - (Fzd1+Lrp6)	WNT	Secreted Signaling	KEGG: mmu04310; PMID: 23209147	mutants	0.399444	0.581	0.343	1.67673e-06	0.65782	0.7385	0.148	6.19389e-06
c7	c5	Wnt2	FZD1_LRP6	1.14331e-08	0	WNT2_FZD1_LRP6	Wnt2 - (Fzd1+Lrp6)	WNT	Secreted Signaling	KEGG: mmu04310; PMID: 23209147	mutants	0.292323	0.268	0	0.11609	0.65782	0.7385	0.148	6.19389e-06
c5	c6	Wnt2	FZD1_LRP6	1.9984e-08	0	WNT2_FZD1_LRP6	Wnt2 - (Fzd1+Lrp6)	WNT	Secreted Signaling	KEGG: mmu04310; PMID: 23209147	mutants	0.496146	0.541	0.074	9.52002e-06	0.186577	0.453	0.255	0.000451647
c6	c6	Wnt2	FZD1_LRP6	6.24877e-08	0	WNT2_FZD1_LRP6	Wnt2 - (Fzd1+Lrp6)	WNT	Secreted Signaling	KEGG: mmu04310; PMID: 23209147	mutants	0.399444	0.581	0.343	1.67673e-06	0.186577	0.453	0.255	0.000451647
c7	c6	Wnt2	FZD1_LRP6	5.60025e-09	0	WNT2_FZD1_LRP6	Wnt2 - (Fzd1+Lrp6)	WNT	Secreted Signaling	KEGG: mmu04310; PMID: 23209147	mutants	0.292323	0.268	0	0.11609	0.186577	0.453	0.255	0.000451647
c5	c7	Wnt2	FZD1_LRP6	3.3197e-08	0	WNT2_FZD1_LRP6	Wnt2 - (Fzd1+Lrp6)	WNT	Secreted Signaling	KEGG: mmu04310; PMID: 23209147	mutants	0.496146	0.541	0.074	9.52002e-06	0.163511	0.57	0.286	0.297046
c6	c7	Wnt2	FZD1_LRP6	1.03642e-07	0	WNT2_FZD1_LRP6	Wnt2 - (Fzd1+Lrp6)	WNT	Secreted Signaling	KEGG: mmu04310; PMID: 23209147	mutants	0.399444	0.581	0.343	1.67673e-06	0.163511	0.57	0.286	0.297046
c7	c7	Wnt2	FZD1_LRP6	9.31948e-09	0	WNT2_FZD1_LRP6	Wnt2 - (Fzd1+Lrp6)	WNT	Secreted Signaling	KEGG: mmu04310; PMID: 23209147	mutants	0.292323	0.268	0	0.11609	0.163511	0.57	0.286	0.297046
c5	c0	Wnt2	FZD2_LRP6	4.69615e-08	0	WNT2_FZD2_LRP6	Wnt2 - (Fzd2+Lrp6)	WNT	Secreted Signaling	KEGG: mmu04310; PMID: 23209147	mutants	0.496146	0.541	0.074	9.52002e-06	0.224757	0.297	0.065	4.42357e-16
c6	c0	Wnt2	FZD2_LRP6	1.46867e-07	0	WNT2_FZD2_LRP6	Wnt2 - (Fzd2+Lrp6)	WNT	Secreted Signaling	KEGG: mmu04310; PMID: 23209147	mutants	0.399444	0.581	0.343	1.67673e-06	0.224757	0.297	0.065	4.42357e-16
c7	c0	Wnt2	FZD2_LRP6	1.31578e-08	0	WNT2_FZD2_LRP6	Wnt2 - (Fzd2+Lrp6)	WNT	Secreted Signaling	KEGG: mmu04310; PMID: 23209147	mutants	0.292323	0.268	0	0.11609	0.224757	0.297	0.065	4.42357e-16
c5	c1	Wnt2	FZD2_LRP6	2.70572e-08	0	WNT2_FZD2_LRP6	Wnt2 - (Fzd2+Lrp6)	WNT	Secreted Signaling	KEGG: mmu04310; PMID: 23209147	mutants	0.496146	0.541	0.074	9.52002e-06	0.203271	0.3555	0.2575	8.55474e-07
c6	c1	Wnt2	FZD2_LRP6	8.45998e-08	0	WNT2_FZD2_LRP6	Wnt2 - (Fzd2+Lrp6)	WNT	Secreted Signaling	KEGG: mmu04310; PMID: 23209147	mutants	0.399444	0.581	0.343	1.67673e-06	0.203271	0.3555	0.2575	8.55474e-07
c7	c1	Wnt2	FZD2_LRP6	7.58292e-09	0	WNT2_FZD2_LRP6	Wnt2 - (Fzd2+Lrp6)	WNT	Secreted Signaling	KEGG: mmu04310; PMID: 23209147	mutants	0.292323	0.268	0	0.11609	0.203271	0.3555	0.2575	8.55474e-07
c5	c5	Wnt2	FZD2_LRP6	3.32464e-08	0	WNT2_FZD2_LRP6	Wnt2 - (Fzd2+Lrp6)	WNT	Secreted Signaling	KEGG: mmu04310; PMID: 23209147	mutants	0.496146	0.541	0.074	9.52002e-06	0.530257	0.6895	0.1295	6.19435e-06
c6	c5	Wnt2	FZD2_LRP6	1.03715e-07	0	WNT2_FZD2_LRP6	Wnt2 - (Fzd2+Lrp6)	WNT	Secreted Signaling	KEGG: mmu04310; PMID: 23209147	mutants	0.399444	0.581	0.343	1.67673e-06	0.530257	0.6895	0.1295	6.19435e-06
c7	c5	Wnt2	FZD2_LRP6	9.34179e-09	0	WNT2_FZD2_LRP6	Wnt2 - (Fzd2+Lrp6)	WNT	Secreted Signaling	KEGG: mmu04310; PMID: 23209147	mutants	0.292323	0.268	0	0.11609	0.530257	0.6895	0.1295	6.19435e-06
c5	c6	Wnt2	FZD2_LRP6	1.70949e-08	0	WNT2_FZD2_LRP6	Wnt2 - (Fzd2+Lrp6)	WNT	Secreted Signaling	KEGG: mmu04310; PMID: 23209147	mutants	0.496146	0.541	0.074	9.52002e-06	0.100404	0.329	0.157	0.00119692
c6	c6	Wnt2	FZD2_LRP6	5.34623e-08	0	WNT2_FZD2_LRP6	Wnt2 - (Fzd2+Lrp6)	WNT	Secreted Signaling	KEGG: mmu04310; PMID: 23209147	mutants	0.399444	0.581	0.343	1.67673e-06	0.100404	0.329	0.157	0.00119692
c7	c6	Wnt2	FZD2_LRP6	4.78971e-09	0	WNT2_FZD2_LRP6	Wnt2 - (Fzd2+Lrp6)	WNT	Secreted Signaling	KEGG: mmu04310; PMID: 23209147	mutants	0.292323	0.268	0	0.11609	0.100404	0.329	0.157	0.00119692
c5	c7	Wnt2	FZD2_LRP6	3.98134e-08	0	WNT2_FZD2_LRP6	Wnt2 - (Fzd2+Lrp6)	WNT	Secreted Signaling	KEGG: mmu04310; PMID: 23209147	mutants	0.496146	0.541	0.074	9.52002e-06	0.465403	0.6325	0.143	0.114974
c6	c7	Wnt2	FZD2_LRP6	1.24233e-07	0	WNT2_FZD2_LRP6	Wnt2 - (Fzd2+Lrp6)	WNT	Secreted Signaling	KEGG: mmu04310; PMID: 23209147	mutants	0.399444	0.581	0.343	1.67673e-06	0.465403	0.6325	0.143	0.114974
c7	c7	Wnt2	FZD2_LRP6	1.11837e-08	0	WNT2_FZD2_LRP6	Wnt2 - (Fzd2+Lrp6)	WNT	Secreted Signaling	KEGG: mmu04310; PMID: 23209147	mutants	0.292323	0.268	0	0.11609	0.465403	0.6325	0.143	0.114974
c5	neuroendocrine	Wnt2	FZD3_LRP6	5.37516e-08	0	WNT2_FZD3_LRP6	Wnt2 - (Fzd3+Lrp6)	WNT	Secreted Signaling	KEGG: mmu04310; PMID: 23209147	mutants	0.496146	0.541	0.074	9.52002e-06	#N/A	#N/A	#N/A	#N/A
c6	neuroendocrine	Wnt2	FZD3_LRP6	1.6811e-07	0	WNT2_FZD3_LRP6	Wnt2 - (Fzd3+Lrp6)	WNT	Secreted Signaling	KEGG: mmu04310; PMID: 23209147	mutants	0.399444	0.581	0.343	1.67673e-06	#N/A	#N/A	#N/A	#N/A
c7	neuroendocrine	Wnt2	FZD3_LRP6	1.50596e-08	0	WNT2_FZD3_LRP6	Wnt2 - (Fzd3+Lrp6)	WNT	Secreted Signaling	KEGG: mmu04310; PMID: 23209147	mutants	0.292323	0.268	0	0.11609	#N/A	#N/A	#N/A	#N/A
basal	c0	Wnt4	FZD1_LRP6	9.31697e-07	0	WNT4_FZD1_LRP6	Wnt4 - (Fzd1+Lrp6)	WNT	Secreted Signaling	KEGG: mmu04310; PMID: 23209147	mutants	0.21272	0.458	0.388	2.21765e-18	0.181716	0.255	0.052	6.26699e-14
c1	c0	Wnt4	FZD1_LRP6	4.68884e-08	0	WNT4_FZD1_LRP6	Wnt4 - (Fzd1+Lrp6)	WNT	Secreted Signaling	KEGG: mmu04310; PMID: 23209147	mutants	0.659897	0.294	0.083	2.07904e-40	0.181716	0.255	0.052	6.26699e-14
c3	c0	Wnt4	FZD1_LRP6	2.67782e-08	0	WNT4_FZD1_LRP6	Wnt4 - (Fzd1+Lrp6)	WNT	Secreted Signaling	KEGG: mmu04310; PMID: 23209147	mutants	0.236516	0.423	0.357	0.019722	0.181716	0.255	0.052	6.26699e-14
c4	c0	Wnt4	FZD1_LRP6	8.30993e-08	0	WNT4_FZD1_LRP6	Wnt4 - (Fzd1+Lrp6)	WNT	Secreted Signaling	KEGG: mmu04310; PMID: 23209147	mutants	0.19948	0.573	0.609	0.239022	0.181716	0.255	0.052	6.26699e-14
c5	c0	Wnt4	FZD1_LRP6	2.07214e-08	0	WNT4_FZD1_LRP6	Wnt4 - (Fzd1+Lrp6)	WNT	Secreted Signaling	KEGG: mmu04310; PMID: 23209147	mutants	0.684254	0.403	0	4.88242e-05	0.181716	0.255	0.052	6.26699e-14
luminal	c0	Wnt4	FZD1_LRP6	2.95929e-06	0	WNT4_FZD1_LRP6	Wnt4 - (Fzd1+Lrp6)	WNT	Secreted Signaling	KEGG: mmu04310; PMID: 23209147	mutants	0.47126	0.535	0.105	0	0.181716	0.255	0.052	6.26699e-14
basal	c1	Wnt4	FZD1_LRP6	9.48045e-07	0	WNT4_FZD1_LRP6	Wnt4 - (Fzd1+Lrp6)	WNT	Secreted Signaling	KEGG: mmu04310; PMID: 23209147	mutants	0.21272	0.458	0.388	2.21765e-18	0.246758	0.4195	0.319	8.55474e-07
c1	c1	Wnt4	FZD1_LRP6	4.77228e-08	0	WNT4_FZD1_LRP6	Wnt4 - (Fzd1+Lrp6)	WNT	Secreted Signaling	KEGG: mmu04310; PMID: 23209147	mutants	0.659897	0.294	0.083	2.07904e-40	0.246758	0.4195	0.319	8.55474e-07
c3	c1	Wnt4	FZD1_LRP6	2.7244e-08	0	WNT4_FZD1_LRP6	Wnt4 - (Fzd1+Lrp6)	WNT	Secreted Signaling	KEGG: mmu04310; PMID: 23209147	mutants	0.236516	0.423	0.357	0.019722	0.246758	0.4195	0.319	8.55474e-07
c4	c1	Wnt4	FZD1_LRP6	8.43087e-08	0	WNT4_FZD1_LRP6	Wnt4 - (Fzd1+Lrp6)	WNT	Secreted Signaling	KEGG: mmu04310; PMID: 23209147	mutants	0.19948	0.573	0.609	0.239022	0.246758	0.4195	0.319	8.55474e-07
c5	c1	Wnt4	FZD1_LRP6	2.10894e-08	0	WNT4_FZD1_LRP6	Wnt4 - (Fzd1+Lrp6)	WNT	Secreted Signaling	KEGG: mmu04310; PMID: 23209147	mutants	0.684254	0.403	0	4.88242e-05	0.246758	0.4195	0.319	8.55474e-07
luminal	c1	Wnt4	FZD1_LRP6	3.00977e-06	0	WNT4_FZD1_LRP6	Wnt4 - (Fzd1+Lrp6)	WNT	Secreted Signaling	KEGG: mmu04310; PMID: 23209147	mutants	0.47126	0.535	0.105	0	0.246758	0.4195	0.319	8.55474e-07
basal	c5	Wnt4	FZD1_LRP6	9.82024e-07	0	WNT4_FZD1_LRP6	Wnt4 - (Fzd1+Lrp6)	WNT	Secreted Signaling	KEGG: mmu04310; PMID: 23209147	mutants	0.21272	0.458	0.388	2.21765e-18	0.65782	0.7385	0.148	6.19389e-06
c1	c5	Wnt4	FZD1_LRP6	4.94665e-08	0	WNT4_FZD1_LRP6	Wnt4 - (Fzd1+Lrp6)	WNT	Secreted Signaling	KEGG: mmu04310; PMID: 23209147	mutants	0.659897	0.294	0.083	2.07904e-40	0.65782	0.7385	0.148	6.19389e-06
c3	c5	Wnt4	FZD1_LRP6	2.82091e-08	0	WNT4_FZD1_LRP6	Wnt4 - (Fzd1+Lrp6)	WNT	Secreted Signaling	KEGG: mmu04310; PMID: 23209147	mutants	0.236516	0.423	0.357	0.019722	0.65782	0.7385	0.148	6.19389e-06
c4	c5	Wnt4	FZD1_LRP6	8.6636e-08	0	WNT4_FZD1_LRP6	Wnt4 - (Fzd1+Lrp6)	WNT	Secreted Signaling	KEGG: mmu04310; PMID: 23209147	mutants	0.19948	0.573	0.609	0.239022	0.65782	0.7385	0.148	6.19389e-06
c5	c5	Wnt4	FZD1_LRP6	2.18577e-08	0	WNT4_FZD1_LRP6	Wnt4 - (Fzd1+Lrp6)	WNT	Secreted Signaling	KEGG: mmu04310; PMID: 23209147	mutants	0.684254	0.403	0	4.88242e-05	0.65782	0.7385	0.148	6.19389e-06
luminal	c5	Wnt4	FZD1_LRP6	3.11356e-06	0	WNT4_FZD1_LRP6	Wnt4 - (Fzd1+Lrp6)	WNT	Secreted Signaling	KEGG: mmu04310; PMID: 23209147	mutants	0.47126	0.535	0.105	0	0.65782	0.7385	0.148	6.19389e-06
basal	c6	Wnt4	FZD1_LRP6	4.82059e-07	0	WNT4_FZD1_LRP6	Wnt4 - (Fzd1+Lrp6)	WNT	Secreted Signaling	KEGG: mmu04310; PMID: 23209147	mutants	0.21272	0.458	0.388	2.21765e-18	0.186577	0.453	0.255	0.000451647
c1	c6	Wnt4	FZD1_LRP6	2.42621e-08	0	WNT4_FZD1_LRP6	Wnt4 - (Fzd1+Lrp6)	WNT	Secreted Signaling	KEGG: mmu04310; PMID: 23209147	mutants	0.659897	0.294	0.083	2.07904e-40	0.186577	0.453	0.255	0.000451647
c3	c6	Wnt4	FZD1_LRP6	1.38543e-08	0	WNT4_FZD1_LRP6	Wnt4 - (Fzd1+Lrp6)	WNT	Secreted Signaling	KEGG: mmu04310; PMID: 23209147	mutants	0.236516	0.423	0.357	0.019722	0.186577	0.453	0.255	0.000451647
c4	c6	Wnt4	FZD1_LRP6	4.29498e-08	0	WNT4_FZD1_LRP6	Wnt4 - (Fzd1+Lrp6)	WNT	Secreted Signaling	KEGG: mmu04310; PMID: 23209147	mutants	0.19948	0.573	0.609	0.239022	0.186577	0.453	0.255	0.000451647
c5	c6	Wnt4	FZD1_LRP6	1.0722e-08	0	WNT4_FZD1_LRP6	Wnt4 - (Fzd1+Lrp6)	WNT	Secreted Signaling	KEGG: mmu04310; PMID: 23209147	mutants	0.684254	0.403	0	4.88242e-05	0.186577	0.453	0.255	0.000451647
luminal	c6	Wnt4	FZD1_LRP6	1.53087e-06	0	WNT4_FZD1_LRP6	Wnt4 - (Fzd1+Lrp6)	WNT	Secreted Signaling	KEGG: mmu04310; PMID: 23209147	mutants	0.47126	0.535	0.105	0	0.186577	0.453	0.255	0.000451647
basal	c7	Wnt4	FZD1_LRP6	8.01344e-07	0	WNT4_FZD1_LRP6	Wnt4 - (Fzd1+Lrp6)	WNT	Secreted Signaling	KEGG: mmu04310; PMID: 23209147	mutants	0.21272	0.458	0.388	2.21765e-18	0.163511	0.57	0.286	0.297046
c1	c7	Wnt4	FZD1_LRP6	4.03484e-08	0	WNT4_FZD1_LRP6	Wnt4 - (Fzd1+Lrp6)	WNT	Secreted Signaling	KEGG: mmu04310; PMID: 23209147	mutants	0.659897	0.294	0.083	2.07904e-40	0.163511	0.57	0.286	0.297046
c3	c7	Wnt4	FZD1_LRP6	2.30247e-08	0	WNT4_FZD1_LRP6	Wnt4 - (Fzd1+Lrp6)	WNT	Secreted Signaling	KEGG: mmu04310; PMID: 23209147	mutants	0.236516	0.423	0.357	0.019722	0.163511	0.57	0.286	0.297046
c4	c7	Wnt4	FZD1_LRP6	7.10463e-08	0	WNT4_FZD1_LRP6	Wnt4 - (Fzd1+Lrp6)	WNT	Secreted Signaling	KEGG: mmu04310; PMID: 23209147	mutants	0.19948	0.573	0.609	0.239022	0.163511	0.57	0.286	0.297046
c5	c7	Wnt4	FZD1_LRP6	1.78299e-08	0	WNT4_FZD1_LRP6	Wnt4 - (Fzd1+Lrp6)	WNT	Secreted Signaling	KEGG: mmu04310; PMID: 23209147	mutants	0.684254	0.403	0	4.88242e-05	0.163511	0.57	0.286	0.297046
luminal	c7	Wnt4	FZD1_LRP6	2.54277e-06	0	WNT4_FZD1_LRP6	Wnt4 - (Fzd1+Lrp6)	WNT	Secreted Signaling	KEGG: mmu04310; PMID: 23209147	mutants	0.47126	0.535	0.105	0	0.163511	0.57	0.286	0.297046
basal	c0	Wnt4	FZD2_LRP6	1.13273e-06	0	WNT4_FZD2_LRP6	Wnt4 - (Fzd2+Lrp6)	WNT	Secreted Signaling	KEGG: mmu04310; PMID: 23209147	mutants	0.21272	0.458	0.388	2.21765e-18	0.224757	0.297	0.065	4.42357e-16
c1	c0	Wnt4	FZD2_LRP6	5.70081e-08	0	WNT4_FZD2_LRP6	Wnt4 - (Fzd2+Lrp6)	WNT	Secreted Signaling	KEGG: mmu04310; PMID: 23209147	mutants	0.659897	0.294	0.083	2.07904e-40	0.224757	0.297	0.065	4.42357e-16
c3	c0	Wnt4	FZD2_LRP6	3.25553e-08	0	WNT4_FZD2_LRP6	Wnt4 - (Fzd2+Lrp6)	WNT	Secreted Signaling	KEGG: mmu04310; PMID: 23209147	mutants	0.236516	0.423	0.357	0.019722	0.224757	0.297	0.065	4.42357e-16
c4	c0	Wnt4	FZD2_LRP6	1.00975e-07	0	WNT4_FZD2_LRP6	Wnt4 - (Fzd2+Lrp6)	WNT	Secreted Signaling	KEGG: mmu04310; PMID: 23209147	mutants	0.19948	0.573	0.609	0.239022	0.224757	0.297	0.065	4.42357e-16
c5	c0	Wnt4	FZD2_LRP6	2.51935e-08	0	WNT4_FZD2_LRP6	Wnt4 - (Fzd2+Lrp6)	WNT	Secreted Signaling	KEGG: mmu04310; PMID: 23209147	mutants	0.684254	0.403	0	4.88242e-05	0.224757	0.297	0.065	4.42357e-16
luminal	c0	Wnt4	FZD2_LRP6	3.59751e-06	0	WNT4_FZD2_LRP6	Wnt4 - (Fzd2+Lrp6)	WNT	Secreted Signaling	KEGG: mmu04310; PMID: 23209147	mutants	0.47126	0.535	0.105	0	0.224757	0.297	0.065	4.42357e-16
basal	c1	Wnt4	FZD2_LRP6	6.52697e-07	0	WNT4_FZD2_LRP6	Wnt4 - (Fzd2+Lrp6)	WNT	Secreted Signaling	KEGG: mmu04310; PMID: 23209147	mutants	0.21272	0.458	0.388	2.21765e-18	0.203271	0.3555	0.2575	8.55474e-07
c1	c1	Wnt4	FZD2_LRP6	3.28509e-08	0	WNT4_FZD2_LRP6	Wnt4 - (Fzd2+Lrp6)	WNT	Secreted Signaling	KEGG: mmu04310; PMID: 23209147	mutants	0.659897	0.294	0.083	2.07904e-40	0.203271	0.3555	0.2575	8.55474e-07
c3	c1	Wnt4	FZD2_LRP6	1.87582e-08	0	WNT4_FZD2_LRP6	Wnt4 - (Fzd2+Lrp6)	WNT	Secreted Signaling	KEGG: mmu04310; PMID: 23209147	mutants	0.236516	0.423	0.357	0.019722	0.203271	0.3555	0.2575	8.55474e-07
c4	c1	Wnt4	FZD2_LRP6	5.81424e-08	0	WNT4_FZD2_LRP6	Wnt4 - (Fzd2+Lrp6)	WNT	Secreted Signaling	KEGG: mmu04310; PMID: 23209147	mutants	0.19948	0.573	0.609	0.239022	0.203271	0.3555	0.2575	8.55474e-07
c5	c1	Wnt4	FZD2_LRP6	1.45176e-08	0	WNT4_FZD2_LRP6	Wnt4 - (Fzd2+Lrp6)	WNT	Secreted Signaling	KEGG: mmu04310; PMID: 23209147	mutants	0.684254	0.403	0	4.88242e-05	0.203271	0.3555	0.2575	8.55474e-07
luminal	c1	Wnt4	FZD2_LRP6	2.0727e-06	0	WNT4_FZD2_LRP6	Wnt4 - (Fzd2+Lrp6)	WNT	Secreted Signaling	KEGG: mmu04310; PMID: 23209147	mutants	0.47126	0.535	0.105	0	0.203271	0.3555	0.2575	8.55474e-07
basal	c5	Wnt4	FZD2_LRP6	8.02822e-07	0	WNT4_FZD2_LRP6	Wnt4 - (Fzd2+Lrp6)	WNT	Secreted Signaling	KEGG: mmu04310; PMID: 23209147	mutants	0.21272	0.458	0.388	2.21765e-18	0.530257	0.6895	0.1295	6.19435e-06
c1	c5	Wnt4	FZD2_LRP6	4.04314e-08	0	WNT4_FZD2_LRP6	Wnt4 - (Fzd2+Lrp6)	WNT	Secreted Signaling	KEGG: mmu04310; PMID: 23209147	mutants	0.659897	0.294	0.083	2.07904e-40	0.530257	0.6895	0.1295	6.19435e-06
c3	c5	Wnt4	FZD2_LRP6	2.30643e-08	0	WNT4_FZD2_LRP6	Wnt4 - (Fzd2+Lrp6)	WNT	Secreted Signaling	KEGG: mmu04310; PMID: 23209147	mutants	0.236516	0.423	0.357	0.019722	0.530257	0.6895	0.1295	6.19435e-06
c4	c5	Wnt4	FZD2_LRP6	7.09995e-08	0	WNT4_FZD2_LRP6	Wnt4 - (Fzd2+Lrp6)	WNT	Secreted Signaling	KEGG: mmu04310; PMID: 23209147	mutants	0.19948	0.573	0.609	0.239022	0.530257	0.6895	0.1295	6.19435e-06
c5	c5	Wnt4	FZD2_LRP6	1.78659e-08	0	WNT4_FZD2_LRP6	Wnt4 - (Fzd2+Lrp6)	WNT	Secreted Signaling	KEGG: mmu04310; PMID: 23209147	mutants	0.684254	0.403	0	4.88242e-05	0.530257	0.6895	0.1295	6.19435e-06
luminal	c5	Wnt4	FZD2_LRP6	2.54641e-06	0	WNT4_FZD2_LRP6	Wnt4 - (Fzd2+Lrp6)	WNT	Secreted Signaling	KEGG: mmu04310; PMID: 23209147	mutants	0.47126	0.535	0.105	0	0.530257	0.6895	0.1295	6.19435e-06
basal	c6	Wnt4	FZD2_LRP6	4.12336e-07	0	WNT4_FZD2_LRP6	Wnt4 - (Fzd2+Lrp6)	WNT	Secreted Signaling	KEGG: mmu04310; PMID: 23209147	mutants	0.21272	0.458	0.388	2.21765e-18	0.100404	0.329	0.157	0.00119692
c1	c6	Wnt4	FZD2_LRP6	2.07521e-08	0	WNT4_FZD2_LRP6	Wnt4 - (Fzd2+Lrp6)	WNT	Secreted Signaling	KEGG: mmu04310; PMID: 23209147	mutants	0.659897	0.294	0.083	2.07904e-40	0.100404	0.329	0.157	0.00119692
c3	c6	Wnt4	FZD2_LRP6	1.18507e-08	0	WNT4_FZD2_LRP6	Wnt4 - (Fzd2+Lrp6)	WNT	Secreted Signaling	KEGG: mmu04310; PMID: 23209147	mutants	0.236516	0.423	0.357	0.019722	0.100404	0.329	0.157	0.00119692
c4	c6	Wnt4	FZD2_LRP6	3.67567e-08	0	WNT4_FZD2_LRP6	Wnt4 - (Fzd2+Lrp6)	WNT	Secreted Signaling	KEGG: mmu04310; PMID: 23209147	mutants	0.19948	0.573	0.609	0.239022	0.100404	0.329	0.157	0.00119692
c5	c6	Wnt4	FZD2_LRP6	9.17091e-09	0	WNT4_FZD2_LRP6	Wnt4 - (Fzd2+Lrp6)	WNT	Secreted Signaling	KEGG: mmu04310; PMID: 23209147	mutants	0.684254	0.403	0	4.88242e-05	0.100404	0.329	0.157	0.00119692
luminal	c6	Wnt4	FZD2_LRP6	1.30956e-06	0	WNT4_FZD2_LRP6	Wnt4 - (Fzd2+Lrp6)	WNT	Secreted Signaling	KEGG: mmu04310; PMID: 23209147	mutants	0.47126	0.535	0.105	0	0.100404	0.329	0.157	0.00119692
basal	c7	Wnt4	FZD2_LRP6	9.61288e-07	0	WNT4_FZD2_LRP6	Wnt4 - (Fzd2+Lrp6)	WNT	Secreted Signaling	KEGG: mmu04310; PMID: 23209147	mutants	0.21272	0.458	0.388	2.21765e-18	0.465403	0.6325	0.143	0.114974
c1	c7	Wnt4	FZD2_LRP6	4.84086e-08	0	WNT4_FZD2_LRP6	Wnt4 - (Fzd2+Lrp6)	WNT	Secreted Signaling	KEGG: mmu04310; PMID: 23209147	mutants	0.659897	0.294	0.083	2.07904e-40	0.465403	0.6325	0.143	0.114974
c3	c7	Wnt4	FZD2_LRP6	2.7618e-08	0	WNT4_FZD2_LRP6	Wnt4 - (Fzd2+Lrp6)	WNT	Secreted Signaling	KEGG: mmu04310; PMID: 23209147	mutants	0.236516	0.423	0.357	0.019722	0.465403	0.6325	0.143	0.114974
c4	c7	Wnt4	FZD2_LRP6	8.5083e-08	0	WNT4_FZD2_LRP6	Wnt4 - (Fzd2+Lrp6)	WNT	Secreted Signaling	KEGG: mmu04310; PMID: 23209147	mutants	0.19948	0.573	0.609	0.239022	0.465403	0.6325	0.143	0.114974
c5	c7	Wnt4	FZD2_LRP6	2.13912e-08	0	WNT4_FZD2_LRP6	Wnt4 - (Fzd2+Lrp6)	WNT	Secreted Signaling	KEGG: mmu04310; PMID: 23209147	mutants	0.684254	0.403	0	4.88242e-05	0.465403	0.6325	0.143	0.114974
luminal	c7	Wnt4	FZD2_LRP6	3.04945e-06	0	WNT4_FZD2_LRP6	Wnt4 - (Fzd2+Lrp6)	WNT	Secreted Signaling	KEGG: mmu04310; PMID: 23209147	mutants	0.47126	0.535	0.105	0	0.465403	0.6325	0.143	0.114974
basal	neuroendocrine	Wnt4	FZD3_LRP6	1.29649e-06	0	WNT4_FZD3_LRP6	Wnt4 - (Fzd3+Lrp6)	WNT	Secreted Signaling	KEGG: mmu04310; PMID: 23209147	mutants	0.21272	0.458	0.388	2.21765e-18	#N/A	#N/A	#N/A	#N/A
c1	neuroendocrine	Wnt4	FZD3_LRP6	6.52488e-08	0	WNT4_FZD3_LRP6	Wnt4 - (Fzd3+Lrp6)	WNT	Secreted Signaling	KEGG: mmu04310; PMID: 23209147	mutants	0.659897	0.294	0.083	2.07904e-40	#N/A	#N/A	#N/A	#N/A
c3	neuroendocrine	Wnt4	FZD3_LRP6	3.7262e-08	0	WNT4_FZD3_LRP6	Wnt4 - (Fzd3+Lrp6)	WNT	Secreted Signaling	KEGG: mmu04310; PMID: 23209147	mutants	0.236516	0.423	0.357	0.019722	#N/A	#N/A	#N/A	#N/A
c4	neuroendocrine	Wnt4	FZD3_LRP6	1.15589e-07	0	WNT4_FZD3_LRP6	Wnt4 - (Fzd3+Lrp6)	WNT	Secreted Signaling	KEGG: mmu04310; PMID: 23209147	mutants	0.19948	0.573	0.609	0.239022	#N/A	#N/A	#N/A	#N/A
c5	neuroendocrine	Wnt4	FZD3_LRP6	2.88353e-08	0	WNT4_FZD3_LRP6	Wnt4 - (Fzd3+Lrp6)	WNT	Secreted Signaling	KEGG: mmu04310; PMID: 23209147	mutants	0.684254	0.403	0	4.88242e-05	#N/A	#N/A	#N/A	#N/A
luminal	neuroendocrine	Wnt4	FZD3_LRP6	4.11768e-06	0	WNT4_FZD3_LRP6	Wnt4 - (Fzd3+Lrp6)	WNT	Secreted Signaling	KEGG: mmu04310; PMID: 23209147	mutants	0.47126	0.535	0.105	0	#N/A	#N/A	#N/A	#N/A
luminal	c0	Wnt7b	FZD1_LRP6	7.27337e-07	0	WNT7B_FZD1_LRP6	Wnt7b - (Fzd1+Lrp6)	WNT	Secreted Signaling	KEGG: mmu04310; PMID: 23209147	mutants	0.151879	0.346	0.063	0	0.181716	0.255	0.052	6.26699e-14
luminal	c1	Wnt7b	FZD1_LRP6	7.40532e-07	0	WNT7B_FZD1_LRP6	Wnt7b - (Fzd1+Lrp6)	WNT	Secreted Signaling	KEGG: mmu04310; PMID: 23209147	mutants	0.151879	0.346	0.063	0	0.246758	0.4195	0.319	8.55474e-07
luminal	c5	Wnt7b	FZD1_LRP6	7.68298e-07	0	WNT7B_FZD1_LRP6	Wnt7b - (Fzd1+Lrp6)	WNT	Secreted Signaling	KEGG: mmu04310; PMID: 23209147	mutants	0.151879	0.346	0.063	0	0.65782	0.7385	0.148	6.19389e-06
luminal	c6	Wnt7b	FZD1_LRP6	3.76403e-07	0	WNT7B_FZD1_LRP6	Wnt7b - (Fzd1+Lrp6)	WNT	Secreted Signaling	KEGG: mmu04310; PMID: 23209147	mutants	0.151879	0.346	0.063	0	0.186577	0.453	0.255	0.000451647
luminal	c7	Wnt7b	FZD1_LRP6	6.26321e-07	0	WNT7B_FZD1_LRP6	Wnt7b - (Fzd1+Lrp6)	WNT	Secreted Signaling	KEGG: mmu04310; PMID: 23209147	mutants	0.151879	0.346	0.063	0	0.163511	0.57	0.286	0.297046
luminal	c0	Wnt7b	FZD2_LRP6	8.84371e-07	0	WNT7B_FZD2_LRP6	Wnt7b - (Fzd2+Lrp6)	WNT	Secreted Signaling	KEGG: mmu04310; PMID: 23209147	mutants	0.151879	0.346	0.063	0	0.224757	0.297	0.065	4.42357e-16
luminal	c1	Wnt7b	FZD2_LRP6	5.0966e-07	0	WNT7B_FZD2_LRP6	Wnt7b - (Fzd2+Lrp6)	WNT	Secreted Signaling	KEGG: mmu04310; PMID: 23209147	mutants	0.151879	0.346	0.063	0	0.203271	0.3555	0.2575	8.55474e-07
luminal	c5	Wnt7b	FZD2_LRP6	6.2779e-07	0	WNT7B_FZD2_LRP6	Wnt7b - (Fzd2+Lrp6)	WNT	Secreted Signaling	KEGG: mmu04310; PMID: 23209147	mutants	0.151879	0.346	0.063	0	0.530257	0.6895	0.1295	6.19435e-06
luminal	c6	Wnt7b	FZD2_LRP6	3.21928e-07	0	WNT7B_FZD2_LRP6	Wnt7b - (Fzd2+Lrp6)	WNT	Secreted Signaling	KEGG: mmu04310; PMID: 23209147	mutants	0.151879	0.346	0.063	0	0.100404	0.329	0.157	0.00119692
luminal	c7	Wnt7b	FZD2_LRP6	7.51584e-07	0	WNT7B_FZD2_LRP6	Wnt7b - (Fzd2+Lrp6)	WNT	Secreted Signaling	KEGG: mmu04310; PMID: 23209147	mutants	0.151879	0.346	0.063	0	0.465403	0.6325	0.143	0.114974
luminal	neuroendocrine	Wnt7b	FZD3_LRP6	1.01219e-06	0	WNT7B_FZD3_LRP6	Wnt7b - (Fzd3+Lrp6)	WNT	Secreted Signaling	KEGG: mmu04310; PMID: 23209147	mutants	0.151879	0.346	0.063	0	#N/A	#N/A	#N/A	#N/A
c0	c0	Wnt5a	Fzd1	1.28e-07	0	WNT5A_FZD1	Wnt5a - Fzd1	ncWNT	Secreted Signaling	KEGG: mmu04310	mutants	0.188386	0.307	0.107	3.81291e-11	0.181716	0.255	0.052	6.26699e-14
c3	c0	Wnt5a	Fzd1	1.22161e-07	0	WNT5A_FZD1	Wnt5a - Fzd1	ncWNT	Secreted Signaling	KEGG: mmu04310	mutants	0.13519	0.368	0.282	0.0122128	0.181716	0.255	0.052	6.26699e-14
c0	c1	Wnt5a	Fzd1	4.68729e-07	0	WNT5A_FZD1	Wnt5a - Fzd1	ncWNT	Secreted Signaling	KEGG: mmu04310	mutants	0.188386	0.307	0.107	3.81291e-11	0.339681	0.4	0.258	2.15819e-18
c3	c1	Wnt5a	Fzd1	4.47199e-07	0	WNT5A_FZD1	Wnt5a - Fzd1	ncWNT	Secreted Signaling	KEGG: mmu04310	mutants	0.13519	0.368	0.282	0.0122128	0.339681	0.4	0.258	2.15819e-18
c0	c3	Wnt5a	Fzd1	2.44804e-07	0	WNT5A_FZD1	Wnt5a - Fzd1	ncWNT	Secreted Signaling	KEGG: mmu04310	mutants	0.188386	0.307	0.107	3.81291e-11	-0.115799	0.478	0.535	0.0478648
c3	c3	Wnt5a	Fzd1	2.33536e-07	0	WNT5A_FZD1	Wnt5a - Fzd1	ncWNT	Secreted Signaling	KEGG: mmu04310	mutants	0.13519	0.368	0.282	0.0122128	-0.115799	0.478	0.535	0.0478648
c0	c5	Wnt5a	Fzd1	1.19921e-06	0	WNT5A_FZD1	Wnt5a - Fzd1	ncWNT	Secreted Signaling	KEGG: mmu04310	mutants	0.188386	0.307	0.107	3.81291e-11	0.940076	0.833	0.111	1.20305e-11
c3	c5	Wnt5a	Fzd1	1.14221e-06	0	WNT5A_FZD1	Wnt5a - Fzd1	ncWNT	Secreted Signaling	KEGG: mmu04310	mutants	0.13519	0.368	0.282	0.0122128	0.940076	0.833	0.111	1.20305e-11
c0	c6	Wnt5a	Fzd1	1.75318e-07	0	WNT5A_FZD1	Wnt5a - Fzd1	ncWNT	Secreted Signaling	KEGG: mmu04310	mutants	0.188386	0.307	0.107	3.81291e-11	0.186577	0.453	0.255	0.000451647
c3	c6	Wnt5a	Fzd1	1.67288e-07	0	WNT5A_FZD1	Wnt5a - Fzd1	ncWNT	Secreted Signaling	KEGG: mmu04310	mutants	0.13519	0.368	0.282	0.0122128	0.186577	0.453	0.255	0.000451647
c0	c7	Wnt5a	Fzd1	3.90086e-07	0	WNT5A_FZD1	Wnt5a - Fzd1	ncWNT	Secreted Signaling	KEGG: mmu04310	mutants	0.188386	0.307	0.107	3.81291e-11	0.100639	0.564	0.286	0.365563
c3	c7	Wnt5a	Fzd1	3.72019e-07	0	WNT5A_FZD1	Wnt5a - Fzd1	ncWNT	Secreted Signaling	KEGG: mmu04310	mutants	0.13519	0.368	0.282	0.0122128	0.100639	0.564	0.286	0.365563
c0	c0	Wnt5a	Fzd2	1.89229e-07	0	WNT5A_FZD2	Wnt5a - Fzd2	ncWNT	Secreted Signaling	KEGG: mmu04310	mutants	0.188386	0.307	0.107	3.81291e-11	0.224757	0.297	0.065	4.42357e-16
c3	c0	Wnt5a	Fzd2	1.8058e-07	0	WNT5A_FZD2	Wnt5a - Fzd2	ncWNT	Secreted Signaling	KEGG: mmu04310	mutants	0.13519	0.368	0.282	0.0122128	0.224757	0.297	0.065	4.42357e-16
c0	c1	Wnt5a	Fzd2	2.22042e-07	0	WNT5A_FZD2	Wnt5a - Fzd2	ncWNT	Secreted Signaling	KEGG: mmu04310	mutants	0.188386	0.307	0.107	3.81291e-11	0.252706	0.272	0.135	4.71082e-18
c3	c1	Wnt5a	Fzd2	2.11902e-07	0	WNT5A_FZD2	Wnt5a - Fzd2	ncWNT	Secreted Signaling	KEGG: mmu04310	mutants	0.13519	0.368	0.282	0.0122128	0.252706	0.272	0.135	4.71082e-18
c0	c4	Wnt5a	Fzd2	1.30213e-07	0	WNT5A_FZD2	Wnt5a - Fzd2	ncWNT	Secreted Signaling	KEGG: mmu04310	mutants	0.188386	0.307	0.107	3.81291e-11	0.148588	0.318	0.301	0.175553
c3	c4	Wnt5a	Fzd2	1.24231e-07	0	WNT5A_FZD2	Wnt5a - Fzd2	ncWNT	Secreted Signaling	KEGG: mmu04310	mutants	0.13519	0.368	0.282	0.0122128	0.148588	0.318	0.301	0.175553
c0	c5	Wnt5a	Fzd2	8.01262e-07	0	WNT5A_FZD2	Wnt5a - Fzd2	ncWNT	Secreted Signaling	KEGG: mmu04310	mutants	0.188386	0.307	0.107	3.81291e-11	0.684951	0.735	0.074	9.37478e-10
c3	c5	Wnt5a	Fzd2	7.63738e-07	0	WNT5A_FZD2	Wnt5a - Fzd2	ncWNT	Secreted Signaling	KEGG: mmu04310	mutants	0.13519	0.368	0.282	0.0122128	0.684951	0.735	0.074	9.37478e-10
c0	c6	Wnt5a	Fzd2	1.28253e-07	0	WNT5A_FZD2	Wnt5a - Fzd2	ncWNT	Secreted Signaling	KEGG: mmu04310	mutants	0.188386	0.307	0.107	3.81291e-11	0.100404	0.329	0.157	0.00119692
c3	c6	Wnt5a	Fzd2	1.22392e-07	0	WNT5A_FZD2	Wnt5a - Fzd2	ncWNT	Secreted Signaling	KEGG: mmu04310	mutants	0.13519	0.368	0.282	0.0122128	0.100404	0.329	0.157	0.00119692
c0	c7	Wnt5a	Fzd2	5.61541e-07	0	WNT5A_FZD2	Wnt5a - Fzd2	ncWNT	Secreted Signaling	KEGG: mmu04310	mutants	0.188386	0.307	0.107	3.81291e-11	0.704423	0.689	0	0.00141685
c3	c7	Wnt5a	Fzd2	5.35314e-07	0	WNT5A_FZD2	Wnt5a - Fzd2	ncWNT	Secreted Signaling	KEGG: mmu04310	mutants	0.13519	0.368	0.282	0.0122128	0.704423	0.689	0	0.00141685
c0	neuroendocrine	Wnt5a	Fzd3	1.57612e-07	0	WNT5A_FZD3	Wnt5a - Fzd3	ncWNT	Secreted Signaling	KEGG: mmu04310	mutants	0.188386	0.307	0.107	3.81291e-11	#N/A	#N/A	#N/A	#N/A
c3	neuroendocrine	Wnt5a	Fzd3	1.50409e-07	0	WNT5A_FZD3	Wnt5a - Fzd3	ncWNT	Secreted Signaling	KEGG: mmu04310	mutants	0.13519	0.368	0.282	0.0122128	#N/A	#N/A	#N/A	#N/A
c0	c0	Wnt5a	Mcam	3.2936e-07	0	WNT5A_MCAM	Wnt5a - Mcam	ncWNT	Secreted Signaling	PMID: 24335906	mutants	0.188386	0.307	0.107	3.81291e-11	-0.250823	0.355	0.505	1.68495e-07
c3	c0	Wnt5a	Mcam	3.14235e-07	0	WNT5A_MCAM	Wnt5a - Mcam	ncWNT	Secreted Signaling	PMID: 24335906	mutants	0.13519	0.368	0.282	0.0122128	-0.250823	0.355	0.505	1.68495e-07
c5	c0	Wnt11	Fzd1	6.3615e-08	0	WNT11_FZD1	Wnt11 - Fzd1	ncWNT	Secreted Signaling	KEGG: mmu04310	mutants	0.132186	0.31	0.074	0.00982658	0.181716	0.255	0.052	6.26699e-14
c5	c1	Wnt11	Fzd1	2.33011e-07	0	WNT11_FZD1	Wnt11 - Fzd1	ncWNT	Secreted Signaling	KEGG: mmu04310	mutants	0.132186	0.31	0.074	0.00982658	0.339681	0.4	0.258	2.15819e-18
c5	c3	Wnt11	Fzd1	1.21705e-07	0	WNT11_FZD1	Wnt11 - Fzd1	ncWNT	Secreted Signaling	KEGG: mmu04310	mutants	0.132186	0.31	0.074	0.00982658	-0.115799	0.478	0.535	0.0478648
c5	c5	Wnt11	Fzd1	5.96884e-07	0	WNT11_FZD1	Wnt11 - Fzd1	ncWNT	Secreted Signaling	KEGG: mmu04310	mutants	0.132186	0.31	0.074	0.00982658	0.940076	0.833	0.111	1.20305e-11
c5	c6	Wnt11	Fzd1	8.71443e-08	0	WNT11_FZD1	Wnt11 - Fzd1	ncWNT	Secreted Signaling	KEGG: mmu04310	mutants	0.132186	0.31	0.074	0.00982658	0.186577	0.453	0.255	0.000451647
c5	c7	Wnt11	Fzd1	1.93975e-07	0	WNT11_FZD1	Wnt11 - Fzd1	ncWNT	Secreted Signaling	KEGG: mmu04310	mutants	0.132186	0.31	0.074	0.00982658	0.100639	0.564	0.286	0.365563
c5	c0	Wnt11	Fzd2	9.40522e-08	0	WNT11_FZD2	Wnt11 - Fzd2	ncWNT	Secreted Signaling	KEGG: mmu04310	mutants	0.132186	0.31	0.074	0.00982658	0.224757	0.297	0.065	4.42357e-16
c5	c1	Wnt11	Fzd2	1.10357e-07	0	WNT11_FZD2	Wnt11 - Fzd2	ncWNT	Secreted Signaling	KEGG: mmu04310	mutants	0.132186	0.31	0.074	0.00982658	0.252706	0.272	0.135	4.71082e-18
c5	c4	Wnt11	Fzd2	6.47311e-08	0	WNT11_FZD2	Wnt11 - Fzd2	ncWNT	Secreted Signaling	KEGG: mmu04310	mutants	0.132186	0.31	0.074	0.00982658	0.148588	0.318	0.301	0.175553
c5	c5	Wnt11	Fzd2	3.98596e-07	0	WNT11_FZD2	Wnt11 - Fzd2	ncWNT	Secreted Signaling	KEGG: mmu04310	mutants	0.132186	0.31	0.074	0.00982658	0.684951	0.735	0.074	9.37478e-10
c5	c6	Wnt11	Fzd2	6.37449e-08	0	WNT11_FZD2	Wnt11 - Fzd2	ncWNT	Secreted Signaling	KEGG: mmu04310	mutants	0.132186	0.31	0.074	0.00982658	0.100404	0.329	0.157	0.00119692
c5	c7	Wnt11	Fzd2	2.79318e-07	0	WNT11_FZD2	Wnt11 - Fzd2	ncWNT	Secreted Signaling	KEGG: mmu04310	mutants	0.132186	0.31	0.074	0.00982658	0.704423	0.689	0	0.00141685
c5	neuroendocrine	Wnt11	Fzd3	7.83374e-08	0	WNT11_FZD3	Wnt11 - Fzd3	ncWNT	Secreted Signaling	KEGG: mmu04310	mutants	0.132186	0.31	0.074	0.00982658	#N/A	#N/A	#N/A	#N/A
luminal	basal	Tgfa	Egfr	4.28775e-06	0	TGFA_EGFR	Tgfa - Egfr	EGF	Secreted Signaling	KEGG: mmu04012	mutants	0.136587	0.268	0.039	0	#N/A	#N/A	#N/A	#N/A
luminal	c1	Tgfa	Egfr	1.4921e-06	0	TGFA_EGFR	Tgfa - Egfr	EGF	Secreted Signaling	KEGG: mmu04012	mutants	0.136587	0.268	0.039	0	-0.250174	0.421	0.581	1.08498e-18
luminal	c5	Tgfa	Egfr	1.40045e-06	0	TGFA_EGFR	Tgfa - Egfr	EGF	Secreted Signaling	KEGG: mmu04012	mutants	0.136587	0.268	0.039	0	-0.240823	0.618	0.148	5.22707e-05
c6	basal	Areg	Egfr	9.46873e-07	0	AREG_EGFR	Areg - Egfr	EGF	Secreted Signaling	KEGG: mmu04012	mutants	0.529486	0.385	0.01	4.85543e-13	#N/A	#N/A	#N/A	#N/A
c7	basal	Areg	Egfr	5.59638e-07	0	AREG_EGFR	Areg - Egfr	EGF	Secreted Signaling	KEGG: mmu04012	mutants	0.440012	0.298	0	0.092517	#N/A	#N/A	#N/A	#N/A
luminal	basal	Areg	Egfr	4.35171e-05	0	AREG_EGFR	Areg - Egfr	EGF	Secreted Signaling	KEGG: mmu04012	mutants	1.61102	0.491	0.033	0	#N/A	#N/A	#N/A	#N/A
c6	c1	Areg	Egfr	3.29471e-07	0	AREG_EGFR	Areg - Egfr	EGF	Secreted Signaling	KEGG: mmu04012	mutants	0.529486	0.385	0.01	4.85543e-13	-0.250174	0.421	0.581	1.08498e-18
c7	c1	Areg	Egfr	1.9474e-07	0	AREG_EGFR	Areg - Egfr	EGF	Secreted Signaling	KEGG: mmu04012	mutants	0.440012	0.298	0	0.092517	-0.250174	0.421	0.581	1.08498e-18
luminal	c1	Areg	Egfr	1.51372e-05	0	AREG_EGFR	Areg - Egfr	EGF	Secreted Signaling	KEGG: mmu04012	mutants	1.61102	0.491	0.033	0	-0.250174	0.421	0.581	1.08498e-18
c6	c5	Areg	Egfr	3.09131e-07	0	AREG_EGFR	Areg - Egfr	EGF	Secreted Signaling	KEGG: mmu04012	mutants	0.529486	0.385	0.01	4.85543e-13	-0.240823	0.618	0.148	5.22707e-05
c7	c5	Areg	Egfr	1.82751e-07	0	AREG_EGFR	Areg - Egfr	EGF	Secreted Signaling	KEGG: mmu04012	mutants	0.440012	0.298	0	0.092517	-0.240823	0.618	0.148	5.22707e-05
luminal	c5	Areg	Egfr	1.41869e-05	0	AREG_EGFR	Areg - Egfr	EGF	Secreted Signaling	KEGG: mmu04012	mutants	1.61102	0.491	0.033	0	-0.240823	0.618	0.148	5.22707e-05
c2	basal	Hbegf	Egfr	6.78766e-07	0	HBEGF_EGFR	Hbegf - Egfr	EGF	Secreted Signaling	KEGG: mmu04012	mutants	0.119267	0.444	0.4	0.326233	#N/A	#N/A	#N/A	#N/A
c5	basal	Hbegf	Egfr	6.14812e-06	0	HBEGF_EGFR	Hbegf - Egfr	EGF	Secreted Signaling	KEGG: mmu04012	mutants	0.145188	0.678	0.111	2.13605e-06	#N/A	#N/A	#N/A	#N/A
c6	basal	Hbegf	Egfr	4.44962e-06	0	HBEGF_EGFR	Hbegf - Egfr	EGF	Secreted Signaling	KEGG: mmu04012	mutants	0.344133	0.637	0.255	7.7717e-10	#N/A	#N/A	#N/A	#N/A
c7	basal	Hbegf	Egfr	2.3014e-06	0	HBEGF_EGFR	Hbegf - Egfr	EGF	Secreted Signaling	KEGG: mmu04012	mutants	0.712435	0.511	0	0.0130827	#N/A	#N/A	#N/A	#N/A
luminal	basal	Hbegf	Egfr	0.000101985	0	HBEGF_EGFR	Hbegf - Egfr	EGF	Secreted Signaling	KEGG: mmu04012	mutants	0.569606	0.709	0.22	0	#N/A	#N/A	#N/A	#N/A
monocytes/macrophages	basal	Hbegf	Egfr	0.000180974	0	HBEGF_EGFR	Hbegf - Egfr	EGF	Secreted Signaling	KEGG: mmu04012	mutants	0.528637	0.571	0.225	5.03702e-93	#N/A	#N/A	#N/A	#N/A
c2	c1	Hbegf	Egfr	2.36121e-07	0	HBEGF_EGFR	Hbegf - Egfr	EGF	Secreted Signaling	KEGG: mmu04012	mutants	0.119267	0.444	0.4	0.326233	-0.250174	0.421	0.581	1.08498e-18
c5	c1	Hbegf	Egfr	2.13795e-06	0	HBEGF_EGFR	Hbegf - Egfr	EGF	Secreted Signaling	KEGG: mmu04012	mutants	0.145188	0.678	0.111	2.13605e-06	-0.250174	0.421	0.581	1.08498e-18
c6	c1	Hbegf	Egfr	1.54745e-06	0	HBEGF_EGFR	Hbegf - Egfr	EGF	Secreted Signaling	KEGG: mmu04012	mutants	0.344133	0.637	0.255	7.7717e-10	-0.250174	0.421	0.581	1.08498e-18
c7	c1	Hbegf	Egfr	8.00605e-07	0	HBEGF_EGFR	Hbegf - Egfr	EGF	Secreted Signaling	KEGG: mmu04012	mutants	0.712435	0.511	0	0.0130827	-0.250174	0.421	0.581	1.08498e-18
luminal	c1	Hbegf	Egfr	3.54523e-05	0	HBEGF_EGFR	Hbegf - Egfr	EGF	Secreted Signaling	KEGG: mmu04012	mutants	0.569606	0.709	0.22	0	-0.250174	0.421	0.581	1.08498e-18
monocytes/macrophages	c1	Hbegf	Egfr	6.29055e-05	0	HBEGF_EGFR	Hbegf - Egfr	EGF	Secreted Signaling	KEGG: mmu04012	mutants	0.528637	0.571	0.225	5.03702e-93	-0.250174	0.421	0.581	1.08498e-18
c2	c5	Hbegf	Egfr	2.2135e-07	0	HBEGF_EGFR	Hbegf - Egfr	EGF	Secreted Signaling	KEGG: mmu04012	mutants	0.119267	0.444	0.4	0.326233	-0.240823	0.618	0.148	5.22707e-05
c5	c5	Hbegf	Egfr	2.00171e-06	0	HBEGF_EGFR	Hbegf - Egfr	EGF	Secreted Signaling	KEGG: mmu04012	mutants	0.145188	0.678	0.111	2.13605e-06	-0.240823	0.618	0.148	5.22707e-05
c6	c5	Hbegf	Egfr	1.44927e-06	0	HBEGF_EGFR	Hbegf - Egfr	EGF	Secreted Signaling	KEGG: mmu04012	mutants	0.344133	0.637	0.255	7.7717e-10	-0.240823	0.618	0.148	5.22707e-05
c7	c5	Hbegf	Egfr	7.50592e-07	0	HBEGF_EGFR	Hbegf - Egfr	EGF	Secreted Signaling	KEGG: mmu04012	mutants	0.712435	0.511	0	0.0130827	-0.240823	0.618	0.148	5.22707e-05
luminal	c5	Hbegf	Egfr	3.31555e-05	0	HBEGF_EGFR	Hbegf - Egfr	EGF	Secreted Signaling	KEGG: mmu04012	mutants	0.569606	0.709	0.22	0	-0.240823	0.618	0.148	5.22707e-05
monocytes/macrophages	c5	Hbegf	Egfr	5.88136e-05	0	HBEGF_EGFR	Hbegf - Egfr	EGF	Secreted Signaling	KEGG: mmu04012	mutants	0.528637	0.571	0.225	5.03702e-93	-0.240823	0.618	0.148	5.22707e-05
c5	basal	Ereg	Egfr	9.30558e-07	0	EREG_EGFR	Ereg - Egfr	EGF	Secreted Signaling	KEGG: mmu04012	mutants	0.633417	0.321	0.037	0.00149927	#N/A	#N/A	#N/A	#N/A
c5	c1	Ereg	Egfr	3.23804e-07	0	EREG_EGFR	Ereg - Egfr	EGF	Secreted Signaling	KEGG: mmu04012	mutants	0.633417	0.321	0.037	0.00149927	-0.250174	0.421	0.581	1.08498e-18
c5	c5	Ereg	Egfr	3.03843e-07	0	EREG_EGFR	Ereg - Egfr	EGF	Secreted Signaling	KEGG: mmu04012	mutants	0.633417	0.321	0.037	0.00149927	-0.240823	0.618	0.148	5.22707e-05
basal	luminal	Nrg1	Erbb3	8.84427e-06	0	NRG1_ERBB3	Nrg1 - Erbb3	NRG	Secreted Signaling	KEGG: mmu04012	mutants	0.105452	0.309	0.284	0.00131524	0.124965	0.418	0.114	0
c5	luminal	Nrg1	Erbb3	1.18132e-06	0	NRG1_ERBB3	Nrg1 - Erbb3	NRG	Secreted Signaling	KEGG: mmu04012	mutants	0.26685	0.429	0.037	0.00017753	0.124965	0.418	0.114	0
basal	c5	Nrg1	ITGAV_ITGB3	1.53859e-06	0	NRG1_ITGAV_ITGB3	Nrg1 - (Itgav+Itgb3)	NRG	Secreted Signaling	PMID: 20682778	mutants	0.105452	0.309	0.284	0.00131524	0.181129	0.276	0.074	0.0194093
c5	c5	Nrg1	ITGAV_ITGB3	2.05536e-07	0	NRG1_ITGAV_ITGB3	Nrg1 - (Itgav+Itgb3)	NRG	Secreted Signaling	PMID: 20682778	mutants	0.26685	0.429	0.037	0.00017753	0.181129	0.276	0.074	0.0194093
c5	basal	Fgf2	Fgfr1	1.88852e-06	0	FGF2_FGFR1	Fgf2 - Fgfr1	FGF	Secreted Signaling	PMC: 4393358	mutants	0.265374	0.521	0.148	0.000314557	#N/A	#N/A	#N/A	#N/A
c5	c0	Fgf2	Fgfr1	5.4479e-07	0	FGF2_FGFR1	Fgf2 - Fgfr1	FGF	Secreted Signaling	PMC: 4393358	mutants	0.265374	0.521	0.148	0.000314557	#N/A	#N/A	#N/A	#N/A
c5	c1	Fgf2	Fgfr1	3.16468e-06	0	FGF2_FGFR1	Fgf2 - Fgfr1	FGF	Secreted Signaling	PMC: 4393358	mutants	0.265374	0.521	0.148	0.000314557	-0.239505	0.678	0.793	1.56656e-18
c5	c2	Fgf2	Fgfr1	1.81345e-07	0	FGF2_FGFR1	Fgf2 - Fgfr1	FGF	Secreted Signaling	PMC: 4393358	mutants	0.265374	0.521	0.148	0.000314557	#N/A	#N/A	#N/A	#N/A
c5	c3	Fgf2	Fgfr1	1.07049e-06	0	FGF2_FGFR1	Fgf2 - Fgfr1	FGF	Secreted Signaling	PMC: 4393358	mutants	0.265374	0.521	0.148	0.000314557	-0.185712	0.616	0.751	0.000554323
c5	c4	Fgf2	Fgfr1	7.68817e-07	0	FGF2_FGFR1	Fgf2 - Fgfr1	FGF	Secreted Signaling	PMC: 4393358	mutants	0.265374	0.521	0.148	0.000314557	0.230463	0.587	0.576	0.0187005
c5	c5	Fgf2	Fgfr1	2.65967e-06	0	FGF2_FGFR1	Fgf2 - Fgfr1	FGF	Secreted Signaling	PMC: 4393358	mutants	0.265374	0.521	0.148	0.000314557	0.498951	0.941	0.185	1.21942e-09
c5	c6	Fgf2	Fgfr1	1.63992e-06	0	FGF2_FGFR1	Fgf2 - Fgfr1	FGF	Secreted Signaling	PMC: 4393358	mutants	0.265374	0.521	0.148	0.000314557	-0.108489	0.847	0.843	0.23868
c5	c7	Fgf2	Fgfr1	1.63096e-06	0	FGF2_FGFR1	Fgf2 - Fgfr1	FGF	Secreted Signaling	PMC: 4393358	mutants	0.265374	0.521	0.148	0.000314557	0.140994	0.885	0.714	0.626553
c5	basal	Fgf2	Fgfr2	6.69827e-06	0	FGF2_FGFR2	Fgf2 - Fgfr2	FGF	Secreted Signaling	PMC: 4393358	mutants	0.265374	0.521	0.148	0.000314557	#N/A	#N/A	#N/A	#N/A
c5	c6	Fgf2	Fgfr2	2.16217e-07	0	FGF2_FGFR2	Fgf2 - Fgfr2	FGF	Secreted Signaling	PMC: 4393358	mutants	0.265374	0.521	0.148	0.000314557	#N/A	#N/A	#N/A	#N/A
c5	c7	Fgf2	Fgfr2	8.74119e-08	0	FGF2_FGFR2	Fgf2 - Fgfr2	FGF	Secreted Signaling	PMC: 4393358	mutants	0.265374	0.521	0.148	0.000314557	0.15844	0.257	0	0.125828
c1	basal	Fgf7	Fgfr1	1.65793e-06	0	FGF7_FGFR1	Fgf7 - Fgfr1	FGF	Secreted Signaling	PMC: 4393358	mutants	0.100015	0.297	0.284	0.225427	#N/A	#N/A	#N/A	#N/A
c1	c0	Fgf7	Fgfr1	4.78375e-07	0	FGF7_FGFR1	Fgf7 - Fgfr1	FGF	Secreted Signaling	PMC: 4393358	mutants	0.100015	0.297	0.284	0.225427	#N/A	#N/A	#N/A	#N/A
c1	c1	Fgf7	Fgfr1	2.78607e-06	0	FGF7_FGFR1	Fgf7 - Fgfr1	FGF	Secreted Signaling	PMC: 4393358	mutants	0.100015	0.297	0.284	0.225427	-0.239505	0.678	0.793	1.56656e-18
c1	c2	Fgf7	Fgfr1	1.59346e-07	0	FGF7_FGFR1	Fgf7 - Fgfr1	FGF	Secreted Signaling	PMC: 4393358	mutants	0.100015	0.297	0.284	0.225427	#N/A	#N/A	#N/A	#N/A
c1	c3	Fgf7	Fgfr1	9.41689e-07	0	FGF7_FGFR1	Fgf7 - Fgfr1	FGF	Secreted Signaling	PMC: 4393358	mutants	0.100015	0.297	0.284	0.225427	-0.185712	0.616	0.751	0.000554323
c1	c4	Fgf7	Fgfr1	6.76583e-07	0	FGF7_FGFR1	Fgf7 - Fgfr1	FGF	Secreted Signaling	PMC: 4393358	mutants	0.100015	0.297	0.284	0.225427	0.230463	0.587	0.576	0.0187005
c1	c5	Fgf7	Fgfr1	2.3444e-06	0	FGF7_FGFR1	Fgf7 - Fgfr1	FGF	Secreted Signaling	PMC: 4393358	mutants	0.100015	0.297	0.284	0.225427	0.498951	0.941	0.185	1.21942e-09
c1	c6	Fgf7	Fgfr1	1.44387e-06	0	FGF7_FGFR1	Fgf7 - Fgfr1	FGF	Secreted Signaling	PMC: 4393358	mutants	0.100015	0.297	0.284	0.225427	-0.108489	0.847	0.843	0.23868
c1	c7	Fgf7	Fgfr1	1.43627e-06	0	FGF7_FGFR1	Fgf7 - Fgfr1	FGF	Secreted Signaling	PMC: 4393358	mutants	0.100015	0.297	0.284	0.225427	0.140994	0.885	0.714	0.626553
c1	basal	Fgf7	Fgfr2	5.88936e-06	0	FGF7_FGFR2	Fgf7 - Fgfr2	FGF	Secreted Signaling	PMC: 4393358	mutants	0.100015	0.297	0.284	0.225427	#N/A	#N/A	#N/A	#N/A
c1	c6	Fgf7	Fgfr2	1.89791e-07	0	FGF7_FGFR2	Fgf7 - Fgfr2	FGF	Secreted Signaling	PMC: 4393358	mutants	0.100015	0.297	0.284	0.225427	#N/A	#N/A	#N/A	#N/A
c1	c7	Fgf7	Fgfr2	7.67083e-08	0	FGF7_FGFR2	Fgf7 - Fgfr2	FGF	Secreted Signaling	PMC: 4393358	mutants	0.100015	0.297	0.284	0.225427	0.15844	0.257	0	0.125828
c5	c1	Pdgfa	Pdgfra	8.41896e-07	0	PDGFA_PDGFRA	Pdgfa - Pdgfra	PDGF	Secreted Signaling	PMID: 15207812	mutants	0.300798	0.579	0.148	9.47769e-05	-0.268993	0.616	0.732	7.62592e-12
c6	c1	Pdgfa	Pdgfra	3.40008e-07	0	PDGFA_PDGFRA	Pdgfa - Pdgfra	PDGF	Secreted Signaling	PMID: 15207812	mutants	0.336506	0.409	0.108	3.2079e-09	-0.268993	0.616	0.732	7.62592e-12
c7	c1	Pdgfa	Pdgfra	1.90257e-07	0	PDGFA_PDGFRA	Pdgfa - Pdgfra	PDGF	Secreted Signaling	PMID: 15207812	mutants	0.13781	0.353	0.143	0.332017	-0.268993	0.616	0.732	7.62592e-12
luminal	c1	Pdgfa	Pdgfra	6.33344e-06	0	PDGFA_PDGFRA	Pdgfa - Pdgfra	PDGF	Secreted Signaling	PMID: 15207812	mutants	0.260116	0.393	0.081	0	-0.268993	0.616	0.732	7.62592e-12
c5	c2	Pdgfa	Pdgfra	5.47992e-08	0	PDGFA_PDGFRA	Pdgfa - Pdgfra	PDGF	Secreted Signaling	PMID: 15207812	mutants	0.300798	0.579	0.148	9.47769e-05	#N/A	#N/A	#N/A	#N/A
c6	c2	Pdgfa	Pdgfra	2.20504e-08	0	PDGFA_PDGFRA	Pdgfa - Pdgfra	PDGF	Secreted Signaling	PMID: 15207812	mutants	0.336506	0.409	0.108	3.2079e-09	#N/A	#N/A	#N/A	#N/A
c7	c2	Pdgfa	Pdgfra	1.23292e-08	0	PDGFA_PDGFRA	Pdgfa - Pdgfra	PDGF	Secreted Signaling	PMID: 15207812	mutants	0.13781	0.353	0.143	0.332017	#N/A	#N/A	#N/A	#N/A
luminal	c2	Pdgfa	Pdgfra	4.10494e-07	0	PDGFA_PDGFRA	Pdgfa - Pdgfra	PDGF	Secreted Signaling	PMID: 15207812	mutants	0.260116	0.393	0.081	0	#N/A	#N/A	#N/A	#N/A
c5	c3	Pdgfa	Pdgfra	4.75466e-07	0	PDGFA_PDGFRA	Pdgfa - Pdgfra	PDGF	Secreted Signaling	PMID: 15207812	mutants	0.300798	0.579	0.148	9.47769e-05	-0.325648	0.62	0.742	5.68528e-07
c6	c3	Pdgfa	Pdgfra	1.92038e-07	0	PDGFA_PDGFRA	Pdgfa - Pdgfra	PDGF	Secreted Signaling	PMID: 15207812	mutants	0.336506	0.409	0.108	3.2079e-09	-0.325648	0.62	0.742	5.68528e-07
c7	c3	Pdgfa	Pdgfra	1.0746e-07	0	PDGFA_PDGFRA	Pdgfa - Pdgfra	PDGF	Secreted Signaling	PMID: 15207812	mutants	0.13781	0.353	0.143	0.332017	-0.325648	0.62	0.742	5.68528e-07
luminal	c3	Pdgfa	Pdgfra	3.57722e-06	0	PDGFA_PDGFRA	Pdgfa - Pdgfra	PDGF	Secreted Signaling	PMID: 15207812	mutants	0.260116	0.393	0.081	0	-0.325648	0.62	0.742	5.68528e-07
c5	c4	Pdgfa	Pdgfra	2.99555e-07	0	PDGFA_PDGFRA	Pdgfa - Pdgfra	PDGF	Secreted Signaling	PMID: 15207812	mutants	0.300798	0.579	0.148	9.47769e-05	#N/A	#N/A	#N/A	#N/A
c6	c4	Pdgfa	Pdgfra	1.21044e-07	0	PDGFA_PDGFRA	Pdgfa - Pdgfra	PDGF	Secreted Signaling	PMID: 15207812	mutants	0.336506	0.409	0.108	3.2079e-09	#N/A	#N/A	#N/A	#N/A
c7	c4	Pdgfa	Pdgfra	6.77402e-08	0	PDGFA_PDGFRA	Pdgfa - Pdgfra	PDGF	Secreted Signaling	PMID: 15207812	mutants	0.13781	0.353	0.143	0.332017	#N/A	#N/A	#N/A	#N/A
luminal	c4	Pdgfa	Pdgfra	2.25493e-06	0	PDGFA_PDGFRA	Pdgfa - Pdgfra	PDGF	Secreted Signaling	PMID: 15207812	mutants	0.260116	0.393	0.081	0	#N/A	#N/A	#N/A	#N/A
c5	c5	Pdgfa	Pdgfra	3.36559e-07	0	PDGFA_PDGFRA	Pdgfa - Pdgfra	PDGF	Secreted Signaling	PMID: 15207812	mutants	0.300798	0.579	0.148	9.47769e-05	#N/A	#N/A	#N/A	#N/A
c6	c5	Pdgfa	Pdgfra	1.35699e-07	0	PDGFA_PDGFRA	Pdgfa - Pdgfra	PDGF	Secreted Signaling	PMID: 15207812	mutants	0.336506	0.409	0.108	3.2079e-09	#N/A	#N/A	#N/A	#N/A
c7	c5	Pdgfa	Pdgfra	7.59063e-08	0	PDGFA_PDGFRA	Pdgfa - Pdgfra	PDGF	Secreted Signaling	PMID: 15207812	mutants	0.13781	0.353	0.143	0.332017	#N/A	#N/A	#N/A	#N/A
luminal	c5	Pdgfa	Pdgfra	2.52703e-06	0	PDGFA_PDGFRA	Pdgfa - Pdgfra	PDGF	Secreted Signaling	PMID: 15207812	mutants	0.260116	0.393	0.081	0	#N/A	#N/A	#N/A	#N/A
c5	c6	Pdgfa	Pdgfra	2.85587e-07	0	PDGFA_PDGFRA	Pdgfa - Pdgfra	PDGF	Secreted Signaling	PMID: 15207812	mutants	0.300798	0.579	0.148	9.47769e-05	-0.205871	0.588	0.657	0.00640507
c6	c6	Pdgfa	Pdgfra	1.15072e-07	0	PDGFA_PDGFRA	Pdgfa - Pdgfra	PDGF	Secreted Signaling	PMID: 15207812	mutants	0.336506	0.409	0.108	3.2079e-09	-0.205871	0.588	0.657	0.00640507
c7	c6	Pdgfa	Pdgfra	6.43592e-08	0	PDGFA_PDGFRA	Pdgfa - Pdgfra	PDGF	Secreted Signaling	PMID: 15207812	mutants	0.13781	0.353	0.143	0.332017	-0.205871	0.588	0.657	0.00640507
luminal	c6	Pdgfa	Pdgfra	2.14267e-06	0	PDGFA_PDGFRA	Pdgfa - Pdgfra	PDGF	Secreted Signaling	PMID: 15207812	mutants	0.260116	0.393	0.081	0	-0.205871	0.588	0.657	0.00640507
c5	c7	Pdgfa	Pdgfra	2.39045e-07	0	PDGFA_PDGFRA	Pdgfa - Pdgfra	PDGF	Secreted Signaling	PMID: 15207812	mutants	0.300798	0.579	0.148	9.47769e-05	-0.204112	0.658	0.714	0.235774
c6	c7	Pdgfa	Pdgfra	9.63231e-08	0	PDGFA_PDGFRA	Pdgfa - Pdgfra	PDGF	Secreted Signaling	PMID: 15207812	mutants	0.336506	0.409	0.108	3.2079e-09	-0.204112	0.658	0.714	0.235774
c7	c7	Pdgfa	Pdgfra	5.38737e-08	0	PDGFA_PDGFRA	Pdgfa - Pdgfra	PDGF	Secreted Signaling	PMID: 15207812	mutants	0.13781	0.353	0.143	0.332017	-0.204112	0.658	0.714	0.235774
luminal	c7	Pdgfa	Pdgfra	1.79358e-06	0	PDGFA_PDGFRA	Pdgfa - Pdgfra	PDGF	Secreted Signaling	PMID: 15207812	mutants	0.260116	0.393	0.081	0	-0.204112	0.658	0.714	0.235774
c5	c0	Pdgfa	Pdgfrb	4.56139e-07	0	PDGFA_PDGFRB	Pdgfa - Pdgfrb	PDGF	Secreted Signaling	PMID: 15207812	mutants	0.300798	0.579	0.148	9.47769e-05	#N/A	#N/A	#N/A	#N/A
c6	c0	Pdgfa	Pdgfrb	1.83855e-07	0	PDGFA_PDGFRB	Pdgfa - Pdgfrb	PDGF	Secreted Signaling	PMID: 15207812	mutants	0.336506	0.409	0.108	3.2079e-09	#N/A	#N/A	#N/A	#N/A
c7	c0	Pdgfa	Pdgfrb	1.02837e-07	0	PDGFA_PDGFRB	Pdgfa - Pdgfrb	PDGF	Secreted Signaling	PMID: 15207812	mutants	0.13781	0.353	0.143	0.332017	#N/A	#N/A	#N/A	#N/A
luminal	c0	Pdgfa	Pdgfrb	3.42364e-06	0	PDGFA_PDGFRB	Pdgfa - Pdgfrb	PDGF	Secreted Signaling	PMID: 15207812	mutants	0.260116	0.393	0.081	0	#N/A	#N/A	#N/A	#N/A
c5	c1	Pdgfa	Pdgfrb	1.3431e-07	0	PDGFA_PDGFRB	Pdgfa - Pdgfrb	PDGF	Secreted Signaling	PMID: 15207812	mutants	0.300798	0.579	0.148	9.47769e-05	#N/A	#N/A	#N/A	#N/A
c6	c1	Pdgfa	Pdgfrb	5.3991e-08	0	PDGFA_PDGFRB	Pdgfa - Pdgfrb	PDGF	Secreted Signaling	PMID: 15207812	mutants	0.336506	0.409	0.108	3.2079e-09	#N/A	#N/A	#N/A	#N/A
c7	c1	Pdgfa	Pdgfrb	3.01822e-08	0	PDGFA_PDGFRB	Pdgfa - Pdgfrb	PDGF	Secreted Signaling	PMID: 15207812	mutants	0.13781	0.353	0.143	0.332017	#N/A	#N/A	#N/A	#N/A
luminal	c1	Pdgfa	Pdgfrb	1.00495e-06	0	PDGFA_PDGFRB	Pdgfa - Pdgfrb	PDGF	Secreted Signaling	PMID: 15207812	mutants	0.260116	0.393	0.081	0	#N/A	#N/A	#N/A	#N/A
c5	c2	Pdgfa	Pdgfrb	3.25745e-08	0	PDGFA_PDGFRB	Pdgfa - Pdgfrb	PDGF	Secreted Signaling	PMID: 15207812	mutants	0.300798	0.579	0.148	9.47769e-05	-0.360386	0.273	0.324	0.137368
c6	c2	Pdgfa	Pdgfrb	1.30976e-08	0	PDGFA_PDGFRB	Pdgfa - Pdgfrb	PDGF	Secreted Signaling	PMID: 15207812	mutants	0.336506	0.409	0.108	3.2079e-09	-0.360386	0.273	0.324	0.137368
c7	c2	Pdgfa	Pdgfrb	7.32218e-09	0	PDGFA_PDGFRB	Pdgfa - Pdgfrb	PDGF	Secreted Signaling	PMID: 15207812	mutants	0.13781	0.353	0.143	0.332017	-0.360386	0.273	0.324	0.137368
luminal	c2	Pdgfa	Pdgfrb	2.43797e-07	0	PDGFA_PDGFRB	Pdgfa - Pdgfrb	PDGF	Secreted Signaling	PMID: 15207812	mutants	0.260116	0.393	0.081	0	-0.360386	0.273	0.324	0.137368
c5	c3	Pdgfa	Pdgfrb	1.23554e-07	0	PDGFA_PDGFRB	Pdgfa - Pdgfrb	PDGF	Secreted Signaling	PMID: 15207812	mutants	0.300798	0.579	0.148	9.47769e-05	#N/A	#N/A	#N/A	#N/A
c6	c3	Pdgfa	Pdgfrb	4.9696e-08	0	PDGFA_PDGFRB	Pdgfa - Pdgfrb	PDGF	Secreted Signaling	PMID: 15207812	mutants	0.336506	0.409	0.108	3.2079e-09	#N/A	#N/A	#N/A	#N/A
c7	c3	Pdgfa	Pdgfrb	2.77845e-08	0	PDGFA_PDGFRB	Pdgfa - Pdgfrb	PDGF	Secreted Signaling	PMID: 15207812	mutants	0.13781	0.353	0.143	0.332017	#N/A	#N/A	#N/A	#N/A
luminal	c3	Pdgfa	Pdgfrb	9.25091e-07	0	PDGFA_PDGFRB	Pdgfa - Pdgfrb	PDGF	Secreted Signaling	PMID: 15207812	mutants	0.260116	0.393	0.081	0	#N/A	#N/A	#N/A	#N/A
c5	c4	Pdgfa	Pdgfrb	2.78394e-07	0	PDGFA_PDGFRB	Pdgfa - Pdgfrb	PDGF	Secreted Signaling	PMID: 15207812	mutants	0.300798	0.579	0.148	9.47769e-05	0.140733	0.561	0.652	0.957773
c6	c4	Pdgfa	Pdgfrb	1.12445e-07	0	PDGFA_PDGFRB	Pdgfa - Pdgfrb	PDGF	Secreted Signaling	PMID: 15207812	mutants	0.336506	0.409	0.108	3.2079e-09	0.140733	0.561	0.652	0.957773
c7	c4	Pdgfa	Pdgfrb	6.2922e-08	0	PDGFA_PDGFRB	Pdgfa - Pdgfrb	PDGF	Secreted Signaling	PMID: 15207812	mutants	0.13781	0.353	0.143	0.332017	0.140733	0.561	0.652	0.957773
luminal	c4	Pdgfa	Pdgfrb	2.09459e-06	0	PDGFA_PDGFRB	Pdgfa - Pdgfrb	PDGF	Secreted Signaling	PMID: 15207812	mutants	0.260116	0.393	0.081	0	0.140733	0.561	0.652	0.957773
c5	c5	Pdgfa	Pdgfrb	4.9054e-07	0	PDGFA_PDGFRB	Pdgfa - Pdgfrb	PDGF	Secreted Signaling	PMID: 15207812	mutants	0.300798	0.579	0.148	9.47769e-05	0.785098	0.811	0.148	5.35663e-10
c6	c5	Pdgfa	Pdgfrb	1.98135e-07	0	PDGFA_PDGFRB	Pdgfa - Pdgfrb	PDGF	Secreted Signaling	PMID: 15207812	mutants	0.336506	0.409	0.108	3.2079e-09	0.785098	0.811	0.148	5.35663e-10
c7	c5	Pdgfa	Pdgfrb	1.10873e-07	0	PDGFA_PDGFRB	Pdgfa - Pdgfrb	PDGF	Secreted Signaling	PMID: 15207812	mutants	0.13781	0.353	0.143	0.332017	0.785098	0.811	0.148	5.35663e-10
luminal	c5	Pdgfa	Pdgfrb	3.69081e-06	0	PDGFA_PDGFRB	Pdgfa - Pdgfrb	PDGF	Secreted Signaling	PMID: 15207812	mutants	0.260116	0.393	0.081	0	0.785098	0.811	0.148	5.35663e-10
c5	c6	Pdgfa	Pdgfrb	8.23397e-08	0	PDGFA_PDGFRB	Pdgfa - Pdgfrb	PDGF	Secreted Signaling	PMID: 15207812	mutants	0.300798	0.579	0.148	9.47769e-05	-0.839218	0.373	0.784	2.29202e-26
c6	c6	Pdgfa	Pdgfrb	3.31013e-08	0	PDGFA_PDGFRB	Pdgfa - Pdgfrb	PDGF	Secreted Signaling	PMID: 15207812	mutants	0.336506	0.409	0.108	3.2079e-09	-0.839218	0.373	0.784	2.29202e-26
c7	c6	Pdgfa	Pdgfrb	1.85045e-08	0	PDGFA_PDGFRB	Pdgfa - Pdgfrb	PDGF	Secreted Signaling	PMID: 15207812	mutants	0.13781	0.353	0.143	0.332017	-0.839218	0.373	0.784	2.29202e-26
luminal	c6	Pdgfa	Pdgfrb	6.16126e-07	0	PDGFA_PDGFRB	Pdgfa - Pdgfrb	PDGF	Secreted Signaling	PMID: 15207812	mutants	0.260116	0.393	0.081	0	-0.839218	0.373	0.784	2.29202e-26
c5	c7	Pdgfa	Pdgfrb	2.31982e-07	0	PDGFA_PDGFRB	Pdgfa - Pdgfrb	PDGF	Secreted Signaling	PMID: 15207812	mutants	0.300798	0.579	0.148	9.47769e-05	0.664922	0.614	0	0.00390552
c6	c7	Pdgfa	Pdgfrb	9.34679e-08	0	PDGFA_PDGFRB	Pdgfa - Pdgfrb	PDGF	Secreted Signaling	PMID: 15207812	mutants	0.336506	0.409	0.108	3.2079e-09	0.664922	0.614	0	0.00390552
c7	c7	Pdgfa	Pdgfrb	5.22757e-08	0	PDGFA_PDGFRB	Pdgfa - Pdgfrb	PDGF	Secreted Signaling	PMID: 15207812	mutants	0.13781	0.353	0.143	0.332017	0.664922	0.614	0	0.00390552
luminal	c7	Pdgfa	Pdgfrb	1.74039e-06	0	PDGFA_PDGFRB	Pdgfa - Pdgfrb	PDGF	Secreted Signaling	PMID: 15207812	mutants	0.260116	0.393	0.081	0	0.664922	0.614	0	0.00390552
c5	c1	Pdgfc	Pdgfra	2.22843e-07	0	PDGFC_PDGFRA	Pdgfc - Pdgfra	PDGF	Secreted Signaling	PMID: 15207812	mutants	0.262233	0.397	0	5.91083e-05	-0.268993	0.616	0.732	7.62592e-12
c5	c2	Pdgfc	Pdgfra	1.44405e-08	0	PDGFC_PDGFRA	Pdgfc - Pdgfra	PDGF	Secreted Signaling	PMID: 15207812	mutants	0.262233	0.397	0	5.91083e-05	#N/A	#N/A	#N/A	#N/A
c5	c3	Pdgfc	Pdgfra	1.25865e-07	0	PDGFC_PDGFRA	Pdgfc - Pdgfra	PDGF	Secreted Signaling	PMID: 15207812	mutants	0.262233	0.397	0	5.91083e-05	-0.325648	0.62	0.742	5.68528e-07
c5	c4	Pdgfc	Pdgfra	7.93423e-08	0	PDGFC_PDGFRA	Pdgfc - Pdgfra	PDGF	Secreted Signaling	PMID: 15207812	mutants	0.262233	0.397	0	5.91083e-05	#N/A	#N/A	#N/A	#N/A
c5	c5	Pdgfc	Pdgfra	8.8906e-08	0	PDGFC_PDGFRA	Pdgfc - Pdgfra	PDGF	Secreted Signaling	PMID: 15207812	mutants	0.262233	0.397	0	5.91083e-05	#N/A	#N/A	#N/A	#N/A
c5	c6	Pdgfc	Pdgfra	7.53811e-08	0	PDGFC_PDGFRA	Pdgfc - Pdgfra	PDGF	Secreted Signaling	PMID: 15207812	mutants	0.262233	0.397	0	5.91083e-05	-0.205871	0.588	0.657	0.00640507
c5	c7	Pdgfc	Pdgfra	6.30999e-08	0	PDGFC_PDGFRA	Pdgfc - Pdgfra	PDGF	Secreted Signaling	PMID: 15207812	mutants	0.262233	0.397	0	5.91083e-05	-0.204112	0.658	0.714	0.235774
c5	c0	Pdgfd	Pdgfrb	6.38353e-08	0	PDGFD_PDGFRB	Pdgfd - Pdgfrb	PDGF	Secreted Signaling	PMID: 15207812	mutants	0.156872	0.258	0	0.00266575	#N/A	#N/A	#N/A	#N/A
c5	c1	Pdgfd	Pdgfrb	1.87248e-08	0	PDGFD_PDGFRB	Pdgfd - Pdgfrb	PDGF	Secreted Signaling	PMID: 15207812	mutants	0.156872	0.258	0	0.00266575	#N/A	#N/A	#N/A	#N/A
c5	c2	Pdgfd	Pdgfrb	4.54284e-09	0	PDGFD_PDGFRB	Pdgfd - Pdgfrb	PDGF	Secreted Signaling	PMID: 15207812	mutants	0.156872	0.258	0	0.00266575	-0.360386	0.273	0.324	0.137368
c5	c3	Pdgfd	Pdgfrb	1.72394e-08	0	PDGFD_PDGFRB	Pdgfd - Pdgfrb	PDGF	Secreted Signaling	PMID: 15207812	mutants	0.156872	0.258	0	0.00266575	#N/A	#N/A	#N/A	#N/A
c5	c4	Pdgfd	Pdgfrb	3.90755e-08	0	PDGFD_PDGFRB	Pdgfd - Pdgfrb	PDGF	Secreted Signaling	PMID: 15207812	mutants	0.156872	0.258	0	0.00266575	0.140733	0.561	0.652	0.957773
c5	c5	Pdgfd	Pdgfrb	6.88539e-08	0	PDGFD_PDGFRB	Pdgfd - Pdgfrb	PDGF	Secreted Signaling	PMID: 15207812	mutants	0.156872	0.258	0	0.00266575	0.785098	0.811	0.148	5.35663e-10
c5	c6	Pdgfd	Pdgfrb	1.14802e-08	0	PDGFD_PDGFRB	Pdgfd - Pdgfrb	PDGF	Secreted Signaling	PMID: 15207812	mutants	0.156872	0.258	0	0.00266575	-0.839218	0.373	0.784	2.29202e-26
c5	c7	Pdgfd	Pdgfrb	3.2447e-08	0	PDGFD_PDGFRB	Pdgfd - Pdgfrb	PDGF	Secreted Signaling	PMID: 15207812	mutants	0.156872	0.258	0	0.00266575	0.664922	0.614	0	0.00390552
c0	Treg	Igf1	Igf1r	5.0048e-07	0	IGF1_IGF1R	Igf1 - Igf1r	IGF	Secreted Signaling	PMID: 14604834	mutants	0.248789	0.272	0.052	3.99525e-15	-0.231684	0.498	0.655	6.13808e-09
c3	Treg	Igf1	Igf1r	1.46335e-06	0	IGF1_IGF1R	Igf1 - Igf1r	IGF	Secreted Signaling	PMID: 14604834	mutants	0.221505	0.775	0.7	0.00483721	-0.231684	0.498	0.655	6.13808e-09
c5	Treg	Igf1	Igf1r	2.03117e-06	0	IGF1_IGF1R	Igf1 - Igf1r	IGF	Secreted Signaling	PMID: 14604834	mutants	0.892669	0.764	0.185	7.32924e-07	-0.231684	0.498	0.655	6.13808e-09
c0	basal	Igf1	Igf1r	1.67318e-06	0	IGF1_IGF1R	Igf1 - Igf1r	IGF	Secreted Signaling	PMID: 14604834	mutants	0.248789	0.272	0.052	3.99525e-15	#N/A	#N/A	#N/A	#N/A
c3	basal	Igf1	Igf1r	4.86904e-06	0	IGF1_IGF1R	Igf1 - Igf1r	IGF	Secreted Signaling	PMID: 14604834	mutants	0.221505	0.775	0.7	0.00483721	#N/A	#N/A	#N/A	#N/A
c5	basal	Igf1	Igf1r	6.76877e-06	0	IGF1_IGF1R	Igf1 - Igf1r	IGF	Secreted Signaling	PMID: 14604834	mutants	0.892669	0.764	0.185	7.32924e-07	#N/A	#N/A	#N/A	#N/A
c0	c1	Igf1	Igf1r	3.59829e-08	0	IGF1_IGF1R	Igf1 - Igf1r	IGF	Secreted Signaling	PMID: 14604834	mutants	0.248789	0.272	0.052	3.99525e-15	-0.137473	0.261	0.36	1.1134e-07
c3	c1	Igf1	Igf1r	1.06858e-07	0	IGF1_IGF1R	Igf1 - Igf1r	IGF	Secreted Signaling	PMID: 14604834	mutants	0.221505	0.775	0.7	0.00483721	-0.137473	0.261	0.36	1.1134e-07
c5	c1	Igf1	Igf1r	1.47571e-07	0	IGF1_IGF1R	Igf1 - Igf1r	IGF	Secreted Signaling	PMID: 14604834	mutants	0.892669	0.764	0.185	7.32924e-07	-0.137473	0.261	0.36	1.1134e-07
c0	c3	Igf1	Igf1r	1.65752e-08	0	IGF1_IGF1R	Igf1 - Igf1r	IGF	Secreted Signaling	PMID: 14604834	mutants	0.248789	0.272	0.052	3.99525e-15	-0.203714	0.264	0.399	8.57117e-05
c3	c3	Igf1	Igf1r	4.91155e-08	0	IGF1_IGF1R	Igf1 - Igf1r	IGF	Secreted Signaling	PMID: 14604834	mutants	0.221505	0.775	0.7	0.00483721	-0.203714	0.264	0.399	8.57117e-05
c5	c3	Igf1	Igf1r	6.78769e-08	0	IGF1_IGF1R	Igf1 - Igf1r	IGF	Secreted Signaling	PMID: 14604834	mutants	0.892669	0.764	0.185	7.32924e-07	-0.203714	0.264	0.399	8.57117e-05
c0	c4	Igf1	Igf1r	2.696e-08	0	IGF1_IGF1R	Igf1 - Igf1r	IGF	Secreted Signaling	PMID: 14604834	mutants	0.248789	0.272	0.052	3.99525e-15	#N/A	#N/A	#N/A	#N/A
c3	c4	Igf1	Igf1r	7.96113e-08	0	IGF1_IGF1R	Igf1 - Igf1r	IGF	Secreted Signaling	PMID: 14604834	mutants	0.221505	0.775	0.7	0.00483721	#N/A	#N/A	#N/A	#N/A
c5	c4	Igf1	Igf1r	1.10147e-07	0	IGF1_IGF1R	Igf1 - Igf1r	IGF	Secreted Signaling	PMID: 14604834	mutants	0.892669	0.764	0.185	7.32924e-07	#N/A	#N/A	#N/A	#N/A
c0	c5	Igf1	Igf1r	2.87691e-08	0	IGF1_IGF1R	Igf1 - Igf1r	IGF	Secreted Signaling	PMID: 14604834	mutants	0.248789	0.272	0.052	3.99525e-15	0.183433	0.497	0.074	0.000147165
c3	c5	Igf1	Igf1r	8.53147e-08	0	IGF1_IGF1R	Igf1 - Igf1r	IGF	Secreted Signaling	PMID: 14604834	mutants	0.221505	0.775	0.7	0.00483721	0.183433	0.497	0.074	0.000147165
c5	c5	Igf1	Igf1r	1.17874e-07	0	IGF1_IGF1R	Igf1 - Igf1r	IGF	Secreted Signaling	PMID: 14604834	mutants	0.892669	0.764	0.185	7.32924e-07	0.183433	0.497	0.074	0.000147165
c0	c7	Igf1	Igf1r	5.16379e-09	0	IGF1_IGF1R	Igf1 - Igf1r	IGF	Secreted Signaling	PMID: 14604834	mutants	0.248789	0.272	0.052	3.99525e-15	-0.598523	0.252	0.571	0.0103643
c3	c7	Igf1	Igf1r	1.53595e-08	0	IGF1_IGF1R	Igf1 - Igf1r	IGF	Secreted Signaling	PMID: 14604834	mutants	0.221505	0.775	0.7	0.00483721	-0.598523	0.252	0.571	0.0103643
c5	c7	Igf1	Igf1r	2.12002e-08	0	IGF1_IGF1R	Igf1 - Igf1r	IGF	Secreted Signaling	PMID: 14604834	mutants	0.892669	0.764	0.185	7.32924e-07	-0.598523	0.252	0.571	0.0103643
c0	luminal	Igf1	Igf1r	6.7596e-07	0	IGF1_IGF1R	Igf1 - Igf1r	IGF	Secreted Signaling	PMID: 14604834	mutants	0.248789	0.272	0.052	3.99525e-15	#N/A	#N/A	#N/A	#N/A
c3	luminal	Igf1	Igf1r	2.0083e-06	0	IGF1_IGF1R	Igf1 - Igf1r	IGF	Secreted Signaling	PMID: 14604834	mutants	0.221505	0.775	0.7	0.00483721	#N/A	#N/A	#N/A	#N/A
c5	luminal	Igf1	Igf1r	2.77304e-06	0	IGF1_IGF1R	Igf1 - Igf1r	IGF	Secreted Signaling	PMID: 14604834	mutants	0.892669	0.764	0.185	7.32924e-07	#N/A	#N/A	#N/A	#N/A
c0	neuroendocrine	Igf1	Igf1r	7.33142e-08	0	IGF1_IGF1R	Igf1 - Igf1r	IGF	Secreted Signaling	PMID: 14604834	mutants	0.248789	0.272	0.052	3.99525e-15	#N/A	#N/A	#N/A	#N/A
c3	neuroendocrine	Igf1	Igf1r	2.17176e-07	0	IGF1_IGF1R	Igf1 - Igf1r	IGF	Secreted Signaling	PMID: 14604834	mutants	0.221505	0.775	0.7	0.00483721	#N/A	#N/A	#N/A	#N/A
c5	neuroendocrine	Igf1	Igf1r	3.00165e-07	0	IGF1_IGF1R	Igf1 - Igf1r	IGF	Secreted Signaling	PMID: 14604834	mutants	0.892669	0.764	0.185	7.32924e-07	#N/A	#N/A	#N/A	#N/A
c0	c5	Igf1	ITGAV_ITGB3	4.98978e-08	0	IGF1_ITGAV_ITGB3	Igf1 - (Itgav+Itgb3)	IGF	Secreted Signaling	PMID: 28190785; PMID: 28873464	mutants	0.248789	0.272	0.052	3.99525e-15	0.181129	0.276	0.074	0.0194093
c3	c5	Igf1	ITGAV_ITGB3	1.47373e-07	0	IGF1_ITGAV_ITGB3	Igf1 - (Itgav+Itgb3)	IGF	Secreted Signaling	PMID: 28190785; PMID: 28873464	mutants	0.221505	0.775	0.7	0.00483721	0.181129	0.276	0.074	0.0194093
c5	c5	Igf1	ITGAV_ITGB3	2.03886e-07	0	IGF1_ITGAV_ITGB3	Igf1 - (Itgav+Itgb3)	IGF	Secreted Signaling	PMID: 28190785; PMID: 28873464	mutants	0.892669	0.764	0.185	7.32924e-07	0.181129	0.276	0.074	0.0194093
c0	basal	Igf1	ITGA6_ITGB4	2.55009e-06	0	IGF1_ITGA6_ITGB4	Igf1 - (Itga6+Itgb4)	IGF	Secreted Signaling	PMID: 28190785; PMID: 28873464	mutants	0.248789	0.272	0.052	3.99525e-15	0.13672	0.6685	0.6385	5.49047e-11
c3	basal	Igf1	ITGA6_ITGB4	7.3282e-06	0	IGF1_ITGA6_ITGB4	Igf1 - (Itga6+Itgb4)	IGF	Secreted Signaling	PMID: 28190785; PMID: 28873464	mutants	0.221505	0.775	0.7	0.00483721	0.13672	0.6685	0.6385	5.49047e-11
c5	basal	Igf1	ITGA6_ITGB4	1.02288e-05	0	IGF1_ITGA6_ITGB4	Igf1 - (Itga6+Itgb4)	IGF	Secreted Signaling	PMID: 28190785; PMID: 28873464	mutants	0.892669	0.764	0.185	7.32924e-07	0.13672	0.6685	0.6385	5.49047e-11
c0	luminal	Igf1	ITGA6_ITGB4	2.30507e-06	0	IGF1_ITGA6_ITGB4	Igf1 - (Itga6+Itgb4)	IGF	Secreted Signaling	PMID: 28190785; PMID: 28873464	mutants	0.248789	0.272	0.052	3.99525e-15	0.40902	0.528	0.1065	0
c3	luminal	Igf1	ITGA6_ITGB4	6.78831e-06	0	IGF1_ITGA6_ITGB4	Igf1 - (Itga6+Itgb4)	IGF	Secreted Signaling	PMID: 28190785; PMID: 28873464	mutants	0.221505	0.775	0.7	0.00483721	0.40902	0.528	0.1065	0
c5	luminal	Igf1	ITGA6_ITGB4	9.40034e-06	0	IGF1_ITGA6_ITGB4	Igf1 - (Itga6+Itgb4)	IGF	Secreted Signaling	PMID: 28190785; PMID: 28873464	mutants	0.892669	0.764	0.185	7.32924e-07	0.40902	0.528	0.1065	0
CD4+ T lymphocytes	dendritic cells	Ccl5	Ccr1	5.53334e-06	0	CCL5_CCR1	Ccl5 - Ccr1	CCL	Secreted Signaling	KEGG: mmu04060	mutants	0.604782	0.434	0.206	4.02836e-33	-0.116845	0.437	0.475	0.229942
dendritic cells	dendritic cells	Ccl5	Ccr1	3.37254e-06	0	CCL5_CCR1	Ccl5 - Ccr1	CCL	Secreted Signaling	KEGG: mmu04060	mutants	0.494858	0.426	0.336	0.00477137	-0.116845	0.437	0.475	0.229942
monocytes/macrophages	dendritic cells	Ccl5	Ccr1	0.000318678	0	CCL5_CCR1	Ccl5 - Ccr1	CCL	Secreted Signaling	KEGG: mmu04060	mutants	2.67898	0.781	0.172	0	-0.116845	0.437	0.475	0.229942
CD4+ T lymphocytes	monocytes/macrophages	Ccl5	Ccr1	2.76082e-05	0	CCL5_CCR1	Ccl5 - Ccr1	CCL	Secreted Signaling	KEGG: mmu04060	mutants	0.604782	0.434	0.206	4.02836e-33	-0.751803	0.252	0.425	5.6914e-52
dendritic cells	monocytes/macrophages	Ccl5	Ccr1	1.68163e-05	0	CCL5_CCR1	Ccl5 - Ccr1	CCL	Secreted Signaling	KEGG: mmu04060	mutants	0.494858	0.426	0.336	0.00477137	-0.751803	0.252	0.425	5.6914e-52
monocytes/macrophages	monocytes/macrophages	Ccl5	Ccr1	0.00161741	0	CCL5_CCR1	Ccl5 - Ccr1	CCL	Secreted Signaling	KEGG: mmu04060	mutants	2.67898	0.781	0.172	0	-0.751803	0.252	0.425	5.6914e-52
CD4+ T lymphocytes	NK/cytoxic T lymphocytes	Ccl5	Ccr5	3.04184e-05	0	CCL5_CCR5	Ccl5 - Ccr5	CCL	Secreted Signaling	KEGG: mmu04060	mutants	0.604782	0.434	0.206	4.02836e-33	-0.129151	0.319	0.356	4.10744e-06
dendritic cells	NK/cytoxic T lymphocytes	Ccl5	Ccr5	1.8536e-05	0	CCL5_CCR5	Ccl5 - Ccr5	CCL	Secreted Signaling	KEGG: mmu04060	mutants	0.494858	0.426	0.336	0.00477137	-0.129151	0.319	0.356	4.10744e-06
monocytes/macrophages	NK/cytoxic T lymphocytes	Ccl5	Ccr5	0.00176164	0	CCL5_CCR5	Ccl5 - Ccr5	CCL	Secreted Signaling	KEGG: mmu04060	mutants	2.67898	0.781	0.172	0	-0.129151	0.319	0.356	4.10744e-06
CD4+ T lymphocytes	dendritic cells	Ccl5	Ccr5	1.28852e-05	0	CCL5_CCR5	Ccl5 - Ccr5	CCL	Secreted Signaling	KEGG: mmu04060	mutants	0.604782	0.434	0.206	4.02836e-33	-0.154085	0.602	0.672	0.00320784
dendritic cells	dendritic cells	Ccl5	Ccr5	7.86577e-06	0	CCL5_CCR5	Ccl5 - Ccr5	CCL	Secreted Signaling	KEGG: mmu04060	mutants	0.494858	0.426	0.336	0.00477137	-0.154085	0.602	0.672	0.00320784
monocytes/macrophages	dendritic cells	Ccl5	Ccr5	0.000712635	0	CCL5_CCR5	Ccl5 - Ccr5	CCL	Secreted Signaling	KEGG: mmu04060	mutants	2.67898	0.781	0.172	0	-0.154085	0.602	0.672	0.00320784
CD4+ T lymphocytes	monocytes/macrophages	Ccl5	Ccr5	4.34593e-05	0	CCL5_CCR5	Ccl5 - Ccr5	CCL	Secreted Signaling	KEGG: mmu04060	mutants	0.604782	0.434	0.206	4.02836e-33	#N/A	#N/A	#N/A	#N/A
dendritic cells	monocytes/macrophages	Ccl5	Ccr5	2.64794e-05	0	CCL5_CCR5	Ccl5 - Ccr5	CCL	Secreted Signaling	KEGG: mmu04060	mutants	0.494858	0.426	0.336	0.00477137	#N/A	#N/A	#N/A	#N/A
monocytes/macrophages	monocytes/macrophages	Ccl5	Ccr5	0.00252514	0	CCL5_CCR5	Ccl5 - Ccr5	CCL	Secreted Signaling	KEGG: mmu04060	mutants	2.67898	0.781	0.172	0	#N/A	#N/A	#N/A	#N/A
c1	CD4+ T lymphocytes	Cxcl10	Cxcr3	3.63415e-06	0	CXCL10_CXCR3	Cxcl10 - Cxcr3	CXCL	Secreted Signaling	KEGG: mmu04060	mutants	0.777969	0.461	0.233	5.426e-32	0.319049	0.266	0.157	8.10938e-12
c2	CD4+ T lymphocytes	Cxcl10	Cxcr3	1.90803e-06	0	CXCL10_CXCR3	Cxcl10 - Cxcr3	CXCL	Secreted Signaling	KEGG: mmu04060	mutants	1.09669	0.629	0.438	5.99055e-05	0.319049	0.266	0.157	8.10938e-12
c3	CD4+ T lymphocytes	Cxcl10	Cxcr3	6.99008e-06	0	CXCL10_CXCR3	Cxcl10 - Cxcr3	CXCL	Secreted Signaling	KEGG: mmu04060	mutants	0.323928	0.743	0.624	0.00509232	0.319049	0.266	0.157	8.10938e-12
c5	CD4+ T lymphocytes	Cxcl10	Cxcr3	2.55763e-07	0	CXCL10_CXCR3	Cxcl10 - Cxcr3	CXCL	Secreted Signaling	KEGG: mmu04060	mutants	0.934827	0.268	0.037	0.00939631	0.319049	0.266	0.157	8.10938e-12
c6	CD4+ T lymphocytes	Cxcl10	Cxcr3	2.95228e-06	0	CXCL10_CXCR3	Cxcl10 - Cxcr3	CXCL	Secreted Signaling	KEGG: mmu04060	mutants	0.933524	0.602	0.216	8.54363e-12	0.319049	0.266	0.157	8.10938e-12
c7	CD4+ T lymphocytes	Cxcl10	Cxcr3	1.97428e-06	0	CXCL10_CXCR3	Cxcl10 - Cxcr3	CXCL	Secreted Signaling	KEGG: mmu04060	mutants	1.67559	0.554	0	0.00811059	0.319049	0.266	0.157	8.10938e-12
luminal	CD4+ T lymphocytes	Cxcl10	Cxcr3	3.8977e-06	0	CXCL10_CXCR3	Cxcl10 - Cxcr3	CXCL	Secreted Signaling	KEGG: mmu04060	mutants	1.05597	0.297	0.011	0	0.319049	0.266	0.157	8.10938e-12
c0	B cells	Cxcl12	Cxcr4	1.13427e-06	0	CXCL12_CXCR4	Cxcl12 - Cxcr4	CXCL	Secreted Signaling	KEGG: mmu04060	mutants	0.714502	0.523	0.343	3.46113e-11	-0.353222	0.376	0.636	3.09776e-08
c1	B cells	Cxcl12	Cxcr4	2.46338e-06	0	CXCL12_CXCR4	Cxcl12 - Cxcr4	CXCL	Secreted Signaling	KEGG: mmu04060	mutants	0.191637	0.654	0.678	0.0257903	-0.353222	0.376	0.636	3.09776e-08
c2	B cells	Cxcl12	Cxcr4	6.95825e-08	0	CXCL12_CXCR4	Cxcl12 - Cxcr4	CXCL	Secreted Signaling	KEGG: mmu04060	mutants	0.165927	0.293	0.295	0.928404	-0.353222	0.376	0.636	3.09776e-08
c3	B cells	Cxcl12	Cxcr4	8.68041e-07	0	CXCL12_CXCR4	Cxcl12 - Cxcr4	CXCL	Secreted Signaling	KEGG: mmu04060	mutants	0.271251	0.575	0.493	0.00954534	-0.353222	0.376	0.636	3.09776e-08
c0	CD4+ T lymphocytes	Cxcl12	Cxcr4	6.67834e-06	0	CXCL12_CXCR4	Cxcl12 - Cxcr4	CXCL	Secreted Signaling	KEGG: mmu04060	mutants	0.714502	0.523	0.343	3.46113e-11	0.161712	0.451	0.421	0.00180573
c1	CD4+ T lymphocytes	Cxcl12	Cxcr4	1.44958e-05	0	CXCL12_CXCR4	Cxcl12 - Cxcr4	CXCL	Secreted Signaling	KEGG: mmu04060	mutants	0.191637	0.654	0.678	0.0257903	0.161712	0.451	0.421	0.00180573
c2	CD4+ T lymphocytes	Cxcl12	Cxcr4	4.09956e-07	0	CXCL12_CXCR4	Cxcl12 - Cxcr4	CXCL	Secreted Signaling	KEGG: mmu04060	mutants	0.165927	0.293	0.295	0.928404	0.161712	0.451	0.421	0.00180573
c3	CD4+ T lymphocytes	Cxcl12	Cxcr4	5.10955e-06	0	CXCL12_CXCR4	Cxcl12 - Cxcr4	CXCL	Secreted Signaling	KEGG: mmu04060	mutants	0.271251	0.575	0.493	0.00954534	0.161712	0.451	0.421	0.00180573
c0	NK/cytoxic T lymphocytes	Cxcl12	Cxcr4	1.86347e-05	0	CXCL12_CXCR4	Cxcl12 - Cxcr4	CXCL	Secreted Signaling	KEGG: mmu04060	mutants	0.714502	0.523	0.343	3.46113e-11	-0.222014	0.289	0.347	1.18116e-16
c1	NK/cytoxic T lymphocytes	Cxcl12	Cxcr4	4.05512e-05	0	CXCL12_CXCR4	Cxcl12 - Cxcr4	CXCL	Secreted Signaling	KEGG: mmu04060	mutants	0.191637	0.654	0.678	0.0257903	-0.222014	0.289	0.347	1.18116e-16
c2	NK/cytoxic T lymphocytes	Cxcl12	Cxcr4	1.14048e-06	0	CXCL12_CXCR4	Cxcl12 - Cxcr4	CXCL	Secreted Signaling	KEGG: mmu04060	mutants	0.165927	0.293	0.295	0.928404	-0.222014	0.289	0.347	1.18116e-16
c3	NK/cytoxic T lymphocytes	Cxcl12	Cxcr4	1.42739e-05	0	CXCL12_CXCR4	Cxcl12 - Cxcr4	CXCL	Secreted Signaling	KEGG: mmu04060	mutants	0.271251	0.575	0.493	0.00954534	-0.222014	0.289	0.347	1.18116e-16
c0	Treg	Cxcl12	Cxcr4	4.13924e-06	0	CXCL12_CXCR4	Cxcl12 - Cxcr4	CXCL	Secreted Signaling	KEGG: mmu04060	mutants	0.714502	0.523	0.343	3.46113e-11	#N/A	#N/A	#N/A	#N/A
c1	Treg	Cxcl12	Cxcr4	8.99083e-06	0	CXCL12_CXCR4	Cxcl12 - Cxcr4	CXCL	Secreted Signaling	KEGG: mmu04060	mutants	0.191637	0.654	0.678	0.0257903	#N/A	#N/A	#N/A	#N/A
c2	Treg	Cxcl12	Cxcr4	2.53881e-07	0	CXCL12_CXCR4	Cxcl12 - Cxcr4	CXCL	Secreted Signaling	KEGG: mmu04060	mutants	0.165927	0.293	0.295	0.928404	#N/A	#N/A	#N/A	#N/A
c3	Treg	Cxcl12	Cxcr4	3.16792e-06	0	CXCL12_CXCR4	Cxcl12 - Cxcr4	CXCL	Secreted Signaling	KEGG: mmu04060	mutants	0.271251	0.575	0.493	0.00954534	#N/A	#N/A	#N/A	#N/A
c0	dendritic cells	Cxcl12	Cxcr4	2.76187e-06	0	CXCL12_CXCR4	Cxcl12 - Cxcr4	CXCL	Secreted Signaling	KEGG: mmu04060	mutants	0.714502	0.523	0.343	3.46113e-11	#N/A	#N/A	#N/A	#N/A
c1	dendritic cells	Cxcl12	Cxcr4	6.01029e-06	0	CXCL12_CXCR4	Cxcl12 - Cxcr4	CXCL	Secreted Signaling	KEGG: mmu04060	mutants	0.191637	0.654	0.678	0.0257903	#N/A	#N/A	#N/A	#N/A
c2	dendritic cells	Cxcl12	Cxcr4	1.69027e-07	0	CXCL12_CXCR4	Cxcl12 - Cxcr4	CXCL	Secreted Signaling	KEGG: mmu04060	mutants	0.165927	0.293	0.295	0.928404	#N/A	#N/A	#N/A	#N/A
c3	dendritic cells	Cxcl12	Cxcr4	2.11557e-06	0	CXCL12_CXCR4	Cxcl12 - Cxcr4	CXCL	Secreted Signaling	KEGG: mmu04060	mutants	0.271251	0.575	0.493	0.00954534	#N/A	#N/A	#N/A	#N/A
c0	monocytes/macrophages	Cxcl12	Cxcr4	2.93476e-05	0	CXCL12_CXCR4	Cxcl12 - Cxcr4	CXCL	Secreted Signaling	KEGG: mmu04060	mutants	0.714502	0.523	0.343	3.46113e-11	-0.562834	0.286	0.546	6.57702e-79
c1	monocytes/macrophages	Cxcl12	Cxcr4	6.3871e-05	0	CXCL12_CXCR4	Cxcl12 - Cxcr4	CXCL	Secreted Signaling	KEGG: mmu04060	mutants	0.191637	0.654	0.678	0.0257903	-0.562834	0.286	0.546	6.57702e-79
c2	monocytes/macrophages	Cxcl12	Cxcr4	1.7959e-06	0	CXCL12_CXCR4	Cxcl12 - Cxcr4	CXCL	Secreted Signaling	KEGG: mmu04060	mutants	0.165927	0.293	0.295	0.928404	-0.562834	0.286	0.546	6.57702e-79
c3	monocytes/macrophages	Cxcl12	Cxcr4	2.2481e-05	0	CXCL12_CXCR4	Cxcl12 - Cxcr4	CXCL	Secreted Signaling	KEGG: mmu04060	mutants	0.271251	0.575	0.493	0.00954534	-0.562834	0.286	0.546	6.57702e-79
c0	c1	Cxcl12	Ackr3	2.67316e-06	0	CXCL12_ACKR3	Cxcl12 - Ackr3	CXCL	Secreted Signaling	KEGG: mmu04060	mutants	0.714502	0.523	0.343	3.46113e-11	-0.879574	0.397	0.658	1.48314e-63
c1	c1	Cxcl12	Ackr3	5.81661e-06	0	CXCL12_ACKR3	Cxcl12 - Ackr3	CXCL	Secreted Signaling	KEGG: mmu04060	mutants	0.191637	0.654	0.678	0.0257903	-0.879574	0.397	0.658	1.48314e-63
c2	c1	Cxcl12	Ackr3	1.6362e-07	0	CXCL12_ACKR3	Cxcl12 - Ackr3	CXCL	Secreted Signaling	KEGG: mmu04060	mutants	0.165927	0.293	0.295	0.928404	-0.879574	0.397	0.658	1.48314e-63
c3	c1	Cxcl12	Ackr3	2.04752e-06	0	CXCL12_ACKR3	Cxcl12 - Ackr3	CXCL	Secreted Signaling	KEGG: mmu04060	mutants	0.271251	0.575	0.493	0.00954534	-0.879574	0.397	0.658	1.48314e-63
c0	c2	Cxcl12	Ackr3	3.44024e-07	0	CXCL12_ACKR3	Cxcl12 - Ackr3	CXCL	Secreted Signaling	KEGG: mmu04060	mutants	0.714502	0.523	0.343	3.46113e-11	-0.463892	0.288	0.429	0.00931547
c1	c2	Cxcl12	Ackr3	7.48596e-07	0	CXCL12_ACKR3	Cxcl12 - Ackr3	CXCL	Secreted Signaling	KEGG: mmu04060	mutants	0.191637	0.654	0.678	0.0257903	-0.463892	0.288	0.429	0.00931547
c2	c2	Cxcl12	Ackr3	2.10563e-08	0	CXCL12_ACKR3	Cxcl12 - Ackr3	CXCL	Secreted Signaling	KEGG: mmu04060	mutants	0.165927	0.293	0.295	0.928404	-0.463892	0.288	0.429	0.00931547
c3	c2	Cxcl12	Ackr3	2.63511e-07	0	CXCL12_ACKR3	Cxcl12 - Ackr3	CXCL	Secreted Signaling	KEGG: mmu04060	mutants	0.271251	0.575	0.493	0.00954534	-0.463892	0.288	0.429	0.00931547
c0	c3	Cxcl12	Ackr3	1.18477e-06	0	CXCL12_ACKR3	Cxcl12 - Ackr3	CXCL	Secreted Signaling	KEGG: mmu04060	mutants	0.714502	0.523	0.343	3.46113e-11	#N/A	#N/A	#N/A	#N/A
c1	c3	Cxcl12	Ackr3	2.57788e-06	0	CXCL12_ACKR3	Cxcl12 - Ackr3	CXCL	Secreted Signaling	KEGG: mmu04060	mutants	0.191637	0.654	0.678	0.0257903	#N/A	#N/A	#N/A	#N/A
c2	c3	Cxcl12	Ackr3	7.25208e-08	0	CXCL12_ACKR3	Cxcl12 - Ackr3	CXCL	Secreted Signaling	KEGG: mmu04060	mutants	0.165927	0.293	0.295	0.928404	#N/A	#N/A	#N/A	#N/A
c3	c3	Cxcl12	Ackr3	9.07464e-07	0	CXCL12_ACKR3	Cxcl12 - Ackr3	CXCL	Secreted Signaling	KEGG: mmu04060	mutants	0.271251	0.575	0.493	0.00954534	#N/A	#N/A	#N/A	#N/A
c0	c5	Cxcl12	Ackr3	6.82858e-07	0	CXCL12_ACKR3	Cxcl12 - Ackr3	CXCL	Secreted Signaling	KEGG: mmu04060	mutants	0.714502	0.523	0.343	3.46113e-11	-0.617434	0.322	0.185	0.318881
c1	c5	Cxcl12	Ackr3	1.48849e-06	0	CXCL12_ACKR3	Cxcl12 - Ackr3	CXCL	Secreted Signaling	KEGG: mmu04060	mutants	0.191637	0.654	0.678	0.0257903	-0.617434	0.322	0.185	0.318881
c2	c5	Cxcl12	Ackr3	4.17099e-08	0	CXCL12_ACKR3	Cxcl12 - Ackr3	CXCL	Secreted Signaling	KEGG: mmu04060	mutants	0.165927	0.293	0.295	0.928404	-0.617434	0.322	0.185	0.318881
c3	c5	Cxcl12	Ackr3	5.23462e-07	0	CXCL12_ACKR3	Cxcl12 - Ackr3	CXCL	Secreted Signaling	KEGG: mmu04060	mutants	0.271251	0.575	0.493	0.00954534	-0.617434	0.322	0.185	0.318881
basal	CD4+ T lymphocytes	Cxcl16	Cxcr6	2.64215e-05	0	CXCL16_CXCR6	Cxcl16 - Cxcr6	CXCL	Secreted Signaling	KEGG: mmu04060	mutants	0.14037	0.558	0.51	3.04429e-11	0.796751	0.385	0.143	8.11754e-44
c5	CD4+ T lymphocytes	Cxcl16	Cxcr6	2.53271e-06	0	CXCL16_CXCR6	Cxcl16 - Cxcr6	CXCL	Secreted Signaling	KEGG: mmu04060	mutants	0.347121	0.584	0.074	7.93408e-06	0.796751	0.385	0.143	8.11754e-44
luminal	CD4+ T lymphocytes	Cxcl16	Cxcr6	3.6997e-05	0	CXCL16_CXCR6	Cxcl16 - Cxcr6	CXCL	Secreted Signaling	KEGG: mmu04060	mutants	0.497946	0.556	0.106	0	0.796751	0.385	0.143	8.11754e-44
basal	NK/cytoxic T lymphocytes	Cxcl16	Cxcr6	0.000285356	0	CXCL16_CXCR6	Cxcl16 - Cxcr6	CXCL	Secreted Signaling	KEGG: mmu04060	mutants	0.14037	0.558	0.51	3.04429e-11	0.124216	0.527	0.44	4.26212e-19
c5	NK/cytoxic T lymphocytes	Cxcl16	Cxcr6	2.74669e-05	0	CXCL16_CXCR6	Cxcl16 - Cxcr6	CXCL	Secreted Signaling	KEGG: mmu04060	mutants	0.347121	0.584	0.074	7.93408e-06	0.124216	0.527	0.44	4.26212e-19
luminal	NK/cytoxic T lymphocytes	Cxcl16	Cxcr6	0.000400735	0	CXCL16_CXCR6	Cxcl16 - Cxcr6	CXCL	Secreted Signaling	KEGG: mmu04060	mutants	0.497946	0.556	0.106	0	0.124216	0.527	0.44	4.26212e-19
basal	Treg	Cxcl16	Cxcr6	8.33571e-05	0	CXCL16_CXCR6	Cxcl16 - Cxcr6	CXCL	Secreted Signaling	KEGG: mmu04060	mutants	0.14037	0.558	0.51	3.04429e-11	-0.280478	0.793	0.865	3.35904e-10
c5	Treg	Cxcl16	Cxcr6	8.09759e-06	0	CXCL16_CXCR6	Cxcl16 - Cxcr6	CXCL	Secreted Signaling	KEGG: mmu04060	mutants	0.347121	0.584	0.074	7.93408e-06	-0.280478	0.793	0.865	3.35904e-10
luminal	Treg	Cxcl16	Cxcr6	0.000117819	0	CXCL16_CXCR6	Cxcl16 - Cxcr6	CXCL	Secreted Signaling	KEGG: mmu04060	mutants	0.497946	0.556	0.106	0	-0.280478	0.793	0.865	3.35904e-10
basal	monocytes/macrophages	Cxcl16	Cxcr6	0.000164891	0	CXCL16_CXCR6	Cxcl16 - Cxcr6	CXCL	Secreted Signaling	KEGG: mmu04060	mutants	0.14037	0.558	0.51	3.04429e-11	0.880708	0.336	0.007	9.55382e-114
c5	monocytes/macrophages	Cxcl16	Cxcr6	1.57898e-05	0	CXCL16_CXCR6	Cxcl16 - Cxcr6	CXCL	Secreted Signaling	KEGG: mmu04060	mutants	0.347121	0.584	0.074	7.93408e-06	0.880708	0.336	0.007	9.55382e-114
luminal	monocytes/macrophages	Cxcl16	Cxcr6	0.000230722	0	CXCL16_CXCR6	Cxcl16 - Cxcr6	CXCL	Secreted Signaling	KEGG: mmu04060	mutants	0.497946	0.556	0.106	0	0.880708	0.336	0.007	9.55382e-114
basal	B cells	Mif	CD74_CXCR4	3.1832e-05	0	MIF_CD74_CXCR4	Mif - (Cd74+Cxcr4)	MIF	Secreted Signaling	PMID: 29637711; PMID: 24760155	mutants	0.16818	0.792	0.785	0.000235429	-0.286676	0.6855	0.8155	1.65017e-08
c0	B cells	Mif	CD74_CXCR4	1.06802e-05	0	MIF_CD74_CXCR4	Mif - (Cd74+Cxcr4)	MIF	Secreted Signaling	PMID: 29637711; PMID: 24760155	mutants	0.732498	0.867	0.699	1.50362e-29	-0.286676	0.6855	0.8155	1.65017e-08
c1	B cells	Mif	CD74_CXCR4	6.01162e-06	0	MIF_CD74_CXCR4	Mif - (Cd74+Cxcr4)	MIF	Secreted Signaling	PMID: 29637711; PMID: 24760155	mutants	0.147282	0.627	0.641	0.134726	-0.286676	0.6855	0.8155	1.65017e-08
c2	B cells	Mif	CD74_CXCR4	4.95655e-07	0	MIF_CD74_CXCR4	Mif - (Cd74+Cxcr4)	MIF	Secreted Signaling	PMID: 29637711; PMID: 24760155	mutants	0.97801	0.439	0.419	0.0383101	-0.286676	0.6855	0.8155	1.65017e-08
c3	B cells	Mif	CD74_CXCR4	2.75177e-06	0	MIF_CD74_CXCR4	Mif - (Cd74+Cxcr4)	MIF	Secreted Signaling	PMID: 29637711; PMID: 24760155	mutants	0.286387	0.667	0.592	0.00363399	-0.286676	0.6855	0.8155	1.65017e-08
c6	B cells	Mif	CD74_CXCR4	9.48521e-06	0	MIF_CD74_CXCR4	Mif - (Cd74+Cxcr4)	MIF	Secreted Signaling	PMID: 29637711; PMID: 24760155	mutants	1.49503	0.958	0.814	9.61815e-41	-0.286676	0.6855	0.8155	1.65017e-08
c7	B cells	Mif	CD74_CXCR4	8.56388e-06	0	MIF_CD74_CXCR4	Mif - (Cd74+Cxcr4)	MIF	Secreted Signaling	PMID: 29637711; PMID: 24760155	mutants	1.86312	0.983	0.571	2.74859e-05	-0.286676	0.6855	0.8155	1.65017e-08
dendritic cells	B cells	Mif	CD74_CXCR4	7.58754e-06	0	MIF_CD74_CXCR4	Mif - (Cd74+Cxcr4)	MIF	Secreted Signaling	PMID: 29637711; PMID: 24760155	mutants	0.509557	0.722	0.664	1.36314e-10	-0.286676	0.6855	0.8155	1.65017e-08
luminal	B cells	Mif	CD74_CXCR4	0.000114371	0	MIF_CD74_CXCR4	Mif - (Cd74+Cxcr4)	MIF	Secreted Signaling	PMID: 29637711; PMID: 24760155	mutants	1.35226	0.853	0.461	0	-0.286676	0.6855	0.8155	1.65017e-08
monocytes/macrophages	B cells	Mif	CD74_CXCR4	0.000172559	0	MIF_CD74_CXCR4	Mif - (Cd74+Cxcr4)	MIF	Secreted Signaling	PMID: 29637711; PMID: 24760155	mutants	1.35433	0.804	0.432	6.92696e-300	-0.286676	0.6855	0.8155	1.65017e-08
basal	dendritic cells	Mif	CD74_CXCR4	0.000107012	0	MIF_CD74_CXCR4	Mif - (Cd74+Cxcr4)	MIF	Secreted Signaling	PMID: 29637711; PMID: 24760155	mutants	0.16818	0.792	0.785	0.000235429	-0.183697	0.999	0.992	1.95273e-07
c0	dendritic cells	Mif	CD74_CXCR4	3.61171e-05	0	MIF_CD74_CXCR4	Mif - (Cd74+Cxcr4)	MIF	Secreted Signaling	PMID: 29637711; PMID: 24760155	mutants	0.732498	0.867	0.699	1.50362e-29	-0.183697	0.999	0.992	1.95273e-07
c1	dendritic cells	Mif	CD74_CXCR4	2.01371e-05	0	MIF_CD74_CXCR4	Mif - (Cd74+Cxcr4)	MIF	Secreted Signaling	PMID: 29637711; PMID: 24760155	mutants	0.147282	0.627	0.641	0.134726	-0.183697	0.999	0.992	1.95273e-07
c2	dendritic cells	Mif	CD74_CXCR4	1.6564e-06	0	MIF_CD74_CXCR4	Mif - (Cd74+Cxcr4)	MIF	Secreted Signaling	PMID: 29637711; PMID: 24760155	mutants	0.97801	0.439	0.419	0.0383101	-0.183697	0.999	0.992	1.95273e-07
c3	dendritic cells	Mif	CD74_CXCR4	9.22031e-06	0	MIF_CD74_CXCR4	Mif - (Cd74+Cxcr4)	MIF	Secreted Signaling	PMID: 29637711; PMID: 24760155	mutants	0.286387	0.667	0.592	0.00363399	-0.183697	0.999	0.992	1.95273e-07
c6	dendritic cells	Mif	CD74_CXCR4	3.22148e-05	0	MIF_CD74_CXCR4	Mif - (Cd74+Cxcr4)	MIF	Secreted Signaling	PMID: 29637711; PMID: 24760155	mutants	1.49503	0.958	0.814	9.61815e-41	-0.183697	0.999	0.992	1.95273e-07
c7	dendritic cells	Mif	CD74_CXCR4	2.90618e-05	0	MIF_CD74_CXCR4	Mif - (Cd74+Cxcr4)	MIF	Secreted Signaling	PMID: 29637711; PMID: 24760155	mutants	1.86312	0.983	0.571	2.74859e-05	-0.183697	0.999	0.992	1.95273e-07
dendritic cells	dendritic cells	Mif	CD74_CXCR4	2.54449e-05	0	MIF_CD74_CXCR4	Mif - (Cd74+Cxcr4)	MIF	Secreted Signaling	PMID: 29637711; PMID: 24760155	mutants	0.509557	0.722	0.664	1.36314e-10	-0.183697	0.999	0.992	1.95273e-07
luminal	dendritic cells	Mif	CD74_CXCR4	0.000387272	0	MIF_CD74_CXCR4	Mif - (Cd74+Cxcr4)	MIF	Secreted Signaling	PMID: 29637711; PMID: 24760155	mutants	1.35226	0.853	0.461	0	-0.183697	0.999	0.992	1.95273e-07
monocytes/macrophages	dendritic cells	Mif	CD74_CXCR4	0.000583437	0	MIF_CD74_CXCR4	Mif - (Cd74+Cxcr4)	MIF	Secreted Signaling	PMID: 29637711; PMID: 24760155	mutants	1.35433	0.804	0.432	6.92696e-300	-0.183697	0.999	0.992	1.95273e-07
basal	monocytes/macrophages	Mif	CD74_CXCR4	0.000986157	0	MIF_CD74_CXCR4	Mif - (Cd74+Cxcr4)	MIF	Secreted Signaling	PMID: 29637711; PMID: 24760155	mutants	0.16818	0.792	0.785	0.000235429	-0.783262	0.6285	0.733	3.73919e-37
c0	monocytes/macrophages	Mif	CD74_CXCR4	0.000334222	0	MIF_CD74_CXCR4	Mif - (Cd74+Cxcr4)	MIF	Secreted Signaling	PMID: 29637711; PMID: 24760155	mutants	0.732498	0.867	0.699	1.50362e-29	-0.783262	0.6285	0.733	3.73919e-37
c1	monocytes/macrophages	Mif	CD74_CXCR4	0.000185106	0	MIF_CD74_CXCR4	Mif - (Cd74+Cxcr4)	MIF	Secreted Signaling	PMID: 29637711; PMID: 24760155	mutants	0.147282	0.627	0.641	0.134726	-0.783262	0.6285	0.733	3.73919e-37
c2	monocytes/macrophages	Mif	CD74_CXCR4	1.52012e-05	0	MIF_CD74_CXCR4	Mif - (Cd74+Cxcr4)	MIF	Secreted Signaling	PMID: 29637711; PMID: 24760155	mutants	0.97801	0.439	0.419	0.0383101	-0.783262	0.6285	0.733	3.73919e-37
c3	monocytes/macrophages	Mif	CD74_CXCR4	8.4773e-05	0	MIF_CD74_CXCR4	Mif - (Cd74+Cxcr4)	MIF	Secreted Signaling	PMID: 29637711; PMID: 24760155	mutants	0.286387	0.667	0.592	0.00363399	-0.783262	0.6285	0.733	3.73919e-37
c6	monocytes/macrophages	Mif	CD74_CXCR4	0.000299028	0	MIF_CD74_CXCR4	Mif - (Cd74+Cxcr4)	MIF	Secreted Signaling	PMID: 29637711; PMID: 24760155	mutants	1.49503	0.958	0.814	9.61815e-41	-0.783262	0.6285	0.733	3.73919e-37
c7	monocytes/macrophages	Mif	CD74_CXCR4	0.000269602	0	MIF_CD74_CXCR4	Mif - (Cd74+Cxcr4)	MIF	Secreted Signaling	PMID: 29637711; PMID: 24760155	mutants	1.86312	0.983	0.571	2.74859e-05	-0.783262	0.6285	0.733	3.73919e-37
dendritic cells	monocytes/macrophages	Mif	CD74_CXCR4	0.000234083	0	MIF_CD74_CXCR4	Mif - (Cd74+Cxcr4)	MIF	Secreted Signaling	PMID: 29637711; PMID: 24760155	mutants	0.509557	0.722	0.664	1.36314e-10	-0.783262	0.6285	0.733	3.73919e-37
luminal	monocytes/macrophages	Mif	CD74_CXCR4	0.00358709	0	MIF_CD74_CXCR4	Mif - (Cd74+Cxcr4)	MIF	Secreted Signaling	PMID: 29637711; PMID: 24760155	mutants	1.35226	0.853	0.461	0	-0.783262	0.6285	0.733	3.73919e-37
monocytes/macrophages	monocytes/macrophages	Mif	CD74_CXCR4	0.00539837	0	MIF_CD74_CXCR4	Mif - (Cd74+Cxcr4)	MIF	Secreted Signaling	PMID: 29637711; PMID: 24760155	mutants	1.35433	0.804	0.432	6.92696e-300	-0.783262	0.6285	0.733	3.73919e-37
basal	B cells	Mif	CD74_CD44	2.40583e-05	0.01	MIF_CD74_CD44	Mif - (Cd74+Cd44)	MIF	Secreted Signaling	PMID: 29637711; PMID: 26175090	mutants	0.16818	0.792	0.785	0.000235429	-0.220131	0.995	0.995	2.02574e-09
c0	B cells	Mif	CD74_CD44	8.13543e-06	0	MIF_CD74_CD44	Mif - (Cd74+Cd44)	MIF	Secreted Signaling	PMID: 29637711; PMID: 26175090	mutants	0.732498	0.867	0.699	1.50362e-29	-0.220131	0.995	0.995	2.02574e-09
c6	B cells	Mif	CD74_CD44	7.26672e-06	0	MIF_CD74_CD44	Mif - (Cd74+Cd44)	MIF	Secreted Signaling	PMID: 29637711; PMID: 26175090	mutants	1.49503	0.958	0.814	9.61815e-41	-0.220131	0.995	0.995	2.02574e-09
c7	B cells	Mif	CD74_CD44	6.55372e-06	0	MIF_CD74_CD44	Mif - (Cd74+Cd44)	MIF	Secreted Signaling	PMID: 29637711; PMID: 26175090	mutants	1.86312	0.983	0.571	2.74859e-05	-0.220131	0.995	0.995	2.02574e-09
luminal	B cells	Mif	CD74_CD44	8.72711e-05	0	MIF_CD74_CD44	Mif - (Cd74+Cd44)	MIF	Secreted Signaling	PMID: 29637711; PMID: 26175090	mutants	1.35226	0.853	0.461	0	-0.220131	0.995	0.995	2.02574e-09
monocytes/macrophages	B cells	Mif	CD74_CD44	0.000131413	0	MIF_CD74_CD44	Mif - (Cd74+Cd44)	MIF	Secreted Signaling	PMID: 29637711; PMID: 26175090	mutants	1.35433	0.804	0.432	6.92696e-300	-0.220131	0.995	0.995	2.02574e-09
basal	dendritic cells	Mif	CD74_CD44	0.00022253	0	MIF_CD74_CD44	Mif - (Cd74+Cd44)	MIF	Secreted Signaling	PMID: 29637711; PMID: 26175090	mutants	0.16818	0.792	0.785	0.000235429	-0.22543	0.8685	0.9185	7.28374e-05
c0	dendritic cells	Mif	CD74_CD44	7.30397e-05	0	MIF_CD74_CD44	Mif - (Cd74+Cd44)	MIF	Secreted Signaling	PMID: 29637711; PMID: 26175090	mutants	0.732498	0.867	0.699	1.50362e-29	-0.22543	0.8685	0.9185	7.28374e-05
c1	dendritic cells	Mif	CD74_CD44	4.26048e-05	0	MIF_CD74_CD44	Mif - (Cd74+Cd44)	MIF	Secreted Signaling	PMID: 29637711; PMID: 26175090	mutants	0.147282	0.627	0.641	0.134726	-0.22543	0.8685	0.9185	7.28374e-05
c2	dendritic cells	Mif	CD74_CD44	3.54477e-06	0	MIF_CD74_CD44	Mif - (Cd74+Cd44)	MIF	Secreted Signaling	PMID: 29637711; PMID: 26175090	mutants	0.97801	0.439	0.419	0.0383101	-0.22543	0.8685	0.9185	7.28374e-05
c3	dendritic cells	Mif	CD74_CD44	1.94802e-05	0	MIF_CD74_CD44	Mif - (Cd74+Cd44)	MIF	Secreted Signaling	PMID: 29637711; PMID: 26175090	mutants	0.286387	0.667	0.592	0.00363399	-0.22543	0.8685	0.9185	7.28374e-05
c6	dendritic cells	Mif	CD74_CD44	6.38568e-05	0	MIF_CD74_CD44	Mif - (Cd74+Cd44)	MIF	Secreted Signaling	PMID: 29637711; PMID: 26175090	mutants	1.49503	0.958	0.814	9.61815e-41	-0.22543	0.8685	0.9185	7.28374e-05
c7	dendritic cells	Mif	CD74_CD44	5.78253e-05	0	MIF_CD74_CD44	Mif - (Cd74+Cd44)	MIF	Secreted Signaling	PMID: 29637711; PMID: 26175090	mutants	1.86312	0.983	0.571	2.74859e-05	-0.22543	0.8685	0.9185	7.28374e-05
dendritic cells	dendritic cells	Mif	CD74_CD44	5.35396e-05	0	MIF_CD74_CD44	Mif - (Cd74+Cd44)	MIF	Secreted Signaling	PMID: 29637711; PMID: 26175090	mutants	0.509557	0.722	0.664	1.36314e-10	-0.22543	0.8685	0.9185	7.28374e-05
luminal	dendritic cells	Mif	CD74_CD44	0.000778411	0	MIF_CD74_CD44	Mif - (Cd74+Cd44)	MIF	Secreted Signaling	PMID: 29637711; PMID: 26175090	mutants	1.35226	0.853	0.461	0	-0.22543	0.8685	0.9185	7.28374e-05
monocytes/macrophages	dendritic cells	Mif	CD74_CD44	0.00118086	0	MIF_CD74_CD44	Mif - (Cd74+Cd44)	MIF	Secreted Signaling	PMID: 29637711; PMID: 26175090	mutants	1.35433	0.804	0.432	6.92696e-300	-0.22543	0.8685	0.9185	7.28374e-05
basal	monocytes/macrophages	Mif	CD74_CD44	0.00130727	0	MIF_CD74_CD44	Mif - (Cd74+Cd44)	MIF	Secreted Signaling	PMID: 29637711; PMID: 26175090	mutants	0.16818	0.792	0.785	0.000235429	-0.78713	0.71	0.8005	3.73919e-37
c0	monocytes/macrophages	Mif	CD74_CD44	0.00043988	0	MIF_CD74_CD44	Mif - (Cd74+Cd44)	MIF	Secreted Signaling	PMID: 29637711; PMID: 26175090	mutants	0.732498	0.867	0.699	1.50362e-29	-0.78713	0.71	0.8005	3.73919e-37
c1	monocytes/macrophages	Mif	CD74_CD44	0.000246448	0	MIF_CD74_CD44	Mif - (Cd74+Cd44)	MIF	Secreted Signaling	PMID: 29637711; PMID: 26175090	mutants	0.147282	0.627	0.641	0.134726	-0.78713	0.71	0.8005	3.73919e-37
c3	monocytes/macrophages	Mif	CD74_CD44	0.000112826	0	MIF_CD74_CD44	Mif - (Cd74+Cd44)	MIF	Secreted Signaling	PMID: 29637711; PMID: 26175090	mutants	0.286387	0.667	0.592	0.00363399	-0.78713	0.71	0.8005	3.73919e-37
c6	monocytes/macrophages	Mif	CD74_CD44	0.000391485	0	MIF_CD74_CD44	Mif - (Cd74+Cd44)	MIF	Secreted Signaling	PMID: 29637711; PMID: 26175090	mutants	1.49503	0.958	0.814	9.61815e-41	-0.78713	0.71	0.8005	3.73919e-37
c7	monocytes/macrophages	Mif	CD74_CD44	0.000353317	0	MIF_CD74_CD44	Mif - (Cd74+Cd44)	MIF	Secreted Signaling	PMID: 29637711; PMID: 26175090	mutants	1.86312	0.983	0.571	2.74859e-05	-0.78713	0.71	0.8005	3.73919e-37
dendritic cells	monocytes/macrophages	Mif	CD74_CD44	0.000311227	0	MIF_CD74_CD44	Mif - (Cd74+Cd44)	MIF	Secreted Signaling	PMID: 29637711; PMID: 26175090	mutants	0.509557	0.722	0.664	1.36314e-10	-0.78713	0.71	0.8005	3.73919e-37
luminal	monocytes/macrophages	Mif	CD74_CD44	0.00471353	0	MIF_CD74_CD44	Mif - (Cd74+Cd44)	MIF	Secreted Signaling	PMID: 29637711; PMID: 26175090	mutants	1.35226	0.853	0.461	0	-0.78713	0.71	0.8005	3.73919e-37
monocytes/macrophages	monocytes/macrophages	Mif	CD74_CD44	0.00710648	0	MIF_CD74_CD44	Mif - (Cd74+Cd44)	MIF	Secreted Signaling	PMID: 29637711; PMID: 26175090	mutants	1.35433	0.804	0.432	6.92696e-300	-0.78713	0.71	0.8005	3.73919e-37
basal	c1	Mif	Ackr3	2.08746e-05	0	MIF_ACKR3	Mif - Ackr3	MIF	Secreted Signaling	PMID: 26175090	mutants	0.16818	0.792	0.785	0.000235429	-0.879574	0.397	0.658	1.48314e-63
c0	c1	Mif	Ackr3	7.19434e-06	0	MIF_ACKR3	Mif - Ackr3	MIF	Secreted Signaling	PMID: 26175090	mutants	0.732498	0.867	0.699	1.50362e-29	-0.879574	0.397	0.658	1.48314e-63
c1	c1	Mif	Ackr3	3.87943e-06	0	MIF_ACKR3	Mif - Ackr3	MIF	Secreted Signaling	PMID: 26175090	mutants	0.147282	0.627	0.641	0.134726	-0.879574	0.397	0.658	1.48314e-63
c2	c1	Mif	Ackr3	3.16549e-07	0	MIF_ACKR3	Mif - Ackr3	MIF	Secreted Signaling	PMID: 26175090	mutants	0.97801	0.439	0.419	0.0383101	-0.879574	0.397	0.658	1.48314e-63
c3	c1	Mif	Ackr3	1.77809e-06	0	MIF_ACKR3	Mif - Ackr3	MIF	Secreted Signaling	PMID: 26175090	mutants	0.286387	0.667	0.592	0.00363399	-0.879574	0.397	0.658	1.48314e-63
c6	c1	Mif	Ackr3	6.51842e-06	0	MIF_ACKR3	Mif - Ackr3	MIF	Secreted Signaling	PMID: 26175090	mutants	1.49503	0.958	0.814	9.61815e-41	-0.879574	0.397	0.658	1.48314e-63
c7	c1	Mif	Ackr3	5.86277e-06	0	MIF_ACKR3	Mif - Ackr3	MIF	Secreted Signaling	PMID: 26175090	mutants	1.86312	0.983	0.571	2.74859e-05	-0.879574	0.397	0.658	1.48314e-63
dendritic cells	c1	Mif	Ackr3	4.92127e-06	0	MIF_ACKR3	Mif - Ackr3	MIF	Secreted Signaling	PMID: 26175090	mutants	0.509557	0.722	0.664	1.36314e-10	-0.879574	0.397	0.658	1.48314e-63
luminal	c1	Mif	Ackr3	7.75081e-05	0	MIF_ACKR3	Mif - Ackr3	MIF	Secreted Signaling	PMID: 26175090	mutants	1.35226	0.853	0.461	0	-0.879574	0.397	0.658	1.48314e-63
monocytes/macrophages	c1	Mif	Ackr3	0.000116144	0	MIF_ACKR3	Mif - Ackr3	MIF	Secreted Signaling	PMID: 26175090	mutants	1.35433	0.804	0.432	6.92696e-300	-0.879574	0.397	0.658	1.48314e-63
basal	c2	Mif	Ackr3	2.68658e-06	0	MIF_ACKR3	Mif - Ackr3	MIF	Secreted Signaling	PMID: 26175090	mutants	0.16818	0.792	0.785	0.000235429	-0.463892	0.288	0.429	0.00931547
c0	c2	Mif	Ackr3	9.2597e-07	0	MIF_ACKR3	Mif - Ackr3	MIF	Secreted Signaling	PMID: 26175090	mutants	0.732498	0.867	0.699	1.50362e-29	-0.463892	0.288	0.429	0.00931547
c1	c2	Mif	Ackr3	4.99267e-07	0	MIF_ACKR3	Mif - Ackr3	MIF	Secreted Signaling	PMID: 26175090	mutants	0.147282	0.627	0.641	0.134726	-0.463892	0.288	0.429	0.00931547
c2	c2	Mif	Ackr3	4.07376e-08	0	MIF_ACKR3	Mif - Ackr3	MIF	Secreted Signaling	PMID: 26175090	mutants	0.97801	0.439	0.419	0.0383101	-0.463892	0.288	0.429	0.00931547
c3	c2	Mif	Ackr3	2.28834e-07	0	MIF_ACKR3	Mif - Ackr3	MIF	Secreted Signaling	PMID: 26175090	mutants	0.286387	0.667	0.592	0.00363399	-0.463892	0.288	0.429	0.00931547
c6	c2	Mif	Ackr3	8.39012e-07	0	MIF_ACKR3	Mif - Ackr3	MIF	Secreted Signaling	PMID: 26175090	mutants	1.49503	0.958	0.814	9.61815e-41	-0.463892	0.288	0.429	0.00931547
c7	c2	Mif	Ackr3	7.54614e-07	0	MIF_ACKR3	Mif - Ackr3	MIF	Secreted Signaling	PMID: 26175090	mutants	1.86312	0.983	0.571	2.74859e-05	-0.463892	0.288	0.429	0.00931547
dendritic cells	c2	Mif	Ackr3	6.33355e-07	0	MIF_ACKR3	Mif - Ackr3	MIF	Secreted Signaling	PMID: 26175090	mutants	0.509557	0.722	0.664	1.36314e-10	-0.463892	0.288	0.429	0.00931547
luminal	c2	Mif	Ackr3	9.97605e-06	0	MIF_ACKR3	Mif - Ackr3	MIF	Secreted Signaling	PMID: 26175090	mutants	1.35226	0.853	0.461	0	-0.463892	0.288	0.429	0.00931547
monocytes/macrophages	c2	Mif	Ackr3	1.49487e-05	0	MIF_ACKR3	Mif - Ackr3	MIF	Secreted Signaling	PMID: 26175090	mutants	1.35433	0.804	0.432	6.92696e-300	-0.463892	0.288	0.429	0.00931547
basal	c3	Mif	Ackr3	9.25143e-06	0	MIF_ACKR3	Mif - Ackr3	MIF	Secreted Signaling	PMID: 26175090	mutants	0.16818	0.792	0.785	0.000235429	#N/A	#N/A	#N/A	#N/A
c0	c3	Mif	Ackr3	3.18824e-06	0	MIF_ACKR3	Mif - Ackr3	MIF	Secreted Signaling	PMID: 26175090	mutants	0.732498	0.867	0.699	1.50362e-29	#N/A	#N/A	#N/A	#N/A
c1	c3	Mif	Ackr3	1.71939e-06	0	MIF_ACKR3	Mif - Ackr3	MIF	Secreted Signaling	PMID: 26175090	mutants	0.147282	0.627	0.641	0.134726	#N/A	#N/A	#N/A	#N/A
c2	c3	Mif	Ackr3	1.403e-07	0	MIF_ACKR3	Mif - Ackr3	MIF	Secreted Signaling	PMID: 26175090	mutants	0.97801	0.439	0.419	0.0383101	#N/A	#N/A	#N/A	#N/A
c3	c3	Mif	Ackr3	7.88061e-07	0	MIF_ACKR3	Mif - Ackr3	MIF	Secreted Signaling	PMID: 26175090	mutants	0.286387	0.667	0.592	0.00363399	#N/A	#N/A	#N/A	#N/A
c6	c3	Mif	Ackr3	2.88855e-06	0	MIF_ACKR3	Mif - Ackr3	MIF	Secreted Signaling	PMID: 26175090	mutants	1.49503	0.958	0.814	9.61815e-41	#N/A	#N/A	#N/A	#N/A
c7	c3	Mif	Ackr3	2.59803e-06	0	MIF_ACKR3	Mif - Ackr3	MIF	Secreted Signaling	PMID: 26175090	mutants	1.86312	0.983	0.571	2.74859e-05	#N/A	#N/A	#N/A	#N/A
dendritic cells	c3	Mif	Ackr3	2.18112e-06	0	MIF_ACKR3	Mif - Ackr3	MIF	Secreted Signaling	PMID: 26175090	mutants	0.509557	0.722	0.664	1.36314e-10	#N/A	#N/A	#N/A	#N/A
luminal	c3	Mif	Ackr3	3.43479e-05	0	MIF_ACKR3	Mif - Ackr3	MIF	Secreted Signaling	PMID: 26175090	mutants	1.35226	0.853	0.461	0	#N/A	#N/A	#N/A	#N/A
monocytes/macrophages	c3	Mif	Ackr3	5.14705e-05	0	MIF_ACKR3	Mif - Ackr3	MIF	Secreted Signaling	PMID: 26175090	mutants	1.35433	0.804	0.432	6.92696e-300	#N/A	#N/A	#N/A	#N/A
basal	c5	Mif	Ackr3	5.34336e-06	0	MIF_ACKR3	Mif - Ackr3	MIF	Secreted Signaling	PMID: 26175090	mutants	0.16818	0.792	0.785	0.000235429	-0.617434	0.322	0.185	0.318881
c0	c5	Mif	Ackr3	1.8476e-06	0	MIF_ACKR3	Mif - Ackr3	MIF	Secreted Signaling	PMID: 26175090	mutants	0.732498	0.867	0.699	1.50362e-29	-0.617434	0.322	0.185	0.318881
c1	c5	Mif	Ackr3	9.91134e-07	0	MIF_ACKR3	Mif - Ackr3	MIF	Secreted Signaling	PMID: 26175090	mutants	0.147282	0.627	0.641	0.134726	-0.617434	0.322	0.185	0.318881
c2	c5	Mif	Ackr3	8.07746e-08	0	MIF_ACKR3	Mif - Ackr3	MIF	Secreted Signaling	PMID: 26175090	mutants	0.97801	0.439	0.419	0.0383101	-0.617434	0.322	0.185	0.318881
c3	c5	Mif	Ackr3	4.54344e-07	0	MIF_ACKR3	Mif - Ackr3	MIF	Secreted Signaling	PMID: 26175090	mutants	0.286387	0.667	0.592	0.00363399	-0.617434	0.322	0.185	0.318881
c6	c5	Mif	Ackr3	1.67821e-06	0	MIF_ACKR3	Mif - Ackr3	MIF	Secreted Signaling	PMID: 26175090	mutants	1.49503	0.958	0.814	9.61815e-41	-0.617434	0.322	0.185	0.318881
c7	c5	Mif	Ackr3	1.50868e-06	0	MIF_ACKR3	Mif - Ackr3	MIF	Secreted Signaling	PMID: 26175090	mutants	1.86312	0.983	0.571	2.74859e-05	-0.617434	0.322	0.185	0.318881
dendritic cells	c5	Mif	Ackr3	1.25806e-06	0	MIF_ACKR3	Mif - Ackr3	MIF	Secreted Signaling	PMID: 26175090	mutants	0.509557	0.722	0.664	1.36314e-10	-0.617434	0.322	0.185	0.318881
luminal	c5	Mif	Ackr3	1.992e-05	0	MIF_ACKR3	Mif - Ackr3	MIF	Secreted Signaling	PMID: 26175090	mutants	1.35226	0.853	0.461	0	-0.617434	0.322	0.185	0.318881
monocytes/macrophages	c5	Mif	Ackr3	2.98244e-05	0	MIF_ACKR3	Mif - Ackr3	MIF	Secreted Signaling	PMID: 26175090	mutants	1.35433	0.804	0.432	6.92696e-300	-0.617434	0.322	0.185	0.318881
c5	basal	Il6	IL6R_IL6ST	3.80966e-06	0	IL6_IL6R_IL6ST	Il6 - (Il6r+Il6st)	IL6	Secreted Signaling	KEGG: mmu04060	mutants	0.103323	0.523	0.148	0.00273346	#N/A	#N/A	#N/A	#N/A
c7	basal	Il6	IL6R_IL6ST	9.70511e-07	0	IL6_IL6R_IL6ST	Il6 - (Il6r+Il6st)	IL6	Secreted Signaling	KEGG: mmu04060	mutants	0.344237	0.379	0.286	0.630778	#N/A	#N/A	#N/A	#N/A
c5	c0	Il11	IL11R complex 1	4.03321e-07	0	IL11_IL11RA1_IL6ST	Il11 - (Il11ra1+Il6st)	IL6	Secreted Signaling	KEGG: mmu04060	mutants	0.403584	0.485	0.111	0.000455528	0.226896	0.4565	0.257	5.98172e-05
c5	c1	Il11	IL11R complex 1	2.01533e-06	0	IL11_IL11RA1_IL6ST	Il11 - (Il11ra1+Il6st)	IL6	Secreted Signaling	KEGG: mmu04060	mutants	0.403584	0.485	0.111	0.000455528	0.231311	0.628	0.701	0.000693484
c5	c3	Il11	IL11R complex 1	2.22815e-07	0	IL11_IL11RA1_IL6ST	Il11 - (Il11ra1+Il6st)	IL6	Secreted Signaling	KEGG: mmu04060	mutants	0.403584	0.485	0.111	0.000455528	-0.259187	0.342	0.484	5.46808e-05
c5	c4	Il11	IL11R complex 1	2.75299e-07	0	IL11_IL11RA1_IL6ST	Il11 - (Il11ra1+Il6st)	IL6	Secreted Signaling	KEGG: mmu04060	mutants	0.403584	0.485	0.111	0.000455528	#N/A	#N/A	#N/A	#N/A
c5	c5	Il11	IL11R complex 1	1.10083e-06	0	IL11_IL11RA1_IL6ST	Il11 - (Il11ra1+Il6st)	IL6	Secreted Signaling	KEGG: mmu04060	mutants	0.403584	0.485	0.111	0.000455528	0.405776	0.7945	0.1665	9.41593e-08
c5	c6	Il11	IL11R complex 1	4.2175e-07	0	IL11_IL11RA1_IL6ST	Il11 - (Il11ra1+Il6st)	IL6	Secreted Signaling	KEGG: mmu04060	mutants	0.403584	0.485	0.111	0.000455528	-0.284788	0.596	0.686	0.000344852
c5	c7	Il11	IL11R complex 1	7.13375e-07	0	IL11_IL11RA1_IL6ST	Il11 - (Il11ra1+Il6st)	IL6	Secreted Signaling	KEGG: mmu04060	mutants	0.403584	0.485	0.111	0.000455528	-0.341174	0.736	0.6425	0.368805
dendritic cells	c5	Il1b	IL1R1_IL1RAP	4.0244e-06	0	IL1B_IL1R1_IL1RAP	Il1b - (Il1r1+Il1rap)	IL1	Secreted Signaling	KEGG: mmu04060	mutants	0.370193	0.67	0.725	0.852607	0.265351	0.4945	0.074	0.000456769
luminal	basal	Tnf	Tnfrsf1a	9.13124e-06	0	TNF_TNFRSF1A	Tnf - Tnfrsf1a	TNF	Secreted Signaling	KEGG: mmu04060	mutants	0.342681	0.29	0.008	0	#N/A	#N/A	#N/A	#N/A
luminal	c0	Tnf	Tnfrsf1a	4.94421e-06	0	TNF_TNFRSF1A	Tnf - Tnfrsf1a	TNF	Secreted Signaling	KEGG: mmu04060	mutants	0.342681	0.29	0.008	0	#N/A	#N/A	#N/A	#N/A
luminal	c1	Tnf	Tnfrsf1a	1.01275e-05	0	TNF_TNFRSF1A	Tnf - Tnfrsf1a	TNF	Secreted Signaling	KEGG: mmu04060	mutants	0.342681	0.29	0.008	0	0.194819	0.631	0.644	6.67911e-08
luminal	c2	Tnf	Tnfrsf1a	4.22298e-07	0	TNF_TNFRSF1A	Tnf - Tnfrsf1a	TNF	Secreted Signaling	KEGG: mmu04060	mutants	0.342681	0.29	0.008	0	-0.108487	0.405	0.4	0.665003
luminal	c3	Tnf	Tnfrsf1a	3.91412e-06	0	TNF_TNFRSF1A	Tnf - Tnfrsf1a	TNF	Secreted Signaling	KEGG: mmu04060	mutants	0.342681	0.29	0.008	0	#N/A	#N/A	#N/A	#N/A
luminal	c4	Tnf	Tnfrsf1a	8.45857e-07	0	TNF_TNFRSF1A	Tnf - Tnfrsf1a	TNF	Secreted Signaling	KEGG: mmu04060	mutants	0.342681	0.29	0.008	0	0.126195	0.383	0.394	0.355598
luminal	c5	Tnf	Tnfrsf1a	7.0355e-06	0	TNF_TNFRSF1A	Tnf - Tnfrsf1a	TNF	Secreted Signaling	KEGG: mmu04060	mutants	0.342681	0.29	0.008	0	0.770547	0.896	0.185	9.29279e-12
luminal	c6	Tnf	Tnfrsf1a	3.48825e-06	0	TNF_TNFRSF1A	Tnf - Tnfrsf1a	TNF	Secreted Signaling	KEGG: mmu04060	mutants	0.342681	0.29	0.008	0	-0.189375	0.741	0.765	0.00551535
luminal	c7	Tnf	Tnfrsf1a	5.0266e-06	0	TNF_TNFRSF1A	Tnf - Tnfrsf1a	TNF	Secreted Signaling	KEGG: mmu04060	mutants	0.342681	0.29	0.008	0	-0.198019	0.869	0.571	0.490485
luminal	dendritic cells	Tnf	Tnfrsf1a	2.94805e-06	0	TNF_TNFRSF1A	Tnf - Tnfrsf1a	TNF	Secreted Signaling	KEGG: mmu04060	mutants	0.342681	0.29	0.008	0	0.128183	0.456	0.483	0.510739
luminal	luminal	Tnf	Tnfrsf1a	1.84601e-05	0	TNF_TNFRSF1A	Tnf - Tnfrsf1a	TNF	Secreted Signaling	KEGG: mmu04060	mutants	0.342681	0.29	0.008	0	0.191555	0.503	0.121	0
luminal	monocytes/macrophages	Tnf	Tnfrsf1a	1.5409e-05	0	TNF_TNFRSF1A	Tnf - Tnfrsf1a	TNF	Secreted Signaling	KEGG: mmu04060	mutants	0.342681	0.29	0.008	0	-0.255816	0.252	0.5	1.42696e-60
luminal	neuroendocrine	Tnf	Tnfrsf1a	6.9395e-07	0	TNF_TNFRSF1A	Tnf - Tnfrsf1a	TNF	Secreted Signaling	KEGG: mmu04060	mutants	0.342681	0.29	0.008	0	#N/A	#N/A	#N/A	#N/A
luminal	CD4+ T lymphocytes	Tnf	Tnfrsf1b	6.16016e-06	0	TNF_TNFRSF1B	Tnf - Tnfrsf1b	TNF	Secreted Signaling	KEGG: mmu04060	mutants	0.342681	0.29	0.008	0	0.33696	0.416	0.296	1.92119e-14
luminal	NK/cytoxic T lymphocytes	Tnf	Tnfrsf1b	7.08289e-05	0	TNF_TNFRSF1B	Tnf - Tnfrsf1b	TNF	Secreted Signaling	KEGG: mmu04060	mutants	0.342681	0.29	0.008	0	0.125249	0.543	0.499	2.1699e-11
luminal	Treg	Tnf	Tnfrsf1b	4.48292e-06	0	TNF_TNFRSF1B	Tnf - Tnfrsf1b	TNF	Secreted Signaling	KEGG: mmu04060	mutants	0.342681	0.29	0.008	0	#N/A	#N/A	#N/A	#N/A
luminal	c5	Tnf	Tnfrsf1b	4.77645e-07	0	TNF_TNFRSF1B	Tnf - Tnfrsf1b	TNF	Secreted Signaling	KEGG: mmu04060	mutants	0.342681	0.29	0.008	0	#N/A	#N/A	#N/A	#N/A
luminal	dendritic cells	Tnf	Tnfrsf1b	4.48166e-06	0	TNF_TNFRSF1B	Tnf - Tnfrsf1b	TNF	Secreted Signaling	KEGG: mmu04060	mutants	0.342681	0.29	0.008	0	#N/A	#N/A	#N/A	#N/A
luminal	monocytes/macrophages	Tnf	Tnfrsf1b	3.87839e-05	0	TNF_TNFRSF1B	Tnf - Tnfrsf1b	TNF	Secreted Signaling	KEGG: mmu04060	mutants	0.342681	0.29	0.008	0	#N/A	#N/A	#N/A	#N/A
c5	basal	Tnfsf12	Tnfrsf12a	4.19273e-05	0	TNFSF12_TNFRSF12A	Tnfsf12 - Tnfrsf12a	TWEAK	Secreted Signaling	KEGG: mmu04060	mutants	0.414687	0.666	0.111	1.079e-07	#N/A	#N/A	#N/A	#N/A
c5	c0	Tnfsf12	Tnfrsf12a	2.00736e-06	0	TNFSF12_TNFRSF12A	Tnfsf12 - Tnfrsf12a	TWEAK	Secreted Signaling	KEGG: mmu04060	mutants	0.414687	0.666	0.111	1.079e-07	-0.162924	0.534	0.498	0.37139
c5	c1	Tnfsf12	Tnfrsf12a	4.58613e-06	0	TNFSF12_TNFRSF12A	Tnfsf12 - Tnfrsf12a	TWEAK	Secreted Signaling	KEGG: mmu04060	mutants	0.414687	0.666	0.111	1.079e-07	-0.327664	0.653	0.769	1.06477e-21
c5	c2	Tnfsf12	Tnfrsf12a	8.56979e-07	0	TNFSF12_TNFRSF12A	Tnfsf12 - Tnfrsf12a	TWEAK	Secreted Signaling	KEGG: mmu04060	mutants	0.414687	0.666	0.111	1.079e-07	-0.21798	0.698	0.676	0.277477
c5	c3	Tnfsf12	Tnfrsf12a	2.57251e-06	0	TNFSF12_TNFRSF12A	Tnfsf12 - Tnfrsf12a	TWEAK	Secreted Signaling	KEGG: mmu04060	mutants	0.414687	0.666	0.111	1.079e-07	-0.242336	0.728	0.845	1.1924e-05
c5	c4	Tnfsf12	Tnfrsf12a	1.4259e-06	0	TNFSF12_TNFRSF12A	Tnfsf12 - Tnfrsf12a	TWEAK	Secreted Signaling	KEGG: mmu04060	mutants	0.414687	0.666	0.111	1.079e-07	-0.192658	0.636	0.735	0.0070401
c5	c5	Tnfsf12	Tnfrsf12a	4.28453e-06	0	TNFSF12_TNFRSF12A	Tnfsf12 - Tnfrsf12a	TWEAK	Secreted Signaling	KEGG: mmu04060	mutants	0.414687	0.666	0.111	1.079e-07	-0.268213	0.921	0.333	0.000101675
c5	c6	Tnfsf12	Tnfrsf12a	4.42741e-06	0	TNFSF12_TNFRSF12A	Tnfsf12 - Tnfrsf12a	TWEAK	Secreted Signaling	KEGG: mmu04060	mutants	0.414687	0.666	0.111	1.079e-07	0.290845	0.95	0.755	4.2873e-06
c5	c7	Tnfsf12	Tnfrsf12a	2.87332e-06	0	TNFSF12_TNFRSF12A	Tnfsf12 - Tnfrsf12a	TWEAK	Secreted Signaling	KEGG: mmu04060	mutants	0.414687	0.666	0.111	1.079e-07	-0.800439	0.878	0.857	0.037745
c5	dendritic cells	Tnfsf12	Tnfrsf12a	4.6997e-07	0	TNFSF12_TNFRSF12A	Tnfsf12 - Tnfrsf12a	TWEAK	Secreted Signaling	KEGG: mmu04060	mutants	0.414687	0.666	0.111	1.079e-07	#N/A	#N/A	#N/A	#N/A
c5	luminal	Tnfsf12	Tnfrsf12a	4.19605e-05	0	TNFSF12_TNFRSF12A	Tnfsf12 - Tnfrsf12a	TWEAK	Secreted Signaling	KEGG: mmu04060	mutants	0.414687	0.666	0.111	1.079e-07	0.921387	0.742	0.153	0
c5	monocytes/macrophages	Tnfsf12	Tnfrsf12a	5.59173e-05	0	TNFSF12_TNFRSF12A	Tnfsf12 - Tnfrsf12a	TWEAK	Secreted Signaling	KEGG: mmu04060	mutants	0.414687	0.666	0.111	1.079e-07	0.697697	0.559	0.307	2.05552e-86
c5	neuroendocrine	Tnfsf12	Tnfrsf12a	1.87576e-06	0	TNFSF12_TNFRSF12A	Tnfsf12 - Tnfrsf12a	TWEAK	Secreted Signaling	KEGG: mmu04060	mutants	0.414687	0.666	0.111	1.079e-07	#N/A	#N/A	#N/A	#N/A
c7	CD4+ T lymphocytes	Tnfsf9	Tnfrsf9	4.15673e-07	0	TNFSF9_TNFRSF9	Tnfsf9 - Tnfrsf9	CD137	Secreted Signaling	KEGG: mmu04060	mutants	0.276454	0.385	0.143	0.23602	1.03551	0.263	0.111	2.44211e-23
c7	NK/cytoxic T lymphocytes	Tnfsf9	Tnfrsf9	3.98376e-06	0	TNFSF9_TNFRSF9	Tnfsf9 - Tnfrsf9	CD137	Secreted Signaling	KEGG: mmu04060	mutants	0.276454	0.385	0.143	0.23602	0.157683	0.469	0.39	2.67517e-19
c7	monocytes/macrophages	Tnfsf9	Tnfrsf9	6.00356e-06	0	TNFSF9_TNFRSF9	Tnfsf9 - Tnfrsf9	CD137	Secreted Signaling	KEGG: mmu04060	mutants	0.276454	0.385	0.143	0.23602	1.05339	0.409	0.012	8.74119e-148
c5	B cells	Spp1	Cd44	7.44852e-07	0	SPP1_CD44	Spp1 - Cd44	SPP1	Secreted Signaling	PMID: 21907263	mutants	0.602456	0.615	0.296	0.0351559	#N/A	#N/A	#N/A	#N/A
monocytes/macrophages	B cells	Spp1	Cd44	1.37045e-05	0	SPP1_CD44	Spp1 - Cd44	SPP1	Secreted Signaling	PMID: 21907263	mutants	1.82696	0.548	0.09	1.54141e-175	#N/A	#N/A	#N/A	#N/A
c5	CD4+ T lymphocytes	Spp1	Cd44	7.45024e-06	0	SPP1_CD44	Spp1 - Cd44	SPP1	Secreted Signaling	PMID: 21907263	mutants	0.602456	0.615	0.296	0.0351559	0.422126	0.435	0.266	6.02737e-21
monocytes/macrophages	CD4+ T lymphocytes	Spp1	Cd44	0.000137106	0	SPP1_CD44	Spp1 - Cd44	SPP1	Secreted Signaling	PMID: 21907263	mutants	1.82696	0.548	0.09	1.54141e-175	0.422126	0.435	0.266	6.02737e-21
c5	NK/cytoxic T lymphocytes	Spp1	Cd44	2.0228e-05	0	SPP1_CD44	Spp1 - Cd44	SPP1	Secreted Signaling	PMID: 21907263	mutants	0.602456	0.615	0.296	0.0351559	#N/A	#N/A	#N/A	#N/A
monocytes/macrophages	NK/cytoxic T lymphocytes	Spp1	Cd44	0.000372172	0	SPP1_CD44	Spp1 - Cd44	SPP1	Secreted Signaling	PMID: 21907263	mutants	1.82696	0.548	0.09	1.54141e-175	#N/A	#N/A	#N/A	#N/A
c5	Treg	Spp1	Cd44	1.45754e-05	0	SPP1_CD44	Spp1 - Cd44	SPP1	Secreted Signaling	PMID: 21907263	mutants	0.602456	0.615	0.296	0.0351559	0.121992	0.612	0.653	0.125501
c7	Treg	Spp1	Cd44	1.50707e-06	0	SPP1_CD44	Spp1 - Cd44	SPP1	Secreted Signaling	PMID: 21907263	mutants	1.08957	0.41	0	0.0355941	0.121992	0.612	0.653	0.125501
luminal	Treg	Spp1	Cd44	7.19807e-06	0	SPP1_CD44	Spp1 - Cd44	SPP1	Secreted Signaling	PMID: 21907263	mutants	0.426305	0.265	0.001	0	0.121992	0.612	0.653	0.125501
monocytes/macrophages	Treg	Spp1	Cd44	0.000268444	0	SPP1_CD44	Spp1 - Cd44	SPP1	Secreted Signaling	PMID: 21907263	mutants	1.82696	0.548	0.09	1.54141e-175	0.121992	0.612	0.653	0.125501
c5	basal	Spp1	Cd44	1.09729e-05	0	SPP1_CD44	Spp1 - Cd44	SPP1	Secreted Signaling	PMID: 21907263	mutants	0.602456	0.615	0.296	0.0351559	0.324946	0.433	0.278	1.44534e-58
monocytes/macrophages	basal	Spp1	Cd44	0.000201896	0	SPP1_CD44	Spp1 - Cd44	SPP1	Secreted Signaling	PMID: 21907263	mutants	1.82696	0.548	0.09	1.54141e-175	0.324946	0.433	0.278	1.44534e-58
c5	c0	Spp1	Cd44	1.92413e-06	0	SPP1_CD44	Spp1 - Cd44	SPP1	Secreted Signaling	PMID: 21907263	mutants	0.602456	0.615	0.296	0.0351559	#N/A	#N/A	#N/A	#N/A
monocytes/macrophages	c0	Spp1	Cd44	3.54014e-05	0	SPP1_CD44	Spp1 - Cd44	SPP1	Secreted Signaling	PMID: 21907263	mutants	1.82696	0.548	0.09	1.54141e-175	#N/A	#N/A	#N/A	#N/A
c5	c1	Spp1	Cd44	4.38213e-06	0	SPP1_CD44	Spp1 - Cd44	SPP1	Secreted Signaling	PMID: 21907263	mutants	0.602456	0.615	0.296	0.0351559	-0.306978	0.479	0.587	1.24742e-13
monocytes/macrophages	c1	Spp1	Cd44	8.06369e-05	0	SPP1_CD44	Spp1 - Cd44	SPP1	Secreted Signaling	PMID: 21907263	mutants	1.82696	0.548	0.09	1.54141e-175	-0.306978	0.479	0.587	1.24742e-13
c5	c2	Spp1	Cd44	5.42062e-07	0	SPP1_CD44	Spp1 - Cd44	SPP1	Secreted Signaling	PMID: 21907263	mutants	0.602456	0.615	0.296	0.0351559	0.284738	0.366	0.314	0.242138
monocytes/macrophages	c2	Spp1	Cd44	9.97446e-06	0	SPP1_CD44	Spp1 - Cd44	SPP1	Secreted Signaling	PMID: 21907263	mutants	1.82696	0.548	0.09	1.54141e-175	0.284738	0.366	0.314	0.242138
c5	c3	Spp1	Cd44	9.0813e-07	0	SPP1_CD44	Spp1 - Cd44	SPP1	Secreted Signaling	PMID: 21907263	mutants	0.602456	0.615	0.296	0.0351559	#N/A	#N/A	#N/A	#N/A
monocytes/macrophages	c3	Spp1	Cd44	1.67075e-05	0	SPP1_CD44	Spp1 - Cd44	SPP1	Secreted Signaling	PMID: 21907263	mutants	1.82696	0.548	0.09	1.54141e-175	#N/A	#N/A	#N/A	#N/A
c5	c5	Spp1	Cd44	9.08354e-06	0	SPP1_CD44	Spp1 - Cd44	SPP1	Secreted Signaling	PMID: 21907263	mutants	0.602456	0.615	0.296	0.0351559	-0.303861	0.847	0.259	0.000268872
c7	c5	Spp1	Cd44	9.38949e-07	0	SPP1_CD44	Spp1 - Cd44	SPP1	Secreted Signaling	PMID: 21907263	mutants	1.08957	0.41	0	0.0355941	-0.303861	0.847	0.259	0.000268872
luminal	c5	Spp1	Cd44	4.48446e-06	0	SPP1_CD44	Spp1 - Cd44	SPP1	Secreted Signaling	PMID: 21907263	mutants	0.426305	0.265	0.001	0	-0.303861	0.847	0.259	0.000268872
monocytes/macrophages	c5	Spp1	Cd44	0.000167295	0	SPP1_CD44	Spp1 - Cd44	SPP1	Secreted Signaling	PMID: 21907263	mutants	1.82696	0.548	0.09	1.54141e-175	-0.303861	0.847	0.259	0.000268872
c5	c6	Spp1	Cd44	6.29926e-06	0	SPP1_CD44	Spp1 - Cd44	SPP1	Secreted Signaling	PMID: 21907263	mutants	0.602456	0.615	0.296	0.0351559	-0.564742	0.768	0.755	0.000165332
c7	c6	Spp1	Cd44	6.48109e-07	0	SPP1_CD44	Spp1 - Cd44	SPP1	Secreted Signaling	PMID: 21907263	mutants	1.08957	0.41	0	0.0355941	-0.564742	0.768	0.755	0.000165332
monocytes/macrophages	c6	Spp1	Cd44	0.000115994	0	SPP1_CD44	Spp1 - Cd44	SPP1	Secreted Signaling	PMID: 21907263	mutants	1.82696	0.548	0.09	1.54141e-175	-0.564742	0.768	0.755	0.000165332
c5	c7	Spp1	Cd44	4.25828e-06	0	SPP1_CD44	Spp1 - Cd44	SPP1	Secreted Signaling	PMID: 21907263	mutants	0.602456	0.615	0.296	0.0351559	-0.531687	0.72	0.571	0.576897
c7	c7	Spp1	Cd44	4.34931e-07	0	SPP1_CD44	Spp1 - Cd44	SPP1	Secreted Signaling	PMID: 21907263	mutants	1.08957	0.41	0	0.0355941	-0.531687	0.72	0.571	0.576897
monocytes/macrophages	c7	Spp1	Cd44	7.83882e-05	0	SPP1_CD44	Spp1 - Cd44	SPP1	Secreted Signaling	PMID: 21907263	mutants	1.82696	0.548	0.09	1.54141e-175	-0.531687	0.72	0.571	0.576897
c5	dendritic cells	Spp1	Cd44	1.50767e-05	0	SPP1_CD44	Spp1 - Cd44	SPP1	Secreted Signaling	PMID: 21907263	mutants	0.602456	0.615	0.296	0.0351559	-0.267164	0.738	0.845	0.00014548
c7	dendritic cells	Spp1	Cd44	1.55618e-06	0	SPP1_CD44	Spp1 - Cd44	SPP1	Secreted Signaling	PMID: 21907263	mutants	1.08957	0.41	0	0.0355941	-0.267164	0.738	0.845	0.00014548
luminal	dendritic cells	Spp1	Cd44	7.43122e-06	0.01	SPP1_CD44	Spp1 - Cd44	SPP1	Secreted Signaling	PMID: 21907263	mutants	0.426305	0.265	0.001	0	-0.267164	0.738	0.845	0.00014548
monocytes/macrophages	dendritic cells	Spp1	Cd44	0.000277656	0	SPP1_CD44	Spp1 - Cd44	SPP1	Secreted Signaling	PMID: 21907263	mutants	1.82696	0.548	0.09	1.54141e-175	-0.267164	0.738	0.845	0.00014548
c5	luminal	Spp1	Cd44	5.65631e-05	0	SPP1_CD44	Spp1 - Cd44	SPP1	Secreted Signaling	PMID: 21907263	mutants	0.602456	0.615	0.296	0.0351559	0.926805	0.57	0.059	0
c7	luminal	Spp1	Cd44	5.76475e-06	0	SPP1_CD44	Spp1 - Cd44	SPP1	Secreted Signaling	PMID: 21907263	mutants	1.08957	0.41	0	0.0355941	0.926805	0.57	0.059	0
monocytes/macrophages	luminal	Spp1	Cd44	0.00104115	0	SPP1_CD44	Spp1 - Cd44	SPP1	Secreted Signaling	PMID: 21907263	mutants	1.82696	0.548	0.09	1.54141e-175	0.926805	0.57	0.059	0
c5	monocytes/macrophages	Spp1	Cd44	6.17782e-05	0	SPP1_CD44	Spp1 - Cd44	SPP1	Secreted Signaling	PMID: 21907263	mutants	0.602456	0.615	0.296	0.0351559	-0.570571	0.449	0.681	1.00123e-76
monocytes/macrophages	monocytes/macrophages	Spp1	Cd44	0.00113688	0	SPP1_CD44	Spp1 - Cd44	SPP1	Secreted Signaling	PMID: 21907263	mutants	1.82696	0.548	0.09	1.54141e-175	-0.570571	0.449	0.681	1.00123e-76
c5	c5	Spp1	ITGAV_ITGB3	1.76564e-06	0	SPP1_ITGAV_ITGB3	Spp1 - (Itgav+Itgb3)	SPP1	Secreted Signaling	PMID: 21907263	mutants	0.602456	0.615	0.296	0.0351559	0.181129	0.276	0.074	0.0194093
c7	c5	Spp1	ITGAV_ITGB3	1.78084e-07	0	SPP1_ITGAV_ITGB3	Spp1 - (Itgav+Itgb3)	SPP1	Secreted Signaling	PMID: 21907263	mutants	1.08957	0.41	0	0.0355941	0.181129	0.276	0.074	0.0194093
luminal	c5	Spp1	ITGAV_ITGB3	8.48358e-07	0	SPP1_ITGAV_ITGB3	Spp1 - (Itgav+Itgb3)	SPP1	Secreted Signaling	PMID: 21907263	mutants	0.426305	0.265	0.001	0	0.181129	0.276	0.074	0.0194093
monocytes/macrophages	c5	Spp1	ITGAV_ITGB3	3.24858e-05	0	SPP1_ITGAV_ITGB3	Spp1 - (Itgav+Itgb3)	SPP1	Secreted Signaling	PMID: 21907263	mutants	1.82696	0.548	0.09	1.54141e-175	0.181129	0.276	0.074	0.0194093
c5	NK/cytoxic T lymphocytes	Spp1	ITGAV_ITGB1	4.54715e-05	0	SPP1_ITGAV_ITGB1	Spp1 - (Itgav+Itgb1)	SPP1	Secreted Signaling	PMID: 21907263	mutants	0.602456	0.615	0.296	0.0351559	-0.154109	0.577	0.674	2.33817e-22
monocytes/macrophages	NK/cytoxic T lymphocytes	Spp1	ITGAV_ITGB1	0.000836871	0	SPP1_ITGAV_ITGB1	Spp1 - (Itgav+Itgb1)	SPP1	Secreted Signaling	PMID: 21907263	mutants	1.82696	0.548	0.09	1.54141e-175	-0.154109	0.577	0.674	2.33817e-22
c5	Treg	Spp1	ITGAV_ITGB1	3.10143e-06	0	SPP1_ITGAV_ITGB1	Spp1 - (Itgav+Itgb1)	SPP1	Secreted Signaling	PMID: 21907263	mutants	0.602456	0.615	0.296	0.0351559	0.240909	0.2775	0.247	0.0547513
monocytes/macrophages	Treg	Spp1	ITGAV_ITGB1	5.70646e-05	0	SPP1_ITGAV_ITGB1	Spp1 - (Itgav+Itgb1)	SPP1	Secreted Signaling	PMID: 21907263	mutants	1.82696	0.548	0.09	1.54141e-175	0.240909	0.2775	0.247	0.0547513
c5	basal	Spp1	ITGAV_ITGB1	5.27236e-05	0	SPP1_ITGAV_ITGB1	Spp1 - (Itgav+Itgb1)	SPP1	Secreted Signaling	PMID: 21907263	mutants	0.602456	0.615	0.296	0.0351559	#N/A	#N/A	#N/A	#N/A
c7	basal	Spp1	ITGAV_ITGB1	5.45859e-06	0	SPP1_ITGAV_ITGB1	Spp1 - (Itgav+Itgb1)	SPP1	Secreted Signaling	PMID: 21907263	mutants	1.08957	0.41	0	0.0355941	#N/A	#N/A	#N/A	#N/A
monocytes/macrophages	basal	Spp1	ITGAV_ITGB1	0.00097109	0	SPP1_ITGAV_ITGB1	Spp1 - (Itgav+Itgb1)	SPP1	Secreted Signaling	PMID: 21907263	mutants	1.82696	0.548	0.09	1.54141e-175	#N/A	#N/A	#N/A	#N/A
c5	c0	Spp1	ITGAV_ITGB1	5.04797e-06	0	SPP1_ITGAV_ITGB1	Spp1 - (Itgav+Itgb1)	SPP1	Secreted Signaling	PMID: 21907263	mutants	0.602456	0.615	0.296	0.0351559	-0.390396	0.914	0.906	7.12099e-18
monocytes/macrophages	c0	Spp1	ITGAV_ITGB1	9.29098e-05	0	SPP1_ITGAV_ITGB1	Spp1 - (Itgav+Itgb1)	SPP1	Secreted Signaling	PMID: 21907263	mutants	1.82696	0.548	0.09	1.54141e-175	-0.390396	0.914	0.906	7.12099e-18
c5	c1	Spp1	ITGAV_ITGB1	6.7012e-06	0	SPP1_ITGAV_ITGB1	Spp1 - (Itgav+Itgb1)	SPP1	Secreted Signaling	PMID: 21907263	mutants	0.602456	0.615	0.296	0.0351559	#N/A	#N/A	#N/A	#N/A
monocytes/macrophages	c1	Spp1	ITGAV_ITGB1	0.000123335	0	SPP1_ITGAV_ITGB1	Spp1 - (Itgav+Itgb1)	SPP1	Secreted Signaling	PMID: 21907263	mutants	1.82696	0.548	0.09	1.54141e-175	#N/A	#N/A	#N/A	#N/A
c5	c2	Spp1	ITGAV_ITGB1	4.01158e-07	0	SPP1_ITGAV_ITGB1	Spp1 - (Itgav+Itgb1)	SPP1	Secreted Signaling	PMID: 21907263	mutants	0.602456	0.615	0.296	0.0351559	#N/A	#N/A	#N/A	#N/A
monocytes/macrophages	c2	Spp1	ITGAV_ITGB1	7.38101e-06	0	SPP1_ITGAV_ITGB1	Spp1 - (Itgav+Itgb1)	SPP1	Secreted Signaling	PMID: 21907263	mutants	1.82696	0.548	0.09	1.54141e-175	#N/A	#N/A	#N/A	#N/A
c5	c3	Spp1	ITGAV_ITGB1	3.4458e-06	0	SPP1_ITGAV_ITGB1	Spp1 - (Itgav+Itgb1)	SPP1	Secreted Signaling	PMID: 21907263	mutants	0.602456	0.615	0.296	0.0351559	-0.253028	0.65	0.7065	0.00489493
monocytes/macrophages	c3	Spp1	ITGAV_ITGB1	6.34257e-05	0	SPP1_ITGAV_ITGB1	Spp1 - (Itgav+Itgb1)	SPP1	Secreted Signaling	PMID: 21907263	mutants	1.82696	0.548	0.09	1.54141e-175	-0.253028	0.65	0.7065	0.00489493
c5	c4	Spp1	ITGAV_ITGB1	1.76585e-06	0	SPP1_ITGAV_ITGB1	Spp1 - (Itgav+Itgb1)	SPP1	Secreted Signaling	PMID: 21907263	mutants	0.602456	0.615	0.296	0.0351559	#N/A	#N/A	#N/A	#N/A
monocytes/macrophages	c4	Spp1	ITGAV_ITGB1	3.24996e-05	0	SPP1_ITGAV_ITGB1	Spp1 - (Itgav+Itgb1)	SPP1	Secreted Signaling	PMID: 21907263	mutants	1.82696	0.548	0.09	1.54141e-175	#N/A	#N/A	#N/A	#N/A
c5	c5	Spp1	ITGAV_ITGB1	8.85945e-06	0	SPP1_ITGAV_ITGB1	Spp1 - (Itgav+Itgb1)	SPP1	Secreted Signaling	PMID: 21907263	mutants	0.602456	0.615	0.296	0.0351559	0.24745	0.974	0.259	6.33911e-11
c7	c5	Spp1	ITGAV_ITGB1	9.15088e-07	0	SPP1_ITGAV_ITGB1	Spp1 - (Itgav+Itgb1)	SPP1	Secreted Signaling	PMID: 21907263	mutants	1.08957	0.41	0	0.0355941	0.24745	0.974	0.259	6.33911e-11
monocytes/macrophages	c5	Spp1	ITGAV_ITGB1	0.000163162	0	SPP1_ITGAV_ITGB1	Spp1 - (Itgav+Itgb1)	SPP1	Secreted Signaling	PMID: 21907263	mutants	1.82696	0.548	0.09	1.54141e-175	0.24745	0.974	0.259	6.33911e-11
c5	c6	Spp1	ITGAV_ITGB1	4.81211e-06	0	SPP1_ITGAV_ITGB1	Spp1 - (Itgav+Itgb1)	SPP1	Secreted Signaling	PMID: 21907263	mutants	0.602456	0.615	0.296	0.0351559	0.17263	0.918	0.794	0.000111864
c7	c6	Spp1	ITGAV_ITGB1	4.92075e-07	0.02	SPP1_ITGAV_ITGB1	Spp1 - (Itgav+Itgb1)	SPP1	Secreted Signaling	PMID: 21907263	mutants	1.08957	0.41	0	0.0355941	0.17263	0.918	0.794	0.000111864
monocytes/macrophages	c6	Spp1	ITGAV_ITGB1	8.85876e-05	0	SPP1_ITGAV_ITGB1	Spp1 - (Itgav+Itgb1)	SPP1	Secreted Signaling	PMID: 21907263	mutants	1.82696	0.548	0.09	1.54141e-175	0.17263	0.918	0.794	0.000111864
c5	c7	Spp1	ITGAV_ITGB1	4.57269e-06	0	SPP1_ITGAV_ITGB1	Spp1 - (Itgav+Itgb1)	SPP1	Secreted Signaling	PMID: 21907263	mutants	0.602456	0.615	0.296	0.0351559	-0.106303	0.8015	0.5715	0.546028
c7	c7	Spp1	ITGAV_ITGB1	4.67686e-07	0	SPP1_ITGAV_ITGB1	Spp1 - (Itgav+Itgb1)	SPP1	Secreted Signaling	PMID: 21907263	mutants	1.08957	0.41	0	0.0355941	-0.106303	0.8015	0.5715	0.546028
monocytes/macrophages	c7	Spp1	ITGAV_ITGB1	8.41807e-05	0	SPP1_ITGAV_ITGB1	Spp1 - (Itgav+Itgb1)	SPP1	Secreted Signaling	PMID: 21907263	mutants	1.82696	0.548	0.09	1.54141e-175	-0.106303	0.8015	0.5715	0.546028
c5	dendritic cells	Spp1	ITGAV_ITGB1	4.45725e-06	0	SPP1_ITGAV_ITGB1	Spp1 - (Itgav+Itgb1)	SPP1	Secreted Signaling	PMID: 21907263	mutants	0.602456	0.615	0.296	0.0351559	#N/A	#N/A	#N/A	#N/A
monocytes/macrophages	dendritic cells	Spp1	ITGAV_ITGB1	8.20175e-05	0	SPP1_ITGAV_ITGB1	Spp1 - (Itgav+Itgb1)	SPP1	Secreted Signaling	PMID: 21907263	mutants	1.82696	0.548	0.09	1.54141e-175	#N/A	#N/A	#N/A	#N/A
c5	luminal	Spp1	ITGAV_ITGB1	4.74771e-05	0	SPP1_ITGAV_ITGB1	Spp1 - (Itgav+Itgb1)	SPP1	Secreted Signaling	PMID: 21907263	mutants	0.602456	0.615	0.296	0.0351559	0.306525	0.6315	0.207	0
monocytes/macrophages	luminal	Spp1	ITGAV_ITGB1	0.000873808	0	SPP1_ITGAV_ITGB1	Spp1 - (Itgav+Itgb1)	SPP1	Secreted Signaling	PMID: 21907263	mutants	1.82696	0.548	0.09	1.54141e-175	0.306525	0.6315	0.207	0
c5	monocytes/macrophages	Spp1	ITGAV_ITGB1	3.66342e-05	0	SPP1_ITGAV_ITGB1	Spp1 - (Itgav+Itgb1)	SPP1	Secreted Signaling	PMID: 21907263	mutants	0.602456	0.615	0.296	0.0351559	-0.172174	0.437	0.613	2.81447e-18
monocytes/macrophages	monocytes/macrophages	Spp1	ITGAV_ITGB1	0.000674045	0	SPP1_ITGAV_ITGB1	Spp1 - (Itgav+Itgb1)	SPP1	Secreted Signaling	PMID: 21907263	mutants	1.82696	0.548	0.09	1.54141e-175	-0.172174	0.437	0.613	2.81447e-18
c5	c0	Spp1	ITGAV_ITGB5	1.36349e-06	0	SPP1_ITGAV_ITGB5	Spp1 - (Itgav+Itgb5)	SPP1	Secreted Signaling	PMID: 21907263	mutants	0.602456	0.615	0.296	0.0351559	0.153392	0.283	0.227	0.0438177
c7	c0	Spp1	ITGAV_ITGB5	1.37251e-07	0	SPP1_ITGAV_ITGB5	Spp1 - (Itgav+Itgb5)	SPP1	Secreted Signaling	PMID: 21907263	mutants	1.08957	0.41	0	0.0355941	0.153392	0.283	0.227	0.0438177
luminal	c0	Spp1	ITGAV_ITGB5	6.53703e-07	0	SPP1_ITGAV_ITGB5	Spp1 - (Itgav+Itgb5)	SPP1	Secreted Signaling	PMID: 21907263	mutants	0.426305	0.265	0.001	0	0.153392	0.283	0.227	0.0438177
monocytes/macrophages	c0	Spp1	ITGAV_ITGB5	2.50847e-05	0	SPP1_ITGAV_ITGB5	Spp1 - (Itgav+Itgb5)	SPP1	Secreted Signaling	PMID: 21907263	mutants	1.82696	0.548	0.09	1.54141e-175	0.153392	0.283	0.227	0.0438177
c5	c1	Spp1	ITGAV_ITGB5	2.68167e-06	0	SPP1_ITGAV_ITGB5	Spp1 - (Itgav+Itgb5)	SPP1	Secreted Signaling	PMID: 21907263	mutants	0.602456	0.615	0.296	0.0351559	#N/A	#N/A	#N/A	#N/A
c7	c1	Spp1	ITGAV_ITGB5	2.70374e-07	0	SPP1_ITGAV_ITGB5	Spp1 - (Itgav+Itgb5)	SPP1	Secreted Signaling	PMID: 21907263	mutants	1.08957	0.41	0	0.0355941	#N/A	#N/A	#N/A	#N/A
luminal	c1	Spp1	ITGAV_ITGB5	1.28796e-06	0	SPP1_ITGAV_ITGB5	Spp1 - (Itgav+Itgb5)	SPP1	Secreted Signaling	PMID: 21907263	mutants	0.426305	0.265	0.001	0	#N/A	#N/A	#N/A	#N/A
monocytes/macrophages	c1	Spp1	ITGAV_ITGB5	4.93392e-05	0	SPP1_ITGAV_ITGB5	Spp1 - (Itgav+Itgb5)	SPP1	Secreted Signaling	PMID: 21907263	mutants	1.82696	0.548	0.09	1.54141e-175	#N/A	#N/A	#N/A	#N/A
c5	c5	Spp1	ITGAV_ITGB5	6.89712e-06	0	SPP1_ITGAV_ITGB5	Spp1 - (Itgav+Itgb5)	SPP1	Secreted Signaling	PMID: 21907263	mutants	0.602456	0.615	0.296	0.0351559	1.17943	0.899	0.148	2.14851e-14
c7	c5	Spp1	ITGAV_ITGB5	7.07687e-07	0	SPP1_ITGAV_ITGB5	Spp1 - (Itgav+Itgb5)	SPP1	Secreted Signaling	PMID: 21907263	mutants	1.08957	0.41	0	0.0355941	1.17943	0.899	0.148	2.14851e-14
luminal	c5	Spp1	ITGAV_ITGB5	3.37731e-06	0	SPP1_ITGAV_ITGB5	Spp1 - (Itgav+Itgb5)	SPP1	Secreted Signaling	PMID: 21907263	mutants	0.426305	0.265	0.001	0	1.17943	0.899	0.148	2.14851e-14
monocytes/macrophages	c5	Spp1	ITGAV_ITGB5	0.000126989	0	SPP1_ITGAV_ITGB5	Spp1 - (Itgav+Itgb5)	SPP1	Secreted Signaling	PMID: 21907263	mutants	1.82696	0.548	0.09	1.54141e-175	1.17943	0.899	0.148	2.14851e-14
c5	c7	Spp1	ITGAV_ITGB5	2.48294e-06	0	SPP1_ITGAV_ITGB5	Spp1 - (Itgav+Itgb5)	SPP1	Secreted Signaling	PMID: 21907263	mutants	0.602456	0.615	0.296	0.0351559	0.172993	0.655	0.286	0.230655
c7	c7	Spp1	ITGAV_ITGB5	2.51652e-07	0	SPP1_ITGAV_ITGB5	Spp1 - (Itgav+Itgb5)	SPP1	Secreted Signaling	PMID: 21907263	mutants	1.08957	0.41	0	0.0355941	0.172993	0.655	0.286	0.230655
luminal	c7	Spp1	ITGAV_ITGB5	1.19942e-06	0	SPP1_ITGAV_ITGB5	Spp1 - (Itgav+Itgb5)	SPP1	Secreted Signaling	PMID: 21907263	mutants	0.426305	0.265	0.001	0	0.172993	0.655	0.286	0.230655
monocytes/macrophages	c7	Spp1	ITGAV_ITGB5	4.56926e-05	0	SPP1_ITGAV_ITGB5	Spp1 - (Itgav+Itgb5)	SPP1	Secreted Signaling	PMID: 21907263	mutants	1.82696	0.548	0.09	1.54141e-175	0.172993	0.655	0.286	0.230655
c5	luminal	Spp1	ITGAV_ITGB5	1.32737e-05	0	SPP1_ITGAV_ITGB5	Spp1 - (Itgav+Itgb5)	SPP1	Secreted Signaling	PMID: 21907263	mutants	0.602456	0.615	0.296	0.0351559	0.369201	0.556	0.133	0
c7	luminal	Spp1	ITGAV_ITGB5	1.33607e-06	0	SPP1_ITGAV_ITGB5	Spp1 - (Itgav+Itgb5)	SPP1	Secreted Signaling	PMID: 21907263	mutants	1.08957	0.41	0	0.0355941	0.369201	0.556	0.133	0
luminal	luminal	Spp1	ITGAV_ITGB5	6.36344e-06	0	SPP1_ITGAV_ITGB5	Spp1 - (Itgav+Itgb5)	SPP1	Secreted Signaling	PMID: 21907263	mutants	0.426305	0.265	0.001	0	0.369201	0.556	0.133	0
monocytes/macrophages	luminal	Spp1	ITGAV_ITGB5	0.000244202	0	SPP1_ITGAV_ITGB5	Spp1 - (Itgav+Itgb5)	SPP1	Secreted Signaling	PMID: 21907263	mutants	1.82696	0.548	0.09	1.54141e-175	0.369201	0.556	0.133	0
c5	basal	Spp1	ITGAV_ITGB6	2.03976e-05	0	SPP1_ITGAV_ITGB6	Spp1 - (Itgav+Itgb6)	SPP1	Secreted Signaling	PMID: 21907263	mutants	0.602456	0.615	0.296	0.0351559	#N/A	#N/A	#N/A	#N/A
c7	basal	Spp1	ITGAV_ITGB6	2.07056e-06	0	SPP1_ITGAV_ITGB6	Spp1 - (Itgav+Itgb6)	SPP1	Secreted Signaling	PMID: 21907263	mutants	1.08957	0.41	0	0.0355941	#N/A	#N/A	#N/A	#N/A
luminal	basal	Spp1	ITGAV_ITGB6	9.87032e-06	0	SPP1_ITGAV_ITGB6	Spp1 - (Itgav+Itgb6)	SPP1	Secreted Signaling	PMID: 21907263	mutants	0.426305	0.265	0.001	0	#N/A	#N/A	#N/A	#N/A
monocytes/macrophages	basal	Spp1	ITGAV_ITGB6	0.000375393	0	SPP1_ITGAV_ITGB6	Spp1 - (Itgav+Itgb6)	SPP1	Secreted Signaling	PMID: 21907263	mutants	1.82696	0.548	0.09	1.54141e-175	#N/A	#N/A	#N/A	#N/A
c5	luminal	Spp1	ITGAV_ITGB6	1.71871e-05	0	SPP1_ITGAV_ITGB6	Spp1 - (Itgav+Itgb6)	SPP1	Secreted Signaling	PMID: 21907263	mutants	0.602456	0.615	0.296	0.0351559	0.277936	0.438	0.0945	0
c7	luminal	Spp1	ITGAV_ITGB6	1.73191e-06	0	SPP1_ITGAV_ITGB6	Spp1 - (Itgav+Itgb6)	SPP1	Secreted Signaling	PMID: 21907263	mutants	1.08957	0.41	0	0.0355941	0.277936	0.438	0.0945	0
luminal	luminal	Spp1	ITGAV_ITGB6	8.24971e-06	0	SPP1_ITGAV_ITGB6	Spp1 - (Itgav+Itgb6)	SPP1	Secreted Signaling	PMID: 21907263	mutants	0.426305	0.265	0.001	0	0.277936	0.438	0.0945	0
monocytes/macrophages	luminal	Spp1	ITGAV_ITGB6	0.000316213	0	SPP1_ITGAV_ITGB6	Spp1 - (Itgav+Itgb6)	SPP1	Secreted Signaling	PMID: 21907263	mutants	1.82696	0.548	0.09	1.54141e-175	0.277936	0.438	0.0945	0
c5	CD4+ T lymphocytes	Spp1	ITGA4_ITGB1	1.01051e-05	0	SPP1_ITGA4_ITGB1	Spp1 - (Itga4+Itgb1)	SPP1	Secreted Signaling	PMID: 21907263	mutants	0.602456	0.615	0.296	0.0351559	0.207258	0.534	0.395	1.46503e-11
c7	CD4+ T lymphocytes	Spp1	ITGA4_ITGB1	1.0286e-06	0	SPP1_ITGA4_ITGB1	Spp1 - (Itga4+Itgb1)	SPP1	Secreted Signaling	PMID: 21907263	mutants	1.08957	0.41	0	0.0355941	0.207258	0.534	0.395	1.46503e-11
luminal	CD4+ T lymphocytes	Spp1	ITGA4_ITGB1	4.90473e-06	0	SPP1_ITGA4_ITGB1	Spp1 - (Itga4+Itgb1)	SPP1	Secreted Signaling	PMID: 21907263	mutants	0.426305	0.265	0.001	0	0.207258	0.534	0.395	1.46503e-11
monocytes/macrophages	CD4+ T lymphocytes	Spp1	ITGA4_ITGB1	0.000185994	0	SPP1_ITGA4_ITGB1	Spp1 - (Itga4+Itgb1)	SPP1	Secreted Signaling	PMID: 21907263	mutants	1.82696	0.548	0.09	1.54141e-175	0.207258	0.534	0.395	1.46503e-11
c5	NK/cytoxic T lymphocytes	Spp1	ITGA4_ITGB1	4.61159e-05	0	SPP1_ITGA4_ITGB1	Spp1 - (Itga4+Itgb1)	SPP1	Secreted Signaling	PMID: 21907263	mutants	0.602456	0.615	0.296	0.0351559	-0.135889	0.4395	0.5035	4.29164e-06
c7	NK/cytoxic T lymphocytes	Spp1	ITGA4_ITGB1	4.68533e-06	0	SPP1_ITGA4_ITGB1	Spp1 - (Itga4+Itgb1)	SPP1	Secreted Signaling	PMID: 21907263	mutants	1.08957	0.41	0	0.0355941	-0.135889	0.4395	0.5035	4.29164e-06
luminal	NK/cytoxic T lymphocytes	Spp1	ITGA4_ITGB1	2.23368e-05	0	SPP1_ITGA4_ITGB1	Spp1 - (Itga4+Itgb1)	SPP1	Secreted Signaling	PMID: 21907263	mutants	0.426305	0.265	0.001	0	-0.135889	0.4395	0.5035	4.29164e-06
monocytes/macrophages	NK/cytoxic T lymphocytes	Spp1	ITGA4_ITGB1	0.000848738	0	SPP1_ITGA4_ITGB1	Spp1 - (Itga4+Itgb1)	SPP1	Secreted Signaling	PMID: 21907263	mutants	1.82696	0.548	0.09	1.54141e-175	-0.135889	0.4395	0.5035	4.29164e-06
c5	dendritic cells	Spp1	ITGA4_ITGB1	6.55548e-06	0	SPP1_ITGA4_ITGB1	Spp1 - (Itga4+Itgb1)	SPP1	Secreted Signaling	PMID: 21907263	mutants	0.602456	0.615	0.296	0.0351559	#N/A	#N/A	#N/A	#N/A
c7	dendritic cells	Spp1	ITGA4_ITGB1	6.65599e-07	0	SPP1_ITGA4_ITGB1	Spp1 - (Itga4+Itgb1)	SPP1	Secreted Signaling	PMID: 21907263	mutants	1.08957	0.41	0	0.0355941	#N/A	#N/A	#N/A	#N/A
luminal	dendritic cells	Spp1	ITGA4_ITGB1	3.17297e-06	0	SPP1_ITGA4_ITGB1	Spp1 - (Itga4+Itgb1)	SPP1	Secreted Signaling	PMID: 21907263	mutants	0.426305	0.265	0.001	0	#N/A	#N/A	#N/A	#N/A
monocytes/macrophages	dendritic cells	Spp1	ITGA4_ITGB1	0.000120647	0	SPP1_ITGA4_ITGB1	Spp1 - (Itga4+Itgb1)	SPP1	Secreted Signaling	PMID: 21907263	mutants	1.82696	0.548	0.09	1.54141e-175	#N/A	#N/A	#N/A	#N/A
c5	c5	Spp1	ITGA9_ITGB1	3.69266e-06	0	SPP1_ITGA9_ITGB1	Spp1 - (Itga9+Itgb1)	SPP1	Secreted Signaling	PMID: 21907263	mutants	0.602456	0.615	0.296	0.0351559	0.271286	0.6915	0.1295	2.0123e-05
c7	c5	Spp1	ITGA9_ITGB1	3.7484e-07	0	SPP1_ITGA9_ITGB1	Spp1 - (Itga9+Itgb1)	SPP1	Secreted Signaling	PMID: 21907263	mutants	1.08957	0.41	0	0.0355941	0.271286	0.6915	0.1295	2.0123e-05
luminal	c5	Spp1	ITGA9_ITGB1	1.78685e-06	0	SPP1_ITGA9_ITGB1	Spp1 - (Itga9+Itgb1)	SPP1	Secreted Signaling	PMID: 21907263	mutants	0.426305	0.265	0.001	0	0.271286	0.6915	0.1295	2.0123e-05
monocytes/macrophages	c5	Spp1	ITGA9_ITGB1	6.79589e-05	0	SPP1_ITGA9_ITGB1	Spp1 - (Itga9+Itgb1)	SPP1	Secreted Signaling	PMID: 21907263	mutants	1.82696	0.548	0.09	1.54141e-175	0.271286	0.6915	0.1295	2.0123e-05
c5	c1	Spp1	ITGA5_ITGB1	7.69697e-06	0	SPP1_ITGA5_ITGB1	Spp1 - (Itga5+Itgb1)	SPP1	Secreted Signaling	PMID: 21907263	mutants	0.602456	0.615	0.296	0.0351559	#N/A	#N/A	#N/A	#N/A
c7	c1	Spp1	ITGA5_ITGB1	7.84048e-07	0	SPP1_ITGA5_ITGB1	Spp1 - (Itga5+Itgb1)	SPP1	Secreted Signaling	PMID: 21907263	mutants	1.08957	0.41	0	0.0355941	#N/A	#N/A	#N/A	#N/A
luminal	c1	Spp1	ITGA5_ITGB1	3.73889e-06	0	SPP1_ITGA5_ITGB1	Spp1 - (Itga5+Itgb1)	SPP1	Secreted Signaling	PMID: 21907263	mutants	0.426305	0.265	0.001	0	#N/A	#N/A	#N/A	#N/A
monocytes/macrophages	c1	Spp1	ITGA5_ITGB1	0.000141674	0	SPP1_ITGA5_ITGB1	Spp1 - (Itga5+Itgb1)	SPP1	Secreted Signaling	PMID: 21907263	mutants	1.82696	0.548	0.09	1.54141e-175	#N/A	#N/A	#N/A	#N/A
c5	c2	Spp1	ITGA5_ITGB1	4.92655e-07	0	SPP1_ITGA5_ITGB1	Spp1 - (Itga5+Itgb1)	SPP1	Secreted Signaling	PMID: 21907263	mutants	0.602456	0.615	0.296	0.0351559	-0.167223	0.42	0.495	0.0743874
c7	c2	Spp1	ITGA5_ITGB1	4.9783e-08	0	SPP1_ITGA5_ITGB1	Spp1 - (Itga5+Itgb1)	SPP1	Secreted Signaling	PMID: 21907263	mutants	1.08957	0.41	0	0.0355941	-0.167223	0.42	0.495	0.0743874
luminal	c2	Spp1	ITGA5_ITGB1	2.37203e-07	0	SPP1_ITGA5_ITGB1	Spp1 - (Itga5+Itgb1)	SPP1	Secreted Signaling	PMID: 21907263	mutants	0.426305	0.265	0.001	0	-0.167223	0.42	0.495	0.0743874
monocytes/macrophages	c2	Spp1	ITGA5_ITGB1	9.06503e-06	0	SPP1_ITGA5_ITGB1	Spp1 - (Itga5+Itgb1)	SPP1	Secreted Signaling	PMID: 21907263	mutants	1.82696	0.548	0.09	1.54141e-175	-0.167223	0.42	0.495	0.0743874
c5	c3	Spp1	ITGA5_ITGB1	3.3031e-06	0	SPP1_ITGA5_ITGB1	Spp1 - (Itga5+Itgb1)	SPP1	Secreted Signaling	PMID: 21907263	mutants	0.602456	0.615	0.296	0.0351559	-0.308928	0.833	0.887	4.74101e-07
c7	c3	Spp1	ITGA5_ITGB1	3.36363e-07	0	SPP1_ITGA5_ITGB1	Spp1 - (Itga5+Itgb1)	SPP1	Secreted Signaling	PMID: 21907263	mutants	1.08957	0.41	0	0.0355941	-0.308928	0.833	0.887	4.74101e-07
luminal	c3	Spp1	ITGA5_ITGB1	1.60396e-06	0	SPP1_ITGA5_ITGB1	Spp1 - (Itga5+Itgb1)	SPP1	Secreted Signaling	PMID: 21907263	mutants	0.426305	0.265	0.001	0	-0.308928	0.833	0.887	4.74101e-07
monocytes/macrophages	c3	Spp1	ITGA5_ITGB1	6.07974e-05	0	SPP1_ITGA5_ITGB1	Spp1 - (Itga5+Itgb1)	SPP1	Secreted Signaling	PMID: 21907263	mutants	1.82696	0.548	0.09	1.54141e-175	-0.308928	0.833	0.887	4.74101e-07
c5	c4	Spp1	ITGA5_ITGB1	1.34372e-06	0	SPP1_ITGA5_ITGB1	Spp1 - (Itga5+Itgb1)	SPP1	Secreted Signaling	PMID: 21907263	mutants	0.602456	0.615	0.296	0.0351559	#N/A	#N/A	#N/A	#N/A
c7	c4	Spp1	ITGA5_ITGB1	1.36097e-07	0	SPP1_ITGA5_ITGB1	Spp1 - (Itga5+Itgb1)	SPP1	Secreted Signaling	PMID: 21907263	mutants	1.08957	0.41	0	0.0355941	#N/A	#N/A	#N/A	#N/A
luminal	c4	Spp1	ITGA5_ITGB1	6.48619e-07	0	SPP1_ITGA5_ITGB1	Spp1 - (Itga5+Itgb1)	SPP1	Secreted Signaling	PMID: 21907263	mutants	0.426305	0.265	0.001	0	#N/A	#N/A	#N/A	#N/A
monocytes/macrophages	c4	Spp1	ITGA5_ITGB1	2.47273e-05	0	SPP1_ITGA5_ITGB1	Spp1 - (Itga5+Itgb1)	SPP1	Secreted Signaling	PMID: 21907263	mutants	1.82696	0.548	0.09	1.54141e-175	#N/A	#N/A	#N/A	#N/A
c5	c5	Spp1	ITGA5_ITGB1	1.05285e-05	0	SPP1_ITGA5_ITGB1	Spp1 - (Itga5+Itgb1)	SPP1	Secreted Signaling	PMID: 21907263	mutants	0.602456	0.615	0.296	0.0351559	0.0203281	0.9005	0.2405	4.61186e-06
c7	c5	Spp1	ITGA5_ITGB1	1.09368e-06	0	SPP1_ITGA5_ITGB1	Spp1 - (Itga5+Itgb1)	SPP1	Secreted Signaling	PMID: 21907263	mutants	1.08957	0.41	0	0.0355941	0.0203281	0.9005	0.2405	4.61186e-06
luminal	c5	Spp1	ITGA5_ITGB1	5.22621e-06	0	SPP1_ITGA5_ITGB1	Spp1 - (Itga5+Itgb1)	SPP1	Secreted Signaling	PMID: 21907263	mutants	0.426305	0.265	0.001	0	0.0203281	0.9005	0.2405	4.61186e-06
monocytes/macrophages	c5	Spp1	ITGA5_ITGB1	0.000193946	0	SPP1_ITGA5_ITGB1	Spp1 - (Itga5+Itgb1)	SPP1	Secreted Signaling	PMID: 21907263	mutants	1.82696	0.548	0.09	1.54141e-175	0.0203281	0.9005	0.2405	4.61186e-06
c5	c6	Spp1	ITGA5_ITGB1	5.8238e-06	0	SPP1_ITGA5_ITGB1	Spp1 - (Itga5+Itgb1)	SPP1	Secreted Signaling	PMID: 21907263	mutants	0.602456	0.615	0.296	0.0351559	-0.0669321	0.8045	0.735	0.184379
c7	c6	Spp1	ITGA5_ITGB1	5.98015e-07	0	SPP1_ITGA5_ITGB1	Spp1 - (Itga5+Itgb1)	SPP1	Secreted Signaling	PMID: 21907263	mutants	1.08957	0.41	0	0.0355941	-0.0669321	0.8045	0.735	0.184379
luminal	c6	Spp1	ITGA5_ITGB1	2.85415e-06	0	SPP1_ITGA5_ITGB1	Spp1 - (Itga5+Itgb1)	SPP1	Secreted Signaling	PMID: 21907263	mutants	0.426305	0.265	0.001	0	-0.0669321	0.8045	0.735	0.184379
monocytes/macrophages	c6	Spp1	ITGA5_ITGB1	0.00010723	0	SPP1_ITGA5_ITGB1	Spp1 - (Itga5+Itgb1)	SPP1	Secreted Signaling	PMID: 21907263	mutants	1.82696	0.548	0.09	1.54141e-175	-0.0669321	0.8045	0.735	0.184379
c5	c7	Spp1	ITGA5_ITGB1	5.24421e-06	0	SPP1_ITGA5_ITGB1	Spp1 - (Itga5+Itgb1)	SPP1	Secreted Signaling	PMID: 21907263	mutants	0.602456	0.615	0.296	0.0351559	-0.533832	0.8225	0.714	0.644749
c7	c7	Spp1	ITGA5_ITGB1	5.37947e-07	0	SPP1_ITGA5_ITGB1	Spp1 - (Itga5+Itgb1)	SPP1	Secreted Signaling	PMID: 21907263	mutants	1.08957	0.41	0	0.0355941	-0.533832	0.8225	0.714	0.644749
luminal	c7	Spp1	ITGA5_ITGB1	2.56718e-06	0	SPP1_ITGA5_ITGB1	Spp1 - (Itga5+Itgb1)	SPP1	Secreted Signaling	PMID: 21907263	mutants	0.426305	0.265	0.001	0	-0.533832	0.8225	0.714	0.644749
monocytes/macrophages	c7	Spp1	ITGA5_ITGB1	9.65546e-05	0	SPP1_ITGA5_ITGB1	Spp1 - (Itga5+Itgb1)	SPP1	Secreted Signaling	PMID: 21907263	mutants	1.82696	0.548	0.09	1.54141e-175	-0.533832	0.8225	0.714	0.644749
c5	dendritic cells	Spp1	ITGA5_ITGB1	4.52841e-06	0	SPP1_ITGA5_ITGB1	Spp1 - (Itga5+Itgb1)	SPP1	Secreted Signaling	PMID: 21907263	mutants	0.602456	0.615	0.296	0.0351559	-0.109104	0.274	0.37	0.00687287
c7	dendritic cells	Spp1	ITGA5_ITGB1	4.58006e-07	0	SPP1_ITGA5_ITGB1	Spp1 - (Itga5+Itgb1)	SPP1	Secreted Signaling	PMID: 21907263	mutants	1.08957	0.41	0	0.0355941	-0.109104	0.274	0.37	0.00687287
luminal	dendritic cells	Spp1	ITGA5_ITGB1	2.18247e-06	0	SPP1_ITGA5_ITGB1	Spp1 - (Itga5+Itgb1)	SPP1	Secreted Signaling	PMID: 21907263	mutants	0.426305	0.265	0.001	0	-0.109104	0.274	0.37	0.00687287
monocytes/macrophages	dendritic cells	Spp1	ITGA5_ITGB1	8.33274e-05	0	SPP1_ITGA5_ITGB1	Spp1 - (Itga5+Itgb1)	SPP1	Secreted Signaling	PMID: 21907263	mutants	1.82696	0.548	0.09	1.54141e-175	-0.109104	0.274	0.37	0.00687287
c5	c1	Nampt	ITGA5_ITGB1	7.44418e-07	0	NAMPT_ITGA5_ITGB1	Nampt - (Itga5+Itgb1)	VISFATIN	Secreted Signaling	PMID: 28490838	mutants	0.231792	0.406	0.074	0.000414885	#N/A	#N/A	#N/A	#N/A
c6	c1	Nampt	ITGA5_ITGB1	2.75443e-06	0	NAMPT_ITGA5_ITGB1	Nampt - (Itga5+Itgb1)	VISFATIN	Secreted Signaling	PMID: 28490838	mutants	0.219458	0.6	0.392	0.000133296	#N/A	#N/A	#N/A	#N/A
c7	c1	Nampt	ITGA5_ITGB1	1.70141e-06	0	NAMPT_ITGA5_ITGB1	Nampt - (Itga5+Itgb1)	VISFATIN	Secreted Signaling	PMID: 28490838	mutants	0.138134	0.535	0.286	0.350253	#N/A	#N/A	#N/A	#N/A
dendritic cells	c1	Nampt	ITGA5_ITGB1	2.78975e-06	0	NAMPT_ITGA5_ITGB1	Nampt - (Itga5+Itgb1)	VISFATIN	Secreted Signaling	PMID: 28490838	mutants	0.144786	0.418	0.374	0.0120589	#N/A	#N/A	#N/A	#N/A
c5	c2	Nampt	ITGA5_ITGB1	4.72512e-08	0	NAMPT_ITGA5_ITGB1	Nampt - (Itga5+Itgb1)	VISFATIN	Secreted Signaling	PMID: 28490838	mutants	0.231792	0.406	0.074	0.000414885	-0.167223	0.42	0.495	0.0743874
c6	c2	Nampt	ITGA5_ITGB1	1.75385e-07	0	NAMPT_ITGA5_ITGB1	Nampt - (Itga5+Itgb1)	VISFATIN	Secreted Signaling	PMID: 28490838	mutants	0.219458	0.6	0.392	0.000133296	-0.167223	0.42	0.495	0.0743874
c7	c2	Nampt	ITGA5_ITGB1	1.08185e-07	0	NAMPT_ITGA5_ITGB1	Nampt - (Itga5+Itgb1)	VISFATIN	Secreted Signaling	PMID: 28490838	mutants	0.138134	0.535	0.286	0.350253	-0.167223	0.42	0.495	0.0743874
dendritic cells	c2	Nampt	ITGA5_ITGB1	1.77258e-07	0	NAMPT_ITGA5_ITGB1	Nampt - (Itga5+Itgb1)	VISFATIN	Secreted Signaling	PMID: 28490838	mutants	0.144786	0.418	0.374	0.0120589	-0.167223	0.42	0.495	0.0743874
c5	c3	Nampt	ITGA5_ITGB1	3.19357e-07	0	NAMPT_ITGA5_ITGB1	Nampt - (Itga5+Itgb1)	VISFATIN	Secreted Signaling	PMID: 28490838	mutants	0.231792	0.406	0.074	0.000414885	-0.308928	0.833	0.887	4.74101e-07
c6	c3	Nampt	ITGA5_ITGB1	1.1818e-06	0	NAMPT_ITGA5_ITGB1	Nampt - (Itga5+Itgb1)	VISFATIN	Secreted Signaling	PMID: 28490838	mutants	0.219458	0.6	0.392	0.000133296	-0.308928	0.833	0.887	4.74101e-07
c7	c3	Nampt	ITGA5_ITGB1	7.29959e-07	0	NAMPT_ITGA5_ITGB1	Nampt - (Itga5+Itgb1)	VISFATIN	Secreted Signaling	PMID: 28490838	mutants	0.138134	0.535	0.286	0.350253	-0.308928	0.833	0.887	4.74101e-07
dendritic cells	c3	Nampt	ITGA5_ITGB1	1.19686e-06	0	NAMPT_ITGA5_ITGB1	Nampt - (Itga5+Itgb1)	VISFATIN	Secreted Signaling	PMID: 28490838	mutants	0.144786	0.418	0.374	0.0120589	-0.308928	0.833	0.887	4.74101e-07
c5	c4	Nampt	ITGA5_ITGB1	1.29188e-07	0	NAMPT_ITGA5_ITGB1	Nampt - (Itga5+Itgb1)	VISFATIN	Secreted Signaling	PMID: 28490838	mutants	0.231792	0.406	0.074	0.000414885	#N/A	#N/A	#N/A	#N/A
c6	c4	Nampt	ITGA5_ITGB1	4.79082e-07	0	NAMPT_ITGA5_ITGB1	Nampt - (Itga5+Itgb1)	VISFATIN	Secreted Signaling	PMID: 28490838	mutants	0.219458	0.6	0.392	0.000133296	#N/A	#N/A	#N/A	#N/A
c7	c4	Nampt	ITGA5_ITGB1	2.95636e-07	0	NAMPT_ITGA5_ITGB1	Nampt - (Itga5+Itgb1)	VISFATIN	Secreted Signaling	PMID: 28490838	mutants	0.138134	0.535	0.286	0.350253	#N/A	#N/A	#N/A	#N/A
dendritic cells	c4	Nampt	ITGA5_ITGB1	4.84492e-07	0	NAMPT_ITGA5_ITGB1	Nampt - (Itga5+Itgb1)	VISFATIN	Secreted Signaling	PMID: 28490838	mutants	0.144786	0.418	0.374	0.0120589	#N/A	#N/A	#N/A	#N/A
c5	c5	Nampt	ITGA5_ITGB1	1.03925e-06	0	NAMPT_ITGA5_ITGB1	Nampt - (Itga5+Itgb1)	VISFATIN	Secreted Signaling	PMID: 28490838	mutants	0.231792	0.406	0.074	0.000414885	0.0203281	0.9005	0.2405	4.61186e-06
c6	c5	Nampt	ITGA5_ITGB1	3.81566e-06	0	NAMPT_ITGA5_ITGB1	Nampt - (Itga5+Itgb1)	VISFATIN	Secreted Signaling	PMID: 28490838	mutants	0.219458	0.6	0.392	0.000133296	0.0203281	0.9005	0.2405	4.61186e-06
c7	c5	Nampt	ITGA5_ITGB1	2.36498e-06	0	NAMPT_ITGA5_ITGB1	Nampt - (Itga5+Itgb1)	VISFATIN	Secreted Signaling	PMID: 28490838	mutants	0.138134	0.535	0.286	0.350253	0.0203281	0.9005	0.2405	4.61186e-06
dendritic cells	c5	Nampt	ITGA5_ITGB1	3.88478e-06	0	NAMPT_ITGA5_ITGB1	Nampt - (Itga5+Itgb1)	VISFATIN	Secreted Signaling	PMID: 28490838	mutants	0.144786	0.418	0.374	0.0120589	0.0203281	0.9005	0.2405	4.61186e-06
c5	c6	Nampt	ITGA5_ITGB1	5.67977e-07	0	NAMPT_ITGA5_ITGB1	Nampt - (Itga5+Itgb1)	VISFATIN	Secreted Signaling	PMID: 28490838	mutants	0.231792	0.406	0.074	0.000414885	-0.0669321	0.8045	0.735	0.184379
c6	c6	Nampt	ITGA5_ITGB1	2.09494e-06	0	NAMPT_ITGA5_ITGB1	Nampt - (Itga5+Itgb1)	VISFATIN	Secreted Signaling	PMID: 28490838	mutants	0.219458	0.6	0.392	0.000133296	-0.0669321	0.8045	0.735	0.184379
c7	c6	Nampt	ITGA5_ITGB1	1.29585e-06	0	NAMPT_ITGA5_ITGB1	Nampt - (Itga5+Itgb1)	VISFATIN	Secreted Signaling	PMID: 28490838	mutants	0.138134	0.535	0.286	0.350253	-0.0669321	0.8045	0.735	0.184379
dendritic cells	c6	Nampt	ITGA5_ITGB1	2.12633e-06	0	NAMPT_ITGA5_ITGB1	Nampt - (Itga5+Itgb1)	VISFATIN	Secreted Signaling	PMID: 28490838	mutants	0.144786	0.418	0.374	0.0120589	-0.0669321	0.8045	0.735	0.184379
c5	c7	Nampt	ITGA5_ITGB1	5.10904e-07	0	NAMPT_ITGA5_ITGB1	Nampt - (Itga5+Itgb1)	VISFATIN	Secreted Signaling	PMID: 28490838	mutants	0.231792	0.406	0.074	0.000414885	-0.533832	0.8225	0.714	0.644749
c6	c7	Nampt	ITGA5_ITGB1	1.8852e-06	0	NAMPT_ITGA5_ITGB1	Nampt - (Itga5+Itgb1)	VISFATIN	Secreted Signaling	PMID: 28490838	mutants	0.219458	0.6	0.392	0.000133296	-0.533832	0.8225	0.714	0.644749
c7	c7	Nampt	ITGA5_ITGB1	1.1659e-06	0	NAMPT_ITGA5_ITGB1	Nampt - (Itga5+Itgb1)	VISFATIN	Secreted Signaling	PMID: 28490838	mutants	0.138134	0.535	0.286	0.350253	-0.533832	0.8225	0.714	0.644749
dendritic cells	c7	Nampt	ITGA5_ITGB1	1.91292e-06	0	NAMPT_ITGA5_ITGB1	Nampt - (Itga5+Itgb1)	VISFATIN	Secreted Signaling	PMID: 28490838	mutants	0.144786	0.418	0.374	0.0120589	-0.533832	0.8225	0.714	0.644749
c5	dendritic cells	Nampt	ITGA5_ITGB1	4.34729e-07	0	NAMPT_ITGA5_ITGB1	Nampt - (Itga5+Itgb1)	VISFATIN	Secreted Signaling	PMID: 28490838	mutants	0.231792	0.406	0.074	0.000414885	-0.109104	0.274	0.37	0.00687287
c6	dendritic cells	Nampt	ITGA5_ITGB1	1.61305e-06	0	NAMPT_ITGA5_ITGB1	Nampt - (Itga5+Itgb1)	VISFATIN	Secreted Signaling	PMID: 28490838	mutants	0.219458	0.6	0.392	0.000133296	-0.109104	0.274	0.37	0.00687287
c7	dendritic cells	Nampt	ITGA5_ITGB1	9.95152e-07	0	NAMPT_ITGA5_ITGB1	Nampt - (Itga5+Itgb1)	VISFATIN	Secreted Signaling	PMID: 28490838	mutants	0.138134	0.535	0.286	0.350253	-0.109104	0.274	0.37	0.00687287
dendritic cells	dendritic cells	Nampt	ITGA5_ITGB1	1.63066e-06	0	NAMPT_ITGA5_ITGB1	Nampt - (Itga5+Itgb1)	VISFATIN	Secreted Signaling	PMID: 28490838	mutants	0.144786	0.418	0.374	0.0120589	-0.109104	0.274	0.37	0.00687287
c1	c1	Angptl2	ITGA5_ITGB1	1.69118e-06	0	ANGPTL2_ITGA5_ITGB1	Angptl2 - (Itga5+Itgb1)	ANGPTL	Secreted Signaling	PMID: 24478758	mutants	0.17178	0.303	0.204	5.78656e-10	#N/A	#N/A	#N/A	#N/A
c7	c1	Angptl2	ITGA5_ITGB1	2.24615e-06	0	ANGPTL2_ITGA5_ITGB1	Angptl2 - (Itga5+Itgb1)	ANGPTL	Secreted Signaling	PMID: 24478758	mutants	0.313561	0.59	0.286	0.171313	#N/A	#N/A	#N/A	#N/A
c1	c2	Angptl2	ITGA5_ITGB1	1.07384e-07	0	ANGPTL2_ITGA5_ITGB1	Angptl2 - (Itga5+Itgb1)	ANGPTL	Secreted Signaling	PMID: 24478758	mutants	0.17178	0.303	0.204	5.78656e-10	-0.167223	0.42	0.495	0.0743874
c7	c2	Angptl2	ITGA5_ITGB1	1.42944e-07	0	ANGPTL2_ITGA5_ITGB1	Angptl2 - (Itga5+Itgb1)	ANGPTL	Secreted Signaling	PMID: 24478758	mutants	0.313561	0.59	0.286	0.171313	-0.167223	0.42	0.495	0.0743874
c1	c3	Angptl2	ITGA5_ITGB1	7.2553e-07	0	ANGPTL2_ITGA5_ITGB1	Angptl2 - (Itga5+Itgb1)	ANGPTL	Secreted Signaling	PMID: 24478758	mutants	0.17178	0.303	0.204	5.78656e-10	-0.308928	0.833	0.887	4.74101e-07
c7	c3	Angptl2	ITGA5_ITGB1	9.63702e-07	0	ANGPTL2_ITGA5_ITGB1	Angptl2 - (Itga5+Itgb1)	ANGPTL	Secreted Signaling	PMID: 24478758	mutants	0.313561	0.59	0.286	0.171313	-0.308928	0.833	0.887	4.74101e-07
c1	c4	Angptl2	ITGA5_ITGB1	2.93564e-07	0	ANGPTL2_ITGA5_ITGB1	Angptl2 - (Itga5+Itgb1)	ANGPTL	Secreted Signaling	PMID: 24478758	mutants	0.17178	0.303	0.204	5.78656e-10	#N/A	#N/A	#N/A	#N/A
c7	c4	Angptl2	ITGA5_ITGB1	3.90526e-07	0	ANGPTL2_ITGA5_ITGB1	Angptl2 - (Itga5+Itgb1)	ANGPTL	Secreted Signaling	PMID: 24478758	mutants	0.313561	0.59	0.286	0.171313	#N/A	#N/A	#N/A	#N/A
c1	c5	Angptl2	ITGA5_ITGB1	2.35891e-06	0	ANGPTL2_ITGA5_ITGB1	Angptl2 - (Itga5+Itgb1)	ANGPTL	Secreted Signaling	PMID: 24478758	mutants	0.17178	0.303	0.204	5.78656e-10	0.0203281	0.9005	0.2405	4.61186e-06
c7	c5	Angptl2	ITGA5_ITGB1	3.11566e-06	0	ANGPTL2_ITGA5_ITGB1	Angptl2 - (Itga5+Itgb1)	ANGPTL	Secreted Signaling	PMID: 24478758	mutants	0.313561	0.59	0.286	0.171313	0.0203281	0.9005	0.2405	4.61186e-06
c1	c6	Angptl2	ITGA5_ITGB1	1.28988e-06	0	ANGPTL2_ITGA5_ITGB1	Angptl2 - (Itga5+Itgb1)	ANGPTL	Secreted Signaling	PMID: 24478758	mutants	0.17178	0.303	0.204	5.78656e-10	-0.0669321	0.8045	0.735	0.184379
c7	c6	Angptl2	ITGA5_ITGB1	1.70928e-06	0	ANGPTL2_ITGA5_ITGB1	Angptl2 - (Itga5+Itgb1)	ANGPTL	Secreted Signaling	PMID: 24478758	mutants	0.313561	0.59	0.286	0.171313	-0.0669321	0.8045	0.735	0.184379
c1	c7	Angptl2	ITGA5_ITGB1	1.16032e-06	0	ANGPTL2_ITGA5_ITGB1	Angptl2 - (Itga5+Itgb1)	ANGPTL	Secreted Signaling	PMID: 24478758	mutants	0.17178	0.303	0.204	5.78656e-10	-0.533832	0.8225	0.714	0.644749
c7	c7	Angptl2	ITGA5_ITGB1	1.53805e-06	0	ANGPTL2_ITGA5_ITGB1	Angptl2 - (Itga5+Itgb1)	ANGPTL	Secreted Signaling	PMID: 24478758	mutants	0.313561	0.59	0.286	0.171313	-0.533832	0.8225	0.714	0.644749
c1	dendritic cells	Angptl2	ITGA5_ITGB1	9.87934e-07	0	ANGPTL2_ITGA5_ITGB1	Angptl2 - (Itga5+Itgb1)	ANGPTL	Secreted Signaling	PMID: 24478758	mutants	0.17178	0.303	0.204	5.78656e-10	-0.109104	0.274	0.37	0.00687287
c7	dendritic cells	Angptl2	ITGA5_ITGB1	1.31476e-06	0	ANGPTL2_ITGA5_ITGB1	Angptl2 - (Itga5+Itgb1)	ANGPTL	Secreted Signaling	PMID: 24478758	mutants	0.313561	0.59	0.286	0.171313	-0.109104	0.274	0.37	0.00687287
c1	dendritic cells	Angptl2	Pirb	7.03713e-07	0	ANGPTL2_PIRB	Angptl2 - Pirb	ANGPTL	Secreted Signaling	PMID: 24478758	mutants	0.17178	0.303	0.204	5.78656e-10	0.257251	0.435	0.317	6.29615e-06
c7	dendritic cells	Angptl2	Pirb	9.37161e-07	0	ANGPTL2_PIRB	Angptl2 - Pirb	ANGPTL	Secreted Signaling	PMID: 24478758	mutants	0.313561	0.59	0.286	0.171313	0.257251	0.435	0.317	6.29615e-06
c1	c1	Angptl4	ITGA5_ITGB1	1.69376e-06	0	ANGPTL4_ITGA5_ITGB1	Angptl4 - (Itga5+Itgb1)	ANGPTL	Secreted Signaling	PMID: 30049845	mutants	0.25653	0.296	0.173	7.84723e-14	#N/A	#N/A	#N/A	#N/A
c5	c1	Angptl4	ITGA5_ITGB1	5.55422e-06	0	ANGPTL4_ITGA5_ITGB1	Angptl4 - (Itga5+Itgb1)	ANGPTL	Secreted Signaling	PMID: 30049845	mutants	0.42207	0.708	0.111	8.63586e-08	#N/A	#N/A	#N/A	#N/A
c7	c1	Angptl4	ITGA5_ITGB1	9.40268e-07	0	ANGPTL4_ITGA5_ITGB1	Angptl4 - (Itga5+Itgb1)	ANGPTL	Secreted Signaling	PMID: 30049845	mutants	0.457688	0.491	0	0.0161892	#N/A	#N/A	#N/A	#N/A
c1	c2	Angptl4	ITGA5_ITGB1	1.07548e-07	0	ANGPTL4_ITGA5_ITGB1	Angptl4 - (Itga5+Itgb1)	ANGPTL	Secreted Signaling	PMID: 30049845	mutants	0.25653	0.296	0.173	7.84723e-14	-0.167223	0.42	0.495	0.0743874
c5	c2	Angptl4	ITGA5_ITGB1	3.54589e-07	0	ANGPTL4_ITGA5_ITGB1	Angptl4 - (Itga5+Itgb1)	ANGPTL	Secreted Signaling	PMID: 30049845	mutants	0.42207	0.708	0.111	8.63586e-08	-0.167223	0.42	0.495	0.0743874
c7	c2	Angptl4	ITGA5_ITGB1	5.97167e-08	0	ANGPTL4_ITGA5_ITGB1	Angptl4 - (Itga5+Itgb1)	ANGPTL	Secreted Signaling	PMID: 30049845	mutants	0.457688	0.491	0	0.0161892	-0.167223	0.42	0.495	0.0743874
c1	c3	Angptl4	ITGA5_ITGB1	7.26638e-07	0	ANGPTL4_ITGA5_ITGB1	Angptl4 - (Itga5+Itgb1)	ANGPTL	Secreted Signaling	PMID: 30049845	mutants	0.25653	0.296	0.173	7.84723e-14	-0.308928	0.833	0.887	4.74101e-07
c5	c3	Angptl4	ITGA5_ITGB1	2.38331e-06	0	ANGPTL4_ITGA5_ITGB1	Angptl4 - (Itga5+Itgb1)	ANGPTL	Secreted Signaling	PMID: 30049845	mutants	0.42207	0.708	0.111	8.63586e-08	-0.308928	0.833	0.887	4.74101e-07
c7	c3	Angptl4	ITGA5_ITGB1	4.03386e-07	0	ANGPTL4_ITGA5_ITGB1	Angptl4 - (Itga5+Itgb1)	ANGPTL	Secreted Signaling	PMID: 30049845	mutants	0.457688	0.491	0	0.0161892	-0.308928	0.833	0.887	4.74101e-07
c1	c4	Angptl4	ITGA5_ITGB1	2.94013e-07	0	ANGPTL4_ITGA5_ITGB1	Angptl4 - (Itga5+Itgb1)	ANGPTL	Secreted Signaling	PMID: 30049845	mutants	0.25653	0.296	0.173	7.84723e-14	#N/A	#N/A	#N/A	#N/A
c5	c4	Angptl4	ITGA5_ITGB1	9.67862e-07	0	ANGPTL4_ITGA5_ITGB1	Angptl4 - (Itga5+Itgb1)	ANGPTL	Secreted Signaling	PMID: 30049845	mutants	0.42207	0.708	0.111	8.63586e-08	#N/A	#N/A	#N/A	#N/A
c7	c4	Angptl4	ITGA5_ITGB1	1.63242e-07	0	ANGPTL4_ITGA5_ITGB1	Angptl4 - (Itga5+Itgb1)	ANGPTL	Secreted Signaling	PMID: 30049845	mutants	0.457688	0.491	0	0.0161892	#N/A	#N/A	#N/A	#N/A
c1	c5	Angptl4	ITGA5_ITGB1	2.3625e-06	0	ANGPTL4_ITGA5_ITGB1	Angptl4 - (Itga5+Itgb1)	ANGPTL	Secreted Signaling	PMID: 30049845	mutants	0.25653	0.296	0.173	7.84723e-14	0.0203281	0.9005	0.2405	4.61186e-06
c5	c5	Angptl4	ITGA5_ITGB1	7.64505e-06	0	ANGPTL4_ITGA5_ITGB1	Angptl4 - (Itga5+Itgb1)	ANGPTL	Secreted Signaling	PMID: 30049845	mutants	0.42207	0.708	0.111	8.63586e-08	0.0203281	0.9005	0.2405	4.61186e-06
c7	c5	Angptl4	ITGA5_ITGB1	1.31081e-06	0	ANGPTL4_ITGA5_ITGB1	Angptl4 - (Itga5+Itgb1)	ANGPTL	Secreted Signaling	PMID: 30049845	mutants	0.457688	0.491	0	0.0161892	0.0203281	0.9005	0.2405	4.61186e-06
c1	c6	Angptl4	ITGA5_ITGB1	1.29184e-06	0	ANGPTL4_ITGA5_ITGB1	Angptl4 - (Itga5+Itgb1)	ANGPTL	Secreted Signaling	PMID: 30049845	mutants	0.25653	0.296	0.173	7.84723e-14	-0.0669321	0.8045	0.735	0.184379
c5	c6	Angptl4	ITGA5_ITGB1	4.21332e-06	0	ANGPTL4_ITGA5_ITGB1	Angptl4 - (Itga5+Itgb1)	ANGPTL	Secreted Signaling	PMID: 30049845	mutants	0.42207	0.708	0.111	8.63586e-08	-0.0669321	0.8045	0.735	0.184379
c7	c6	Angptl4	ITGA5_ITGB1	7.16993e-07	0	ANGPTL4_ITGA5_ITGB1	Angptl4 - (Itga5+Itgb1)	ANGPTL	Secreted Signaling	PMID: 30049845	mutants	0.457688	0.491	0	0.0161892	-0.0669321	0.8045	0.735	0.184379
c1	c7	Angptl4	ITGA5_ITGB1	1.16209e-06	0	ANGPTL4_ITGA5_ITGB1	Angptl4 - (Itga5+Itgb1)	ANGPTL	Secreted Signaling	PMID: 30049845	mutants	0.25653	0.296	0.173	7.84723e-14	-0.533832	0.8225	0.714	0.644749
c5	c7	Angptl4	ITGA5_ITGB1	3.79276e-06	0	ANGPTL4_ITGA5_ITGB1	Angptl4 - (Itga5+Itgb1)	ANGPTL	Secreted Signaling	PMID: 30049845	mutants	0.42207	0.708	0.111	8.63586e-08	-0.533832	0.8225	0.714	0.644749
c7	c7	Angptl4	ITGA5_ITGB1	6.44994e-07	0	ANGPTL4_ITGA5_ITGB1	Angptl4 - (Itga5+Itgb1)	ANGPTL	Secreted Signaling	PMID: 30049845	mutants	0.457688	0.491	0	0.0161892	-0.533832	0.8225	0.714	0.644749
c1	dendritic cells	Angptl4	ITGA5_ITGB1	9.89445e-07	0	ANGPTL4_ITGA5_ITGB1	Angptl4 - (Itga5+Itgb1)	ANGPTL	Secreted Signaling	PMID: 30049845	mutants	0.25653	0.296	0.173	7.84723e-14	-0.109104	0.274	0.37	0.00687287
c5	dendritic cells	Angptl4	ITGA5_ITGB1	3.26026e-06	0	ANGPTL4_ITGA5_ITGB1	Angptl4 - (Itga5+Itgb1)	ANGPTL	Secreted Signaling	PMID: 30049845	mutants	0.42207	0.708	0.111	8.63586e-08	-0.109104	0.274	0.37	0.00687287
c7	dendritic cells	Angptl4	ITGA5_ITGB1	5.49381e-07	0	ANGPTL4_ITGA5_ITGB1	Angptl4 - (Itga5+Itgb1)	ANGPTL	Secreted Signaling	PMID: 30049845	mutants	0.457688	0.491	0	0.0161892	-0.109104	0.274	0.37	0.00687287
c1	c5	Angptl4	ITGAV_ITGB3	3.84724e-07	0	ANGPTL4_ITGAV_ITGB3	Angptl4 - (Itgav+Itgb3)	ANGPTL	Secreted Signaling	PMID: 30049845	mutants	0.25653	0.296	0.173	7.84723e-14	0.181129	0.276	0.074	0.0194093
c5	c5	Angptl4	ITGAV_ITGB3	1.27005e-06	0	ANGPTL4_ITGAV_ITGB3	Angptl4 - (Itgav+Itgb3)	ANGPTL	Secreted Signaling	PMID: 30049845	mutants	0.42207	0.708	0.111	8.63586e-08	0.181129	0.276	0.074	0.0194093
c7	c5	Angptl4	ITGAV_ITGB3	2.13631e-07	0	ANGPTL4_ITGAV_ITGB3	Angptl4 - (Itgav+Itgb3)	ANGPTL	Secreted Signaling	PMID: 30049845	mutants	0.457688	0.491	0	0.0161892	0.181129	0.276	0.074	0.0194093
c1	c1	Angptl4	Cdh11	7.04652e-07	0	ANGPTL4_CDH11	Angptl4 - Cdh11	ANGPTL	Secreted Signaling	PMID: 30049845	mutants	0.25653	0.296	0.173	7.84723e-14	0.336905	0.424	0.267	4.47014e-20
c5	c1	Angptl4	Cdh11	2.32503e-06	0	ANGPTL4_CDH11	Angptl4 - Cdh11	ANGPTL	Secreted Signaling	PMID: 30049845	mutants	0.42207	0.708	0.111	8.63586e-08	0.336905	0.424	0.267	4.47014e-20
c7	c1	Angptl4	Cdh11	3.91273e-07	0	ANGPTL4_CDH11	Angptl4 - Cdh11	ANGPTL	Secreted Signaling	PMID: 30049845	mutants	0.457688	0.491	0	0.0161892	0.336905	0.424	0.267	4.47014e-20
c1	c3	Angptl4	Cdh11	1.10124e-06	0	ANGPTL4_CDH11	Angptl4 - Cdh11	ANGPTL	Secreted Signaling	PMID: 30049845	mutants	0.25653	0.296	0.173	7.84723e-14	#N/A	#N/A	#N/A	#N/A
c5	c3	Angptl4	Cdh11	3.59284e-06	0	ANGPTL4_CDH11	Angptl4 - Cdh11	ANGPTL	Secreted Signaling	PMID: 30049845	mutants	0.42207	0.708	0.111	8.63586e-08	#N/A	#N/A	#N/A	#N/A
c7	c3	Angptl4	Cdh11	6.11215e-07	0	ANGPTL4_CDH11	Angptl4 - Cdh11	ANGPTL	Secreted Signaling	PMID: 30049845	mutants	0.457688	0.491	0	0.0161892	#N/A	#N/A	#N/A	#N/A
c1	c4	Angptl4	Cdh11	1.13498e-07	0	ANGPTL4_CDH11	Angptl4 - Cdh11	ANGPTL	Secreted Signaling	PMID: 30049845	mutants	0.25653	0.296	0.173	7.84723e-14	#N/A	#N/A	#N/A	#N/A
c5	c4	Angptl4	Cdh11	3.75171e-07	0	ANGPTL4_CDH11	Angptl4 - Cdh11	ANGPTL	Secreted Signaling	PMID: 30049845	mutants	0.42207	0.708	0.111	8.63586e-08	#N/A	#N/A	#N/A	#N/A
c7	c4	Angptl4	Cdh11	6.30265e-08	0	ANGPTL4_CDH11	Angptl4 - Cdh11	ANGPTL	Secreted Signaling	PMID: 30049845	mutants	0.457688	0.491	0	0.0161892	#N/A	#N/A	#N/A	#N/A
c1	c5	Angptl4	Cdh11	2.57027e-06	0	ANGPTL4_CDH11	Angptl4 - Cdh11	ANGPTL	Secreted Signaling	PMID: 30049845	mutants	0.25653	0.296	0.173	7.84723e-14	1.38832	0.943	0.111	4.73862e-16
c5	c5	Angptl4	Cdh11	8.30019e-06	0	ANGPTL4_CDH11	Angptl4 - Cdh11	ANGPTL	Secreted Signaling	PMID: 30049845	mutants	0.42207	0.708	0.111	8.63586e-08	1.38832	0.943	0.111	4.73862e-16
c7	c5	Angptl4	Cdh11	1.42597e-06	0	ANGPTL4_CDH11	Angptl4 - Cdh11	ANGPTL	Secreted Signaling	PMID: 30049845	mutants	0.457688	0.491	0	0.0161892	1.38832	0.943	0.111	4.73862e-16
c1	c6	Angptl4	Cdh11	4.44705e-07	0	ANGPTL4_CDH11	Angptl4 - Cdh11	ANGPTL	Secreted Signaling	PMID: 30049845	mutants	0.25653	0.296	0.173	7.84723e-14	0.346392	0.502	0.147	4.55426e-11
c5	c6	Angptl4	Cdh11	1.46568e-06	0	ANGPTL4_CDH11	Angptl4 - Cdh11	ANGPTL	Secreted Signaling	PMID: 30049845	mutants	0.42207	0.708	0.111	8.63586e-08	0.346392	0.502	0.147	4.55426e-11
c7	c6	Angptl4	Cdh11	2.46921e-07	0	ANGPTL4_CDH11	Angptl4 - Cdh11	ANGPTL	Secreted Signaling	PMID: 30049845	mutants	0.457688	0.491	0	0.0161892	0.346392	0.502	0.147	4.55426e-11
c1	c7	Angptl4	Cdh11	1.22965e-06	0	ANGPTL4_CDH11	Angptl4 - Cdh11	ANGPTL	Secreted Signaling	PMID: 30049845	mutants	0.25653	0.296	0.173	7.84723e-14	0.505118	0.839	0.429	0.0274211
c5	c7	Angptl4	Cdh11	4.00973e-06	0	ANGPTL4_CDH11	Angptl4 - Cdh11	ANGPTL	Secreted Signaling	PMID: 30049845	mutants	0.42207	0.708	0.111	8.63586e-08	0.505118	0.839	0.429	0.0274211
c7	c7	Angptl4	Cdh11	6.8247e-07	0	ANGPTL4_CDH11	Angptl4 - Cdh11	ANGPTL	Secreted Signaling	PMID: 30049845	mutants	0.457688	0.491	0	0.0161892	0.505118	0.839	0.429	0.0274211
c1	basal	Angptl4	Sdc1	8.09824e-06	0	ANGPTL4_SDC1	Angptl4 - Sdc1	ANGPTL	Secreted Signaling	PMID: 29017031	mutants	0.25653	0.296	0.173	7.84723e-14	#N/A	#N/A	#N/A	#N/A
c5	basal	Angptl4	Sdc1	2.64424e-05	0	ANGPTL4_SDC1	Angptl4 - Sdc1	ANGPTL	Secreted Signaling	PMID: 29017031	mutants	0.42207	0.708	0.111	8.63586e-08	#N/A	#N/A	#N/A	#N/A
c7	basal	Angptl4	Sdc1	4.49485e-06	0	ANGPTL4_SDC1	Angptl4 - Sdc1	ANGPTL	Secreted Signaling	PMID: 29017031	mutants	0.457688	0.491	0	0.0161892	#N/A	#N/A	#N/A	#N/A
c1	c0	Angptl4	Sdc1	4.24921e-07	0	ANGPTL4_SDC1	Angptl4 - Sdc1	ANGPTL	Secreted Signaling	PMID: 29017031	mutants	0.25653	0.296	0.173	7.84723e-14	#N/A	#N/A	#N/A	#N/A
c5	c0	Angptl4	Sdc1	1.40304e-06	0	ANGPTL4_SDC1	Angptl4 - Sdc1	ANGPTL	Secreted Signaling	PMID: 29017031	mutants	0.42207	0.708	0.111	8.63586e-08	#N/A	#N/A	#N/A	#N/A
c7	c0	Angptl4	Sdc1	2.35953e-07	0	ANGPTL4_SDC1	Angptl4 - Sdc1	ANGPTL	Secreted Signaling	PMID: 29017031	mutants	0.457688	0.491	0	0.0161892	#N/A	#N/A	#N/A	#N/A
c1	c1	Angptl4	Sdc1	2.9528e-07	0	ANGPTL4_SDC1	Angptl4 - Sdc1	ANGPTL	Secreted Signaling	PMID: 29017031	mutants	0.25653	0.296	0.173	7.84723e-14	0.255248	0.27	0.11	1.52087e-22
c5	c1	Angptl4	Sdc1	9.76795e-07	0	ANGPTL4_SDC1	Angptl4 - Sdc1	ANGPTL	Secreted Signaling	PMID: 29017031	mutants	0.42207	0.708	0.111	8.63586e-08	0.255248	0.27	0.11	1.52087e-22
c7	c1	Angptl4	Sdc1	1.63978e-07	0	ANGPTL4_SDC1	Angptl4 - Sdc1	ANGPTL	Secreted Signaling	PMID: 29017031	mutants	0.457688	0.491	0	0.0161892	0.255248	0.27	0.11	1.52087e-22
c1	c3	Angptl4	Sdc1	2.84921e-07	0	ANGPTL4_SDC1	Angptl4 - Sdc1	ANGPTL	Secreted Signaling	PMID: 29017031	mutants	0.25653	0.296	0.173	7.84723e-14	#N/A	#N/A	#N/A	#N/A
c5	c3	Angptl4	Sdc1	9.40427e-07	0	ANGPTL4_SDC1	Angptl4 - Sdc1	ANGPTL	Secreted Signaling	PMID: 29017031	mutants	0.42207	0.708	0.111	8.63586e-08	#N/A	#N/A	#N/A	#N/A
c7	c3	Angptl4	Sdc1	1.58211e-07	0	ANGPTL4_SDC1	Angptl4 - Sdc1	ANGPTL	Secreted Signaling	PMID: 29017031	mutants	0.457688	0.491	0	0.0161892	#N/A	#N/A	#N/A	#N/A
c1	c4	Angptl4	Sdc1	2.18519e-07	0	ANGPTL4_SDC1	Angptl4 - Sdc1	ANGPTL	Secreted Signaling	PMID: 29017031	mutants	0.25653	0.296	0.173	7.84723e-14	#N/A	#N/A	#N/A	#N/A
c5	c4	Angptl4	Sdc1	7.20588e-07	0	ANGPTL4_SDC1	Angptl4 - Sdc1	ANGPTL	Secreted Signaling	PMID: 29017031	mutants	0.42207	0.708	0.111	8.63586e-08	#N/A	#N/A	#N/A	#N/A
c7	c4	Angptl4	Sdc1	1.21335e-07	0	ANGPTL4_SDC1	Angptl4 - Sdc1	ANGPTL	Secreted Signaling	PMID: 29017031	mutants	0.457688	0.491	0	0.0161892	#N/A	#N/A	#N/A	#N/A
c1	c5	Angptl4	Sdc1	1.56807e-06	0	ANGPTL4_SDC1	Angptl4 - Sdc1	ANGPTL	Secreted Signaling	PMID: 29017031	mutants	0.25653	0.296	0.173	7.84723e-14	0.97337	0.818	0.074	2.9448e-12
c5	c5	Angptl4	Sdc1	5.11486e-06	0	ANGPTL4_SDC1	Angptl4 - Sdc1	ANGPTL	Secreted Signaling	PMID: 29017031	mutants	0.42207	0.708	0.111	8.63586e-08	0.97337	0.818	0.074	2.9448e-12
c7	c5	Angptl4	Sdc1	8.70309e-07	0	ANGPTL4_SDC1	Angptl4 - Sdc1	ANGPTL	Secreted Signaling	PMID: 29017031	mutants	0.457688	0.491	0	0.0161892	0.97337	0.818	0.074	2.9448e-12
c1	c6	Angptl4	Sdc1	6.40202e-07	0	ANGPTL4_SDC1	Angptl4 - Sdc1	ANGPTL	Secreted Signaling	PMID: 29017031	mutants	0.25653	0.296	0.173	7.84723e-14	-0.111287	0.58	0.529	0.52312
c5	c6	Angptl4	Sdc1	2.10489e-06	0	ANGPTL4_SDC1	Angptl4 - Sdc1	ANGPTL	Secreted Signaling	PMID: 29017031	mutants	0.42207	0.708	0.111	8.63586e-08	-0.111287	0.58	0.529	0.52312
c7	c6	Angptl4	Sdc1	3.55436e-07	0	ANGPTL4_SDC1	Angptl4 - Sdc1	ANGPTL	Secreted Signaling	PMID: 29017031	mutants	0.457688	0.491	0	0.0161892	-0.111287	0.58	0.529	0.52312
c1	c7	Angptl4	Sdc1	9.15164e-07	0	ANGPTL4_SDC1	Angptl4 - Sdc1	ANGPTL	Secreted Signaling	PMID: 29017031	mutants	0.25653	0.296	0.173	7.84723e-14	0.712614	0.782	0	0.000340928
c5	c7	Angptl4	Sdc1	2.99655e-06	0	ANGPTL4_SDC1	Angptl4 - Sdc1	ANGPTL	Secreted Signaling	PMID: 29017031	mutants	0.42207	0.708	0.111	8.63586e-08	0.712614	0.782	0	0.000340928
c7	c7	Angptl4	Sdc1	5.0801e-07	0	ANGPTL4_SDC1	Angptl4 - Sdc1	ANGPTL	Secreted Signaling	PMID: 29017031	mutants	0.457688	0.491	0	0.0161892	0.712614	0.782	0	0.000340928
c1	luminal	Angptl4	Sdc1	9.82247e-06	0	ANGPTL4_SDC1	Angptl4 - Sdc1	ANGPTL	Secreted Signaling	PMID: 29017031	mutants	0.25653	0.296	0.173	7.84723e-14	0.728327	0.555	0.055	0
c5	luminal	Angptl4	Sdc1	3.2273e-05	0	ANGPTL4_SDC1	Angptl4 - Sdc1	ANGPTL	Secreted Signaling	PMID: 29017031	mutants	0.42207	0.708	0.111	8.63586e-08	0.728327	0.555	0.055	0
c7	luminal	Angptl4	Sdc1	5.45323e-06	0	ANGPTL4_SDC1	Angptl4 - Sdc1	ANGPTL	Secreted Signaling	PMID: 29017031	mutants	0.457688	0.491	0	0.0161892	0.728327	0.555	0.055	0
c1	neuroendocrine	Angptl4	Sdc1	2.50066e-07	0	ANGPTL4_SDC1	Angptl4 - Sdc1	ANGPTL	Secreted Signaling	PMID: 29017031	mutants	0.25653	0.296	0.173	7.84723e-14	#N/A	#N/A	#N/A	#N/A
c5	neuroendocrine	Angptl4	Sdc1	8.26643e-07	0	ANGPTL4_SDC1	Angptl4 - Sdc1	ANGPTL	Secreted Signaling	PMID: 29017031	mutants	0.42207	0.708	0.111	8.63586e-08	#N/A	#N/A	#N/A	#N/A
c7	neuroendocrine	Angptl4	Sdc1	1.38865e-07	0	ANGPTL4_SDC1	Angptl4 - Sdc1	ANGPTL	Secreted Signaling	PMID: 29017031	mutants	0.457688	0.491	0	0.0161892	#N/A	#N/A	#N/A	#N/A
c1	c0	Angptl4	Sdc2	5.21955e-07	0	ANGPTL4_SDC2	Angptl4 - Sdc2	ANGPTL	Secreted Signaling	PMID: 29017031	mutants	0.25653	0.296	0.173	7.84723e-14	-0.128666	0.487	0.46	0.460131
c5	c0	Angptl4	Sdc2	1.72198e-06	0	ANGPTL4_SDC2	Angptl4 - Sdc2	ANGPTL	Secreted Signaling	PMID: 29017031	mutants	0.42207	0.708	0.111	8.63586e-08	-0.128666	0.487	0.46	0.460131
c7	c0	Angptl4	Sdc2	2.89826e-07	0	ANGPTL4_SDC2	Angptl4 - Sdc2	ANGPTL	Secreted Signaling	PMID: 29017031	mutants	0.457688	0.491	0	0.0161892	-0.128666	0.487	0.46	0.460131
c1	c1	Angptl4	Sdc2	6.75825e-07	0	ANGPTL4_SDC2	Angptl4 - Sdc2	ANGPTL	Secreted Signaling	PMID: 29017031	mutants	0.25653	0.296	0.173	7.84723e-14	-0.268551	0.463	0.609	7.93432e-19
c5	c1	Angptl4	Sdc2	2.23031e-06	0	ANGPTL4_SDC2	Angptl4 - Sdc2	ANGPTL	Secreted Signaling	PMID: 29017031	mutants	0.42207	0.708	0.111	8.63586e-08	-0.268551	0.463	0.609	7.93432e-19
c7	c1	Angptl4	Sdc2	3.75269e-07	0	ANGPTL4_SDC2	Angptl4 - Sdc2	ANGPTL	Secreted Signaling	PMID: 29017031	mutants	0.457688	0.491	0	0.0161892	-0.268551	0.463	0.609	7.93432e-19
c1	c3	Angptl4	Sdc2	2.43368e-07	0	ANGPTL4_SDC2	Angptl4 - Sdc2	ANGPTL	Secreted Signaling	PMID: 29017031	mutants	0.25653	0.296	0.173	7.84723e-14	#N/A	#N/A	#N/A	#N/A
c5	c3	Angptl4	Sdc2	8.03751e-07	0	ANGPTL4_SDC2	Angptl4 - Sdc2	ANGPTL	Secreted Signaling	PMID: 29017031	mutants	0.42207	0.708	0.111	8.63586e-08	#N/A	#N/A	#N/A	#N/A
c7	c3	Angptl4	Sdc2	1.3514e-07	0	ANGPTL4_SDC2	Angptl4 - Sdc2	ANGPTL	Secreted Signaling	PMID: 29017031	mutants	0.457688	0.491	0	0.0161892	#N/A	#N/A	#N/A	#N/A
c1	c4	Angptl4	Sdc2	1.69324e-07	0	ANGPTL4_SDC2	Angptl4 - Sdc2	ANGPTL	Secreted Signaling	PMID: 29017031	mutants	0.25653	0.296	0.173	7.84723e-14	#N/A	#N/A	#N/A	#N/A
c5	c4	Angptl4	Sdc2	5.5899e-07	0	ANGPTL4_SDC2	Angptl4 - Sdc2	ANGPTL	Secreted Signaling	PMID: 29017031	mutants	0.42207	0.708	0.111	8.63586e-08	#N/A	#N/A	#N/A	#N/A
c7	c4	Angptl4	Sdc2	9.40227e-08	0	ANGPTL4_SDC2	Angptl4 - Sdc2	ANGPTL	Secreted Signaling	PMID: 29017031	mutants	0.457688	0.491	0	0.0161892	#N/A	#N/A	#N/A	#N/A
c1	c5	Angptl4	Sdc2	1.30209e-06	0	ANGPTL4_SDC2	Angptl4 - Sdc2	ANGPTL	Secreted Signaling	PMID: 29017031	mutants	0.25653	0.296	0.173	7.84723e-14	0.213916	0.819	0.148	2.54906e-09
c5	c5	Angptl4	Sdc2	4.25865e-06	0	ANGPTL4_SDC2	Angptl4 - Sdc2	ANGPTL	Secreted Signaling	PMID: 29017031	mutants	0.42207	0.708	0.111	8.63586e-08	0.213916	0.819	0.148	2.54906e-09
c7	c5	Angptl4	Sdc2	7.22759e-07	0	ANGPTL4_SDC2	Angptl4 - Sdc2	ANGPTL	Secreted Signaling	PMID: 29017031	mutants	0.457688	0.491	0	0.0161892	0.213916	0.819	0.148	2.54906e-09
c1	c6	Angptl4	Sdc2	2.31714e-07	0	ANGPTL4_SDC2	Angptl4 - Sdc2	ANGPTL	Secreted Signaling	PMID: 29017031	mutants	0.25653	0.296	0.173	7.84723e-14	-0.158717	0.47	0.549	0.0138962
c5	c6	Angptl4	Sdc2	7.6572e-07	0	ANGPTL4_SDC2	Angptl4 - Sdc2	ANGPTL	Secreted Signaling	PMID: 29017031	mutants	0.42207	0.708	0.111	8.63586e-08	-0.158717	0.47	0.549	0.0138962
c7	c6	Angptl4	Sdc2	1.28672e-07	0	ANGPTL4_SDC2	Angptl4 - Sdc2	ANGPTL	Secreted Signaling	PMID: 29017031	mutants	0.457688	0.491	0	0.0161892	-0.158717	0.47	0.549	0.0138962
c1	c7	Angptl4	Sdc2	5.48679e-07	0	ANGPTL4_SDC2	Angptl4 - Sdc2	ANGPTL	Secreted Signaling	PMID: 29017031	mutants	0.25653	0.296	0.173	7.84723e-14	-0.225129	0.639	0.714	0.102035
c5	c7	Angptl4	Sdc2	1.80525e-06	0	ANGPTL4_SDC2	Angptl4 - Sdc2	ANGPTL	Secreted Signaling	PMID: 29017031	mutants	0.42207	0.708	0.111	8.63586e-08	-0.225129	0.639	0.714	0.102035
c7	c7	Angptl4	Sdc2	3.04632e-07	0	ANGPTL4_SDC2	Angptl4 - Sdc2	ANGPTL	Secreted Signaling	PMID: 29017031	mutants	0.457688	0.491	0	0.0161892	-0.225129	0.639	0.714	0.102035
c1	c5	Angptl4	Sdc3	2.18688e-07	0	ANGPTL4_SDC3	Angptl4 - Sdc3	ANGPTL	Secreted Signaling	PMID: 29017031	mutants	0.25653	0.296	0.173	7.84723e-14	-0.295838	0.462	0.111	0.00162665
c5	c5	Angptl4	Sdc3	7.23153e-07	0	ANGPTL4_SDC3	Angptl4 - Sdc3	ANGPTL	Secreted Signaling	PMID: 29017031	mutants	0.42207	0.708	0.111	8.63586e-08	-0.295838	0.462	0.111	0.00162665
c7	c5	Angptl4	Sdc3	1.21442e-07	0	ANGPTL4_SDC3	Angptl4 - Sdc3	ANGPTL	Secreted Signaling	PMID: 29017031	mutants	0.457688	0.491	0	0.0161892	-0.295838	0.462	0.111	0.00162665
c1	c7	Angptl4	Sdc3	9.27267e-08	0	ANGPTL4_SDC3	Angptl4 - Sdc3	ANGPTL	Secreted Signaling	PMID: 29017031	mutants	0.25653	0.296	0.173	7.84723e-14	0.176048	0.264	0	0.119664
c5	c7	Angptl4	Sdc3	3.06934e-07	0	ANGPTL4_SDC3	Angptl4 - Sdc3	ANGPTL	Secreted Signaling	PMID: 29017031	mutants	0.42207	0.708	0.111	8.63586e-08	0.176048	0.264	0	0.119664
c7	c7	Angptl4	Sdc3	5.1495e-08	0	ANGPTL4_SDC3	Angptl4 - Sdc3	ANGPTL	Secreted Signaling	PMID: 29017031	mutants	0.457688	0.491	0	0.0161892	0.176048	0.264	0	0.119664
c1	dendritic cells	Angptl4	Sdc3	6.65055e-07	0	ANGPTL4_SDC3	Angptl4 - Sdc3	ANGPTL	Secreted Signaling	PMID: 29017031	mutants	0.25653	0.296	0.173	7.84723e-14	0.198025	0.398	0.343	0.00822411
c5	dendritic cells	Angptl4	Sdc3	2.19554e-06	0	ANGPTL4_SDC3	Angptl4 - Sdc3	ANGPTL	Secreted Signaling	PMID: 29017031	mutants	0.42207	0.708	0.111	8.63586e-08	0.198025	0.398	0.343	0.00822411
c7	dendritic cells	Angptl4	Sdc3	3.69294e-07	0	ANGPTL4_SDC3	Angptl4 - Sdc3	ANGPTL	Secreted Signaling	PMID: 29017031	mutants	0.457688	0.491	0	0.0161892	0.198025	0.398	0.343	0.00822411
c1	B cells	Angptl4	Sdc4	2.44666e-07	0	ANGPTL4_SDC4	Angptl4 - Sdc4	ANGPTL	Secreted Signaling	PMID: 29017031	mutants	0.25653	0.296	0.173	7.84723e-14	-0.207863	0.378	0.477	0.0125307
c5	B cells	Angptl4	Sdc4	8.06093e-07	0	ANGPTL4_SDC4	Angptl4 - Sdc4	ANGPTL	Secreted Signaling	PMID: 29017031	mutants	0.42207	0.708	0.111	8.63586e-08	-0.207863	0.378	0.477	0.0125307
c7	B cells	Angptl4	Sdc4	1.35848e-07	0	ANGPTL4_SDC4	Angptl4 - Sdc4	ANGPTL	Secreted Signaling	PMID: 29017031	mutants	0.457688	0.491	0	0.0161892	-0.207863	0.378	0.477	0.0125307
c1	basal	Angptl4	Sdc4	2.57103e-05	0	ANGPTL4_SDC4	Angptl4 - Sdc4	ANGPTL	Secreted Signaling	PMID: 29017031	mutants	0.25653	0.296	0.173	7.84723e-14	0.120585	0.944	0.941	3.76114e-10
c5	basal	Angptl4	Sdc4	8.13353e-05	0	ANGPTL4_SDC4	Angptl4 - Sdc4	ANGPTL	Secreted Signaling	PMID: 29017031	mutants	0.42207	0.708	0.111	8.63586e-08	0.120585	0.944	0.941	3.76114e-10
c7	basal	Angptl4	Sdc4	1.42519e-05	0	ANGPTL4_SDC4	Angptl4 - Sdc4	ANGPTL	Secreted Signaling	PMID: 29017031	mutants	0.457688	0.491	0	0.0161892	0.120585	0.944	0.941	3.76114e-10
c1	c0	Angptl4	Sdc4	1.02589e-06	0	ANGPTL4_SDC4	Angptl4 - Sdc4	ANGPTL	Secreted Signaling	PMID: 29017031	mutants	0.25653	0.296	0.173	7.84723e-14	-0.338382	0.505	0.518	0.00045181
c5	c0	Angptl4	Sdc4	3.36972e-06	0	ANGPTL4_SDC4	Angptl4 - Sdc4	ANGPTL	Secreted Signaling	PMID: 29017031	mutants	0.42207	0.708	0.111	8.63586e-08	-0.338382	0.505	0.518	0.00045181
c7	c0	Angptl4	Sdc4	5.69546e-07	0	ANGPTL4_SDC4	Angptl4 - Sdc4	ANGPTL	Secreted Signaling	PMID: 29017031	mutants	0.457688	0.491	0	0.0161892	-0.338382	0.505	0.518	0.00045181
c1	c1	Angptl4	Sdc4	3.14028e-06	0	ANGPTL4_SDC4	Angptl4 - Sdc4	ANGPTL	Secreted Signaling	PMID: 29017031	mutants	0.25653	0.296	0.173	7.84723e-14	#N/A	#N/A	#N/A	#N/A
c5	c1	Angptl4	Sdc4	1.02057e-05	0	ANGPTL4_SDC4	Angptl4 - Sdc4	ANGPTL	Secreted Signaling	PMID: 29017031	mutants	0.42207	0.708	0.111	8.63586e-08	#N/A	#N/A	#N/A	#N/A
c7	c1	Angptl4	Sdc4	1.74266e-06	0	ANGPTL4_SDC4	Angptl4 - Sdc4	ANGPTL	Secreted Signaling	PMID: 29017031	mutants	0.457688	0.491	0	0.0161892	#N/A	#N/A	#N/A	#N/A
c1	c2	Angptl4	Sdc4	4.13631e-07	0	ANGPTL4_SDC4	Angptl4 - Sdc4	ANGPTL	Secreted Signaling	PMID: 29017031	mutants	0.25653	0.296	0.173	7.84723e-14	#N/A	#N/A	#N/A	#N/A
c5	c2	Angptl4	Sdc4	1.34395e-06	0	ANGPTL4_SDC4	Angptl4 - Sdc4	ANGPTL	Secreted Signaling	PMID: 29017031	mutants	0.42207	0.708	0.111	8.63586e-08	#N/A	#N/A	#N/A	#N/A
c7	c2	Angptl4	Sdc4	2.29536e-07	0	ANGPTL4_SDC4	Angptl4 - Sdc4	ANGPTL	Secreted Signaling	PMID: 29017031	mutants	0.457688	0.491	0	0.0161892	#N/A	#N/A	#N/A	#N/A
c1	c3	Angptl4	Sdc4	2.07837e-06	0	ANGPTL4_SDC4	Angptl4 - Sdc4	ANGPTL	Secreted Signaling	PMID: 29017031	mutants	0.25653	0.296	0.173	7.84723e-14	-0.201433	0.812	0.845	0.00283887
c5	c3	Angptl4	Sdc4	6.68828e-06	0	ANGPTL4_SDC4	Angptl4 - Sdc4	ANGPTL	Secreted Signaling	PMID: 29017031	mutants	0.42207	0.708	0.111	8.63586e-08	-0.201433	0.812	0.845	0.00283887
c7	c3	Angptl4	Sdc4	1.1529e-06	0	ANGPTL4_SDC4	Angptl4 - Sdc4	ANGPTL	Secreted Signaling	PMID: 29017031	mutants	0.457688	0.491	0	0.0161892	-0.201433	0.812	0.845	0.00283887
c1	c4	Angptl4	Sdc4	7.84325e-07	0	ANGPTL4_SDC4	Angptl4 - Sdc4	ANGPTL	Secreted Signaling	PMID: 29017031	mutants	0.25653	0.296	0.173	7.84723e-14	-0.152469	0.596	0.695	0.0050871
c5	c4	Angptl4	Sdc4	2.5533e-06	0	ANGPTL4_SDC4	Angptl4 - Sdc4	ANGPTL	Secreted Signaling	PMID: 29017031	mutants	0.42207	0.708	0.111	8.63586e-08	-0.152469	0.596	0.695	0.0050871
c7	c4	Angptl4	Sdc4	4.35279e-07	0	ANGPTL4_SDC4	Angptl4 - Sdc4	ANGPTL	Secreted Signaling	PMID: 29017031	mutants	0.457688	0.491	0	0.0161892	-0.152469	0.596	0.695	0.0050871
c1	c5	Angptl4	Sdc4	1.42185e-06	0	ANGPTL4_SDC4	Angptl4 - Sdc4	ANGPTL	Secreted Signaling	PMID: 29017031	mutants	0.25653	0.296	0.173	7.84723e-14	-0.452868	0.79	0.296	0.00153047
c5	c5	Angptl4	Sdc4	4.64473e-06	0	ANGPTL4_SDC4	Angptl4 - Sdc4	ANGPTL	Secreted Signaling	PMID: 29017031	mutants	0.42207	0.708	0.111	8.63586e-08	-0.452868	0.79	0.296	0.00153047
c7	c5	Angptl4	Sdc4	7.89198e-07	0	ANGPTL4_SDC4	Angptl4 - Sdc4	ANGPTL	Secreted Signaling	PMID: 29017031	mutants	0.457688	0.491	0	0.0161892	-0.452868	0.79	0.296	0.00153047
c1	c6	Angptl4	Sdc4	1.80219e-06	0	ANGPTL4_SDC4	Angptl4 - Sdc4	ANGPTL	Secreted Signaling	PMID: 29017031	mutants	0.25653	0.296	0.173	7.84723e-14	-0.412121	0.873	0.804	0.0643913
c5	c6	Angptl4	Sdc4	5.84112e-06	0	ANGPTL4_SDC4	Angptl4 - Sdc4	ANGPTL	Secreted Signaling	PMID: 29017031	mutants	0.42207	0.708	0.111	8.63586e-08	-0.412121	0.873	0.804	0.0643913
c7	c6	Angptl4	Sdc4	9.99993e-07	0	ANGPTL4_SDC4	Angptl4 - Sdc4	ANGPTL	Secreted Signaling	PMID: 29017031	mutants	0.457688	0.491	0	0.0161892	-0.412121	0.873	0.804	0.0643913
c1	c7	Angptl4	Sdc4	1.10363e-06	0	ANGPTL4_SDC4	Angptl4 - Sdc4	ANGPTL	Secreted Signaling	PMID: 29017031	mutants	0.25653	0.296	0.173	7.84723e-14	-0.579903	0.791	1	0.00326487
c5	c7	Angptl4	Sdc4	3.60473e-06	0	ANGPTL4_SDC4	Angptl4 - Sdc4	ANGPTL	Secreted Signaling	PMID: 29017031	mutants	0.42207	0.708	0.111	8.63586e-08	-0.579903	0.791	1	0.00326487
c7	c7	Angptl4	Sdc4	6.12568e-07	0	ANGPTL4_SDC4	Angptl4 - Sdc4	ANGPTL	Secreted Signaling	PMID: 29017031	mutants	0.457688	0.491	0	0.0161892	-0.579903	0.791	1	0.00326487
c1	dendritic cells	Angptl4	Sdc4	9.87347e-07	0	ANGPTL4_SDC4	Angptl4 - Sdc4	ANGPTL	Secreted Signaling	PMID: 29017031	mutants	0.25653	0.296	0.173	7.84723e-14	#N/A	#N/A	#N/A	#N/A
c5	dendritic cells	Angptl4	Sdc4	3.25339e-06	0	ANGPTL4_SDC4	Angptl4 - Sdc4	ANGPTL	Secreted Signaling	PMID: 29017031	mutants	0.42207	0.708	0.111	8.63586e-08	#N/A	#N/A	#N/A	#N/A
c7	dendritic cells	Angptl4	Sdc4	5.48217e-07	0	ANGPTL4_SDC4	Angptl4 - Sdc4	ANGPTL	Secreted Signaling	PMID: 29017031	mutants	0.457688	0.491	0	0.0161892	#N/A	#N/A	#N/A	#N/A
c1	luminal	Angptl4	Sdc4	2.38078e-05	0	ANGPTL4_SDC4	Angptl4 - Sdc4	ANGPTL	Secreted Signaling	PMID: 29017031	mutants	0.25653	0.296	0.173	7.84723e-14	0.731534	0.725	0.261	0
c5	luminal	Angptl4	Sdc4	7.72763e-05	0	ANGPTL4_SDC4	Angptl4 - Sdc4	ANGPTL	Secreted Signaling	PMID: 29017031	mutants	0.42207	0.708	0.111	8.63586e-08	0.731534	0.725	0.261	0
c7	luminal	Angptl4	Sdc4	1.32111e-05	0	ANGPTL4_SDC4	Angptl4 - Sdc4	ANGPTL	Secreted Signaling	PMID: 29017031	mutants	0.457688	0.491	0	0.0161892	0.731534	0.725	0.261	0
c1	monocytes/macrophages	Angptl4	Sdc4	3.26865e-05	0	ANGPTL4_SDC4	Angptl4 - Sdc4	ANGPTL	Secreted Signaling	PMID: 29017031	mutants	0.25653	0.296	0.173	7.84723e-14	-0.362895	0.549	0.456	0.257976
c5	monocytes/macrophages	Angptl4	Sdc4	0.000106464	0	ANGPTL4_SDC4	Angptl4 - Sdc4	ANGPTL	Secreted Signaling	PMID: 29017031	mutants	0.42207	0.708	0.111	8.63586e-08	-0.362895	0.549	0.456	0.257976
c7	monocytes/macrophages	Angptl4	Sdc4	1.81405e-05	0	ANGPTL4_SDC4	Angptl4 - Sdc4	ANGPTL	Secreted Signaling	PMID: 29017031	mutants	0.457688	0.491	0	0.0161892	-0.362895	0.549	0.456	0.257976
c1	neuroendocrine	Angptl4	Sdc4	1.71081e-07	0	ANGPTL4_SDC4	Angptl4 - Sdc4	ANGPTL	Secreted Signaling	PMID: 29017031	mutants	0.25653	0.296	0.173	7.84723e-14	#N/A	#N/A	#N/A	#N/A
c5	neuroendocrine	Angptl4	Sdc4	5.65997e-07	0	ANGPTL4_SDC4	Angptl4 - Sdc4	ANGPTL	Secreted Signaling	PMID: 29017031	mutants	0.42207	0.708	0.111	8.63586e-08	#N/A	#N/A	#N/A	#N/A
c7	neuroendocrine	Angptl4	Sdc4	9.50063e-08	0	ANGPTL4_SDC4	Angptl4 - Sdc4	ANGPTL	Secreted Signaling	PMID: 29017031	mutants	0.457688	0.491	0	0.0161892	#N/A	#N/A	#N/A	#N/A
c0	basal	Mdk	Sdc1	3.17084e-05	0	MDK_SDC1	Mdk - Sdc1	MK	Secreted Signaling	PMID: 28356350	mutants	0.995599	0.508	0.129	2.71171e-34	#N/A	#N/A	#N/A	#N/A
c1	basal	Mdk	Sdc1	5.79274e-06	0	MDK_SDC1	Mdk - Sdc1	MK	Secreted Signaling	PMID: 28356350	mutants	0.26062	0.265	0.151	3.87865e-12	#N/A	#N/A	#N/A	#N/A
c2	basal	Mdk	Sdc1	2.51554e-06	0	MDK_SDC1	Mdk - Sdc1	MK	Secreted Signaling	PMID: 28356350	mutants	0.387969	0.332	0.19	0.00306127	#N/A	#N/A	#N/A	#N/A
c5	basal	Mdk	Sdc1	2.47479e-05	0	MDK_SDC1	Mdk - Sdc1	MK	Secreted Signaling	PMID: 28356350	mutants	0.987494	0.747	0.074	1.59023e-10	#N/A	#N/A	#N/A	#N/A
c6	basal	Mdk	Sdc1	5.10618e-05	0	MDK_SDC1	Mdk - Sdc1	MK	Secreted Signaling	PMID: 28356350	mutants	0.936278	0.907	0.49	8.66064e-28	#N/A	#N/A	#N/A	#N/A
c7	basal	Mdk	Sdc1	3.6968e-05	0	MDK_SDC1	Mdk - Sdc1	MK	Secreted Signaling	PMID: 28356350	mutants	1.43873	0.91	0	3.326e-05	#N/A	#N/A	#N/A	#N/A
c0	c0	Mdk	Sdc1	1.68308e-06	0	MDK_SDC1	Mdk - Sdc1	MK	Secreted Signaling	PMID: 28356350	mutants	0.995599	0.508	0.129	2.71171e-34	#N/A	#N/A	#N/A	#N/A
c1	c0	Mdk	Sdc1	3.03726e-07	0	MDK_SDC1	Mdk - Sdc1	MK	Secreted Signaling	PMID: 28356350	mutants	0.26062	0.265	0.151	3.87865e-12	#N/A	#N/A	#N/A	#N/A
c2	c0	Mdk	Sdc1	1.32467e-07	0	MDK_SDC1	Mdk - Sdc1	MK	Secreted Signaling	PMID: 28356350	mutants	0.387969	0.332	0.19	0.00306127	#N/A	#N/A	#N/A	#N/A
c5	c0	Mdk	Sdc1	1.31197e-06	0	MDK_SDC1	Mdk - Sdc1	MK	Secreted Signaling	PMID: 28356350	mutants	0.987494	0.747	0.074	1.59023e-10	#N/A	#N/A	#N/A	#N/A
c6	c0	Mdk	Sdc1	2.76145e-06	0	MDK_SDC1	Mdk - Sdc1	MK	Secreted Signaling	PMID: 28356350	mutants	0.936278	0.907	0.49	8.66064e-28	#N/A	#N/A	#N/A	#N/A
c7	c0	Mdk	Sdc1	1.984e-06	0	MDK_SDC1	Mdk - Sdc1	MK	Secreted Signaling	PMID: 28356350	mutants	1.43873	0.91	0	3.326e-05	#N/A	#N/A	#N/A	#N/A
c0	c1	Mdk	Sdc1	1.17183e-06	0	MDK_SDC1	Mdk - Sdc1	MK	Secreted Signaling	PMID: 28356350	mutants	0.995599	0.508	0.129	2.71171e-34	0.255248	0.27	0.11	1.52087e-22
c1	c1	Mdk	Sdc1	2.11036e-07	0	MDK_SDC1	Mdk - Sdc1	MK	Secreted Signaling	PMID: 28356350	mutants	0.26062	0.265	0.151	3.87865e-12	0.255248	0.27	0.11	1.52087e-22
c2	c1	Mdk	Sdc1	9.21069e-08	0	MDK_SDC1	Mdk - Sdc1	MK	Secreted Signaling	PMID: 28356350	mutants	0.387969	0.332	0.19	0.00306127	0.255248	0.27	0.11	1.52087e-22
c5	c1	Mdk	Sdc1	9.13253e-07	0	MDK_SDC1	Mdk - Sdc1	MK	Secreted Signaling	PMID: 28356350	mutants	0.987494	0.747	0.074	1.59023e-10	0.255248	0.27	0.11	1.52087e-22
c6	c1	Mdk	Sdc1	1.92871e-06	0	MDK_SDC1	Mdk - Sdc1	MK	Secreted Signaling	PMID: 28356350	mutants	0.936278	0.907	0.49	8.66064e-28	0.255248	0.27	0.11	1.52087e-22
c7	c1	Mdk	Sdc1	1.38391e-06	0	MDK_SDC1	Mdk - Sdc1	MK	Secreted Signaling	PMID: 28356350	mutants	1.43873	0.91	0	3.326e-05	0.255248	0.27	0.11	1.52087e-22
c0	c3	Mdk	Sdc1	1.12812e-06	0	MDK_SDC1	Mdk - Sdc1	MK	Secreted Signaling	PMID: 28356350	mutants	0.995599	0.508	0.129	2.71171e-34	#N/A	#N/A	#N/A	#N/A
c1	c3	Mdk	Sdc1	2.03662e-07	0	MDK_SDC1	Mdk - Sdc1	MK	Secreted Signaling	PMID: 28356350	mutants	0.26062	0.265	0.151	3.87865e-12	#N/A	#N/A	#N/A	#N/A
c2	c3	Mdk	Sdc1	8.88122e-08	0	MDK_SDC1	Mdk - Sdc1	MK	Secreted Signaling	PMID: 28356350	mutants	0.387969	0.332	0.19	0.00306127	#N/A	#N/A	#N/A	#N/A
c5	c3	Mdk	Sdc1	8.79407e-07	0	MDK_SDC1	Mdk - Sdc1	MK	Secreted Signaling	PMID: 28356350	mutants	0.987494	0.747	0.074	1.59023e-10	#N/A	#N/A	#N/A	#N/A
c6	c3	Mdk	Sdc1	1.84974e-06	0	MDK_SDC1	Mdk - Sdc1	MK	Secreted Signaling	PMID: 28356350	mutants	0.936278	0.907	0.49	8.66064e-28	#N/A	#N/A	#N/A	#N/A
c7	c3	Mdk	Sdc1	1.32932e-06	0	MDK_SDC1	Mdk - Sdc1	MK	Secreted Signaling	PMID: 28356350	mutants	1.43873	0.91	0	3.326e-05	#N/A	#N/A	#N/A	#N/A
c0	c4	Mdk	Sdc1	8.64375e-07	0	MDK_SDC1	Mdk - Sdc1	MK	Secreted Signaling	PMID: 28356350	mutants	0.995599	0.508	0.129	2.71171e-34	#N/A	#N/A	#N/A	#N/A
c1	c4	Mdk	Sdc1	1.56207e-07	0	MDK_SDC1	Mdk - Sdc1	MK	Secreted Signaling	PMID: 28356350	mutants	0.26062	0.265	0.151	3.87865e-12	#N/A	#N/A	#N/A	#N/A
c2	c4	Mdk	Sdc1	6.8094e-08	0	MDK_SDC1	Mdk - Sdc1	MK	Secreted Signaling	PMID: 28356350	mutants	0.387969	0.332	0.19	0.00306127	#N/A	#N/A	#N/A	#N/A
c5	c4	Mdk	Sdc1	6.73882e-07	0	MDK_SDC1	Mdk - Sdc1	MK	Secreted Signaling	PMID: 28356350	mutants	0.987494	0.747	0.074	1.59023e-10	#N/A	#N/A	#N/A	#N/A
c6	c4	Mdk	Sdc1	1.41506e-06	0	MDK_SDC1	Mdk - Sdc1	MK	Secreted Signaling	PMID: 28356350	mutants	0.936278	0.907	0.49	8.66064e-28	#N/A	#N/A	#N/A	#N/A
c7	c4	Mdk	Sdc1	1.0176e-06	0	MDK_SDC1	Mdk - Sdc1	MK	Secreted Signaling	PMID: 28356350	mutants	1.43873	0.91	0	3.326e-05	#N/A	#N/A	#N/A	#N/A
c0	c5	Mdk	Sdc1	6.13329e-06	0	MDK_SDC1	Mdk - Sdc1	MK	Secreted Signaling	PMID: 28356350	mutants	0.995599	0.508	0.129	2.71171e-34	0.97337	0.818	0.074	2.9448e-12
c1	c5	Mdk	Sdc1	1.12173e-06	0	MDK_SDC1	Mdk - Sdc1	MK	Secreted Signaling	PMID: 28356350	mutants	0.26062	0.265	0.151	3.87865e-12	0.97337	0.818	0.074	2.9448e-12
c2	c5	Mdk	Sdc1	4.86928e-07	0	MDK_SDC1	Mdk - Sdc1	MK	Secreted Signaling	PMID: 28356350	mutants	0.387969	0.332	0.19	0.00306127	0.97337	0.818	0.074	2.9448e-12
c5	c5	Mdk	Sdc1	4.78747e-06	0	MDK_SDC1	Mdk - Sdc1	MK	Secreted Signaling	PMID: 28356350	mutants	0.987494	0.747	0.074	1.59023e-10	0.97337	0.818	0.074	2.9448e-12
c6	c5	Mdk	Sdc1	9.86026e-06	0	MDK_SDC1	Mdk - Sdc1	MK	Secreted Signaling	PMID: 28356350	mutants	0.936278	0.907	0.49	8.66064e-28	0.97337	0.818	0.074	2.9448e-12
c7	c5	Mdk	Sdc1	7.14354e-06	0	MDK_SDC1	Mdk - Sdc1	MK	Secreted Signaling	PMID: 28356350	mutants	1.43873	0.91	0	3.326e-05	0.97337	0.818	0.074	2.9448e-12
c0	c6	Mdk	Sdc1	2.52465e-06	0	MDK_SDC1	Mdk - Sdc1	MK	Secreted Signaling	PMID: 28356350	mutants	0.995599	0.508	0.129	2.71171e-34	-0.111287	0.58	0.529	0.52312
c1	c6	Mdk	Sdc1	4.57733e-07	0	MDK_SDC1	Mdk - Sdc1	MK	Secreted Signaling	PMID: 28356350	mutants	0.26062	0.265	0.151	3.87865e-12	-0.111287	0.58	0.529	0.52312
c2	c6	Mdk	Sdc1	1.99308e-07	0	MDK_SDC1	Mdk - Sdc1	MK	Secreted Signaling	PMID: 28356350	mutants	0.387969	0.332	0.19	0.00306127	-0.111287	0.58	0.529	0.52312
c5	c6	Mdk	Sdc1	1.96892e-06	0	MDK_SDC1	Mdk - Sdc1	MK	Secreted Signaling	PMID: 28356350	mutants	0.987494	0.747	0.074	1.59023e-10	-0.111287	0.58	0.529	0.52312
c6	c6	Mdk	Sdc1	4.11255e-06	0	MDK_SDC1	Mdk - Sdc1	MK	Secreted Signaling	PMID: 28356350	mutants	0.936278	0.907	0.49	8.66064e-28	-0.111287	0.58	0.529	0.52312
c7	c6	Mdk	Sdc1	2.96347e-06	0	MDK_SDC1	Mdk - Sdc1	MK	Secreted Signaling	PMID: 28356350	mutants	1.43873	0.91	0	3.326e-05	-0.111287	0.58	0.529	0.52312
c0	c7	Mdk	Sdc1	3.59365e-06	0	MDK_SDC1	Mdk - Sdc1	MK	Secreted Signaling	PMID: 28356350	mutants	0.995599	0.508	0.129	2.71171e-34	0.712614	0.782	0	0.000340928
c1	c7	Mdk	Sdc1	6.54503e-07	0	MDK_SDC1	Mdk - Sdc1	MK	Secreted Signaling	PMID: 28356350	mutants	0.26062	0.265	0.151	3.87865e-12	0.712614	0.782	0	0.000340928
c2	c7	Mdk	Sdc1	2.84532e-07	0	MDK_SDC1	Mdk - Sdc1	MK	Secreted Signaling	PMID: 28356350	mutants	0.387969	0.332	0.19	0.00306127	0.712614	0.782	0	0.000340928
c5	c7	Mdk	Sdc1	2.8039e-06	0	MDK_SDC1	Mdk - Sdc1	MK	Secreted Signaling	PMID: 28356350	mutants	0.987494	0.747	0.074	1.59023e-10	0.712614	0.782	0	0.000340928
c6	c7	Mdk	Sdc1	5.81383e-06	0	MDK_SDC1	Mdk - Sdc1	MK	Secreted Signaling	PMID: 28356350	mutants	0.936278	0.907	0.49	8.66064e-28	0.712614	0.782	0	0.000340928
c7	c7	Mdk	Sdc1	4.2012e-06	0	MDK_SDC1	Mdk - Sdc1	MK	Secreted Signaling	PMID: 28356350	mutants	1.43873	0.91	0	3.326e-05	0.712614	0.782	0	0.000340928
c0	luminal	Mdk	Sdc1	3.87082e-05	0	MDK_SDC1	Mdk - Sdc1	MK	Secreted Signaling	PMID: 28356350	mutants	0.995599	0.508	0.129	2.71171e-34	0.728327	0.555	0.055	0
c1	luminal	Mdk	Sdc1	7.0232e-06	0	MDK_SDC1	Mdk - Sdc1	MK	Secreted Signaling	PMID: 28356350	mutants	0.26062	0.265	0.151	3.87865e-12	0.728327	0.555	0.055	0
c2	luminal	Mdk	Sdc1	3.05727e-06	0	MDK_SDC1	Mdk - Sdc1	MK	Secreted Signaling	PMID: 28356350	mutants	0.387969	0.332	0.19	0.00306127	0.728327	0.555	0.055	0
c5	luminal	Mdk	Sdc1	3.019e-05	0	MDK_SDC1	Mdk - Sdc1	MK	Secreted Signaling	PMID: 28356350	mutants	0.987494	0.747	0.074	1.59023e-10	0.728327	0.555	0.055	0
c6	luminal	Mdk	Sdc1	6.29829e-05	0	MDK_SDC1	Mdk - Sdc1	MK	Secreted Signaling	PMID: 28356350	mutants	0.936278	0.907	0.49	8.66064e-28	0.728327	0.555	0.055	0
c7	luminal	Mdk	Sdc1	4.5406e-05	0	MDK_SDC1	Mdk - Sdc1	MK	Secreted Signaling	PMID: 28356350	mutants	1.43873	0.91	0	3.326e-05	0.728327	0.555	0.055	0
c0	neuroendocrine	Mdk	Sdc1	9.91675e-07	0	MDK_SDC1	Mdk - Sdc1	MK	Secreted Signaling	PMID: 28356350	mutants	0.995599	0.508	0.129	2.71171e-34	#N/A	#N/A	#N/A	#N/A
c1	neuroendocrine	Mdk	Sdc1	1.7873e-07	0	MDK_SDC1	Mdk - Sdc1	MK	Secreted Signaling	PMID: 28356350	mutants	0.26062	0.265	0.151	3.87865e-12	#N/A	#N/A	#N/A	#N/A
c2	neuroendocrine	Mdk	Sdc1	7.79857e-08	0	MDK_SDC1	Mdk - Sdc1	MK	Secreted Signaling	PMID: 28356350	mutants	0.387969	0.332	0.19	0.00306127	#N/A	#N/A	#N/A	#N/A
c5	neuroendocrine	Mdk	Sdc1	7.72912e-07	0	MDK_SDC1	Mdk - Sdc1	MK	Secreted Signaling	PMID: 28356350	mutants	0.987494	0.747	0.074	1.59023e-10	#N/A	#N/A	#N/A	#N/A
c6	neuroendocrine	Mdk	Sdc1	1.63024e-06	0	MDK_SDC1	Mdk - Sdc1	MK	Secreted Signaling	PMID: 28356350	mutants	0.936278	0.907	0.49	8.66064e-28	#N/A	#N/A	#N/A	#N/A
c7	neuroendocrine	Mdk	Sdc1	1.17032e-06	0	MDK_SDC1	Mdk - Sdc1	MK	Secreted Signaling	PMID: 28356350	mutants	1.43873	0.91	0	3.326e-05	#N/A	#N/A	#N/A	#N/A
c0	c0	Mdk	Sdc2	2.06562e-06	0	MDK_SDC2	Mdk - Sdc2	MK	Secreted Signaling	PMID: 28356350	mutants	0.995599	0.508	0.129	2.71171e-34	-0.128666	0.487	0.46	0.460131
c1	c0	Mdk	Sdc2	3.73105e-07	0	MDK_SDC2	Mdk - Sdc2	MK	Secreted Signaling	PMID: 28356350	mutants	0.26062	0.265	0.151	3.87865e-12	-0.128666	0.487	0.46	0.460131
c2	c0	Mdk	Sdc2	1.62673e-07	0	MDK_SDC2	Mdk - Sdc2	MK	Secreted Signaling	PMID: 28356350	mutants	0.387969	0.332	0.19	0.00306127	-0.128666	0.487	0.46	0.460131
c5	c0	Mdk	Sdc2	1.61031e-06	0	MDK_SDC2	Mdk - Sdc2	MK	Secreted Signaling	PMID: 28356350	mutants	0.987494	0.747	0.074	1.59023e-10	-0.128666	0.487	0.46	0.460131
c6	c0	Mdk	Sdc2	3.38423e-06	0	MDK_SDC2	Mdk - Sdc2	MK	Secreted Signaling	PMID: 28356350	mutants	0.936278	0.907	0.49	8.66064e-28	-0.128666	0.487	0.46	0.460131
c7	c0	Mdk	Sdc2	2.43289e-06	0	MDK_SDC2	Mdk - Sdc2	MK	Secreted Signaling	PMID: 28356350	mutants	1.43873	0.91	0	3.326e-05	-0.128666	0.487	0.46	0.460131
c0	c1	Mdk	Sdc2	2.67543e-06	0	MDK_SDC2	Mdk - Sdc2	MK	Secreted Signaling	PMID: 28356350	mutants	0.995599	0.508	0.129	2.71171e-34	-0.268551	0.463	0.609	7.93432e-19
c1	c1	Mdk	Sdc2	4.83084e-07	0	MDK_SDC2	Mdk - Sdc2	MK	Secreted Signaling	PMID: 28356350	mutants	0.26062	0.265	0.151	3.87865e-12	-0.268551	0.463	0.609	7.93432e-19
c2	c1	Mdk	Sdc2	2.10649e-07	0	MDK_SDC2	Mdk - Sdc2	MK	Secreted Signaling	PMID: 28356350	mutants	0.387969	0.332	0.19	0.00306127	-0.268551	0.463	0.609	7.93432e-19
c5	c1	Mdk	Sdc2	2.08563e-06	0	MDK_SDC2	Mdk - Sdc2	MK	Secreted Signaling	PMID: 28356350	mutants	0.987494	0.747	0.074	1.59023e-10	-0.268551	0.463	0.609	7.93432e-19
c6	c1	Mdk	Sdc2	4.38564e-06	0	MDK_SDC2	Mdk - Sdc2	MK	Secreted Signaling	PMID: 28356350	mutants	0.936278	0.907	0.49	8.66064e-28	-0.268551	0.463	0.609	7.93432e-19
c7	c1	Mdk	Sdc2	3.1521e-06	0	MDK_SDC2	Mdk - Sdc2	MK	Secreted Signaling	PMID: 28356350	mutants	1.43873	0.91	0	3.326e-05	-0.268551	0.463	0.609	7.93432e-19
c0	c3	Mdk	Sdc2	9.64182e-07	0	MDK_SDC2	Mdk - Sdc2	MK	Secreted Signaling	PMID: 28356350	mutants	0.995599	0.508	0.129	2.71171e-34	#N/A	#N/A	#N/A	#N/A
c1	c3	Mdk	Sdc2	1.73952e-07	0	MDK_SDC2	Mdk - Sdc2	MK	Secreted Signaling	PMID: 28356350	mutants	0.26062	0.265	0.151	3.87865e-12	#N/A	#N/A	#N/A	#N/A
c2	c3	Mdk	Sdc2	7.58741e-08	0	MDK_SDC2	Mdk - Sdc2	MK	Secreted Signaling	PMID: 28356350	mutants	0.387969	0.332	0.19	0.00306127	#N/A	#N/A	#N/A	#N/A
c5	c3	Mdk	Sdc2	7.51564e-07	0	MDK_SDC2	Mdk - Sdc2	MK	Secreted Signaling	PMID: 28356350	mutants	0.987494	0.747	0.074	1.59023e-10	#N/A	#N/A	#N/A	#N/A
c6	c3	Mdk	Sdc2	1.58254e-06	0	MDK_SDC2	Mdk - Sdc2	MK	Secreted Signaling	PMID: 28356350	mutants	0.936278	0.907	0.49	8.66064e-28	#N/A	#N/A	#N/A	#N/A
c7	c3	Mdk	Sdc2	1.13682e-06	0	MDK_SDC2	Mdk - Sdc2	MK	Secreted Signaling	PMID: 28356350	mutants	1.43873	0.91	0	3.326e-05	#N/A	#N/A	#N/A	#N/A
c0	c4	Mdk	Sdc2	6.70557e-07	0	MDK_SDC2	Mdk - Sdc2	MK	Secreted Signaling	PMID: 28356350	mutants	0.995599	0.508	0.129	2.71171e-34	#N/A	#N/A	#N/A	#N/A
c1	c4	Mdk	Sdc2	1.21031e-07	0	MDK_SDC2	Mdk - Sdc2	MK	Secreted Signaling	PMID: 28356350	mutants	0.26062	0.265	0.151	3.87865e-12	#N/A	#N/A	#N/A	#N/A
c2	c4	Mdk	Sdc2	5.27829e-08	0	MDK_SDC2	Mdk - Sdc2	MK	Secreted Signaling	PMID: 28356350	mutants	0.387969	0.332	0.19	0.00306127	#N/A	#N/A	#N/A	#N/A
c5	c4	Mdk	Sdc2	5.22712e-07	0	MDK_SDC2	Mdk - Sdc2	MK	Secreted Signaling	PMID: 28356350	mutants	0.987494	0.747	0.074	1.59023e-10	#N/A	#N/A	#N/A	#N/A
c6	c4	Mdk	Sdc2	1.09986e-06	0	MDK_SDC2	Mdk - Sdc2	MK	Secreted Signaling	PMID: 28356350	mutants	0.936278	0.907	0.49	8.66064e-28	#N/A	#N/A	#N/A	#N/A
c7	c4	Mdk	Sdc2	7.9031e-07	0	MDK_SDC2	Mdk - Sdc2	MK	Secreted Signaling	PMID: 28356350	mutants	1.43873	0.91	0	3.326e-05	#N/A	#N/A	#N/A	#N/A
c0	c5	Mdk	Sdc2	5.10704e-06	0	MDK_SDC2	Mdk - Sdc2	MK	Secreted Signaling	PMID: 28356350	mutants	0.995599	0.508	0.129	2.71171e-34	0.213916	0.819	0.148	2.54906e-09
c1	c5	Mdk	Sdc2	9.31291e-07	0	MDK_SDC2	Mdk - Sdc2	MK	Secreted Signaling	PMID: 28356350	mutants	0.26062	0.265	0.151	3.87865e-12	0.213916	0.819	0.148	2.54906e-09
c2	c5	Mdk	Sdc2	4.04682e-07	0	MDK_SDC2	Mdk - Sdc2	MK	Secreted Signaling	PMID: 28356350	mutants	0.387969	0.332	0.19	0.00306127	0.213916	0.819	0.148	2.54906e-09
c5	c5	Mdk	Sdc2	3.98521e-06	0	MDK_SDC2	Mdk - Sdc2	MK	Secreted Signaling	PMID: 28356350	mutants	0.987494	0.747	0.074	1.59023e-10	0.213916	0.819	0.148	2.54906e-09
c6	c5	Mdk	Sdc2	8.24673e-06	0	MDK_SDC2	Mdk - Sdc2	MK	Secreted Signaling	PMID: 28356350	mutants	0.936278	0.907	0.49	8.66064e-28	0.213916	0.819	0.148	2.54906e-09
c7	c5	Mdk	Sdc2	5.96383e-06	0	MDK_SDC2	Mdk - Sdc2	MK	Secreted Signaling	PMID: 28356350	mutants	1.43873	0.91	0	3.326e-05	0.213916	0.819	0.148	2.54906e-09
c0	c6	Mdk	Sdc2	9.18578e-07	0	MDK_SDC2	Mdk - Sdc2	MK	Secreted Signaling	PMID: 28356350	mutants	0.995599	0.508	0.129	2.71171e-34	-0.158717	0.47	0.549	0.0138962
c1	c6	Mdk	Sdc2	1.65616e-07	0	MDK_SDC2	Mdk - Sdc2	MK	Secreted Signaling	PMID: 28356350	mutants	0.26062	0.265	0.151	3.87865e-12	-0.158717	0.47	0.549	0.0138962
c2	c6	Mdk	Sdc2	7.22545e-08	0	MDK_SDC2	Mdk - Sdc2	MK	Secreted Signaling	PMID: 28356350	mutants	0.387969	0.332	0.19	0.00306127	-0.158717	0.47	0.549	0.0138962
c5	c6	Mdk	Sdc2	7.15968e-07	0	MDK_SDC2	Mdk - Sdc2	MK	Secreted Signaling	PMID: 28356350	mutants	0.987494	0.747	0.074	1.59023e-10	-0.158717	0.47	0.549	0.0138962
c6	c6	Mdk	Sdc2	1.50922e-06	0	MDK_SDC2	Mdk - Sdc2	MK	Secreted Signaling	PMID: 28356350	mutants	0.936278	0.907	0.49	8.66064e-28	-0.158717	0.47	0.549	0.0138962
c7	c6	Mdk	Sdc2	1.0837e-06	0	MDK_SDC2	Mdk - Sdc2	MK	Secreted Signaling	PMID: 28356350	mutants	1.43873	0.91	0	3.326e-05	-0.158717	0.47	0.549	0.0138962
c0	c7	Mdk	Sdc2	2.16531e-06	0	MDK_SDC2	Mdk - Sdc2	MK	Secreted Signaling	PMID: 28356350	mutants	0.995599	0.508	0.129	2.71171e-34	-0.225129	0.639	0.714	0.102035
c1	c7	Mdk	Sdc2	3.92277e-07	0	MDK_SDC2	Mdk - Sdc2	MK	Secreted Signaling	PMID: 28356350	mutants	0.26062	0.265	0.151	3.87865e-12	-0.225129	0.639	0.714	0.102035
c2	c7	Mdk	Sdc2	1.70853e-07	0	MDK_SDC2	Mdk - Sdc2	MK	Secreted Signaling	PMID: 28356350	mutants	0.387969	0.332	0.19	0.00306127	-0.225129	0.639	0.714	0.102035
c5	c7	Mdk	Sdc2	1.68854e-06	0	MDK_SDC2	Mdk - Sdc2	MK	Secreted Signaling	PMID: 28356350	mutants	0.987494	0.747	0.074	1.59023e-10	-0.225129	0.639	0.714	0.102035
c6	c7	Mdk	Sdc2	3.53138e-06	0	MDK_SDC2	Mdk - Sdc2	MK	Secreted Signaling	PMID: 28356350	mutants	0.936278	0.907	0.49	8.66064e-28	-0.225129	0.639	0.714	0.102035
c7	c7	Mdk	Sdc2	2.54345e-06	0	MDK_SDC2	Mdk - Sdc2	MK	Secreted Signaling	PMID: 28356350	mutants	1.43873	0.91	0	3.326e-05	-0.225129	0.639	0.714	0.102035
c0	B cells	Mdk	Sdc4	9.66914e-07	0	MDK_SDC4	Mdk - Sdc4	MK	Secreted Signaling	PMID: 28356350	mutants	0.995599	0.508	0.129	2.71171e-34	-0.207863	0.378	0.477	0.0125307
c1	B cells	Mdk	Sdc4	1.74908e-07	0	MDK_SDC4	Mdk - Sdc4	MK	Secreted Signaling	PMID: 28356350	mutants	0.26062	0.265	0.151	3.87865e-12	-0.207863	0.378	0.477	0.0125307
c2	B cells	Mdk	Sdc4	7.62199e-08	0	MDK_SDC4	Mdk - Sdc4	MK	Secreted Signaling	PMID: 28356350	mutants	0.387969	0.332	0.19	0.00306127	-0.207863	0.378	0.477	0.0125307
c5	B cells	Mdk	Sdc4	7.53899e-07	0	MDK_SDC4	Mdk - Sdc4	MK	Secreted Signaling	PMID: 28356350	mutants	0.987494	0.747	0.074	1.59023e-10	-0.207863	0.378	0.477	0.0125307
c6	B cells	Mdk	Sdc4	1.58056e-06	0	MDK_SDC4	Mdk - Sdc4	MK	Secreted Signaling	PMID: 28356350	mutants	0.936278	0.907	0.49	8.66064e-28	-0.207863	0.378	0.477	0.0125307
c7	B cells	Mdk	Sdc4	1.13731e-06	0	MDK_SDC4	Mdk - Sdc4	MK	Secreted Signaling	PMID: 28356350	mutants	1.43873	0.91	0	3.326e-05	-0.207863	0.378	0.477	0.0125307
c0	basal	Mdk	Sdc4	9.74338e-05	0	MDK_SDC4	Mdk - Sdc4	MK	Secreted Signaling	PMID: 28356350	mutants	0.995599	0.508	0.129	2.71171e-34	0.120585	0.944	0.941	3.76114e-10
c1	basal	Mdk	Sdc4	1.843e-05	0	MDK_SDC4	Mdk - Sdc4	MK	Secreted Signaling	PMID: 28356350	mutants	0.26062	0.265	0.151	3.87865e-12	0.120585	0.944	0.941	3.76114e-10
c2	basal	Mdk	Sdc4	7.90445e-06	0	MDK_SDC4	Mdk - Sdc4	MK	Secreted Signaling	PMID: 28356350	mutants	0.387969	0.332	0.19	0.00306127	0.120585	0.944	0.941	3.76114e-10
c5	basal	Mdk	Sdc4	7.63108e-05	0	MDK_SDC4	Mdk - Sdc4	MK	Secreted Signaling	PMID: 28356350	mutants	0.987494	0.747	0.074	1.59023e-10	0.120585	0.944	0.941	3.76114e-10
c6	basal	Mdk	Sdc4	0.000149262	0	MDK_SDC4	Mdk - Sdc4	MK	Secreted Signaling	PMID: 28356350	mutants	0.936278	0.907	0.49	8.66064e-28	0.120585	0.944	0.941	3.76114e-10
c7	basal	Mdk	Sdc4	0.000110252	0	MDK_SDC4	Mdk - Sdc4	MK	Secreted Signaling	PMID: 28356350	mutants	1.43873	0.91	0	3.326e-05	0.120585	0.944	0.941	3.76114e-10
c0	c0	Mdk	Sdc4	4.0416e-06	0	MDK_SDC4	Mdk - Sdc4	MK	Secreted Signaling	PMID: 28356350	mutants	0.995599	0.508	0.129	2.71171e-34	-0.338382	0.505	0.518	0.00045181
c1	c0	Mdk	Sdc4	7.3354e-07	0	MDK_SDC4	Mdk - Sdc4	MK	Secreted Signaling	PMID: 28356350	mutants	0.26062	0.265	0.151	3.87865e-12	-0.338382	0.505	0.518	0.00045181
c2	c0	Mdk	Sdc4	3.19281e-07	0	MDK_SDC4	Mdk - Sdc4	MK	Secreted Signaling	PMID: 28356350	mutants	0.387969	0.332	0.19	0.00306127	-0.338382	0.505	0.518	0.00045181
c5	c0	Mdk	Sdc4	3.15229e-06	0	MDK_SDC4	Mdk - Sdc4	MK	Secreted Signaling	PMID: 28356350	mutants	0.987494	0.747	0.074	1.59023e-10	-0.338382	0.505	0.518	0.00045181
c6	c0	Mdk	Sdc4	6.57294e-06	0	MDK_SDC4	Mdk - Sdc4	MK	Secreted Signaling	PMID: 28356350	mutants	0.936278	0.907	0.49	8.66064e-28	-0.338382	0.505	0.518	0.00045181
c7	c0	Mdk	Sdc4	4.73956e-06	0	MDK_SDC4	Mdk - Sdc4	MK	Secreted Signaling	PMID: 28356350	mutants	1.43873	0.91	0	3.326e-05	-0.338382	0.505	0.518	0.00045181
c0	c1	Mdk	Sdc4	1.22364e-05	0	MDK_SDC4	Mdk - Sdc4	MK	Secreted Signaling	PMID: 28356350	mutants	0.995599	0.508	0.129	2.71171e-34	#N/A	#N/A	#N/A	#N/A
c1	c1	Mdk	Sdc4	2.24697e-06	0	MDK_SDC4	Mdk - Sdc4	MK	Secreted Signaling	PMID: 28356350	mutants	0.26062	0.265	0.151	3.87865e-12	#N/A	#N/A	#N/A	#N/A
c2	c1	Mdk	Sdc4	9.73987e-07	0	MDK_SDC4	Mdk - Sdc4	MK	Secreted Signaling	PMID: 28356350	mutants	0.387969	0.332	0.19	0.00306127	#N/A	#N/A	#N/A	#N/A
c5	c1	Mdk	Sdc4	9.55525e-06	0	MDK_SDC4	Mdk - Sdc4	MK	Secreted Signaling	PMID: 28356350	mutants	0.987494	0.747	0.074	1.59023e-10	#N/A	#N/A	#N/A	#N/A
c6	c1	Mdk	Sdc4	1.95546e-05	0	MDK_SDC4	Mdk - Sdc4	MK	Secreted Signaling	PMID: 28356350	mutants	0.936278	0.907	0.49	8.66064e-28	#N/A	#N/A	#N/A	#N/A
c7	c1	Mdk	Sdc4	1.42014e-05	0	MDK_SDC4	Mdk - Sdc4	MK	Secreted Signaling	PMID: 28356350	mutants	1.43873	0.91	0	3.326e-05	#N/A	#N/A	#N/A	#N/A
c0	c2	Mdk	Sdc4	1.61134e-06	0	MDK_SDC4	Mdk - Sdc4	MK	Secreted Signaling	PMID: 28356350	mutants	0.995599	0.508	0.129	2.71171e-34	#N/A	#N/A	#N/A	#N/A
c1	c2	Mdk	Sdc4	2.9597e-07	0	MDK_SDC4	Mdk - Sdc4	MK	Secreted Signaling	PMID: 28356350	mutants	0.26062	0.265	0.151	3.87865e-12	#N/A	#N/A	#N/A	#N/A
c2	c2	Mdk	Sdc4	1.28281e-07	0	MDK_SDC4	Mdk - Sdc4	MK	Secreted Signaling	PMID: 28356350	mutants	0.387969	0.332	0.19	0.00306127	#N/A	#N/A	#N/A	#N/A
c5	c2	Mdk	Sdc4	1.25831e-06	0	MDK_SDC4	Mdk - Sdc4	MK	Secreted Signaling	PMID: 28356350	mutants	0.987494	0.747	0.074	1.59023e-10	#N/A	#N/A	#N/A	#N/A
c6	c2	Mdk	Sdc4	2.57401e-06	0	MDK_SDC4	Mdk - Sdc4	MK	Secreted Signaling	PMID: 28356350	mutants	0.936278	0.907	0.49	8.66064e-28	#N/A	#N/A	#N/A	#N/A
c7	c2	Mdk	Sdc4	1.86966e-06	0	MDK_SDC4	Mdk - Sdc4	MK	Secreted Signaling	PMID: 28356350	mutants	1.43873	0.91	0	3.326e-05	#N/A	#N/A	#N/A	#N/A
c0	c3	Mdk	Sdc4	8.01646e-06	0	MDK_SDC4	Mdk - Sdc4	MK	Secreted Signaling	PMID: 28356350	mutants	0.995599	0.508	0.129	2.71171e-34	-0.201433	0.812	0.845	0.00283887
c1	c3	Mdk	Sdc4	1.48812e-06	0	MDK_SDC4	Mdk - Sdc4	MK	Secreted Signaling	PMID: 28356350	mutants	0.26062	0.265	0.151	3.87865e-12	-0.201433	0.812	0.845	0.00283887
c2	c3	Mdk	Sdc4	6.42565e-07	0	MDK_SDC4	Mdk - Sdc4	MK	Secreted Signaling	PMID: 28356350	mutants	0.387969	0.332	0.19	0.00306127	-0.201433	0.812	0.845	0.00283887
c5	c3	Mdk	Sdc4	6.26682e-06	0	MDK_SDC4	Mdk - Sdc4	MK	Secreted Signaling	PMID: 28356350	mutants	0.987494	0.747	0.074	1.59023e-10	-0.201433	0.812	0.845	0.00283887
c6	c3	Mdk	Sdc4	1.26097e-05	0	MDK_SDC4	Mdk - Sdc4	MK	Secreted Signaling	PMID: 28356350	mutants	0.936278	0.907	0.49	8.66064e-28	-0.201433	0.812	0.845	0.00283887
c7	c3	Mdk	Sdc4	9.21643e-06	0	MDK_SDC4	Mdk - Sdc4	MK	Secreted Signaling	PMID: 28356350	mutants	1.43873	0.91	0	3.326e-05	-0.201433	0.812	0.845	0.00283887
c0	c4	Mdk	Sdc4	3.0615e-06	0	MDK_SDC4	Mdk - Sdc4	MK	Secreted Signaling	PMID: 28356350	mutants	0.995599	0.508	0.129	2.71171e-34	-0.152469	0.596	0.695	0.0050871
c1	c4	Mdk	Sdc4	5.61145e-07	0	MDK_SDC4	Mdk - Sdc4	MK	Secreted Signaling	PMID: 28356350	mutants	0.26062	0.265	0.151	3.87865e-12	-0.152469	0.596	0.695	0.0050871
c2	c4	Mdk	Sdc4	2.43398e-07	0	MDK_SDC4	Mdk - Sdc4	MK	Secreted Signaling	PMID: 28356350	mutants	0.387969	0.332	0.19	0.00306127	-0.152469	0.596	0.695	0.0050871
c5	c4	Mdk	Sdc4	2.39024e-06	0	MDK_SDC4	Mdk - Sdc4	MK	Secreted Signaling	PMID: 28356350	mutants	0.987494	0.747	0.074	1.59023e-10	-0.152469	0.596	0.695	0.0050871
c6	c4	Mdk	Sdc4	4.90591e-06	0	MDK_SDC4	Mdk - Sdc4	MK	Secreted Signaling	PMID: 28356350	mutants	0.936278	0.907	0.49	8.66064e-28	-0.152469	0.596	0.695	0.0050871
c7	c4	Mdk	Sdc4	3.55892e-06	0	MDK_SDC4	Mdk - Sdc4	MK	Secreted Signaling	PMID: 28356350	mutants	1.43873	0.91	0	3.326e-05	-0.152469	0.596	0.695	0.0050871
c0	c5	Mdk	Sdc4	5.56982e-06	0	MDK_SDC4	Mdk - Sdc4	MK	Secreted Signaling	PMID: 28356350	mutants	0.995599	0.508	0.129	2.71171e-34	-0.452868	0.79	0.296	0.00153047
c1	c5	Mdk	Sdc4	1.01703e-06	0	MDK_SDC4	Mdk - Sdc4	MK	Secreted Signaling	PMID: 28356350	mutants	0.26062	0.265	0.151	3.87865e-12	-0.452868	0.79	0.296	0.00153047
c2	c5	Mdk	Sdc4	4.41731e-07	0	MDK_SDC4	Mdk - Sdc4	MK	Secreted Signaling	PMID: 28356350	mutants	0.387969	0.332	0.19	0.00306127	-0.452868	0.79	0.296	0.00153047
c5	c5	Mdk	Sdc4	4.34692e-06	0	MDK_SDC4	Mdk - Sdc4	MK	Secreted Signaling	PMID: 28356350	mutants	0.987494	0.747	0.074	1.59023e-10	-0.452868	0.79	0.296	0.00153047
c6	c5	Mdk	Sdc4	8.9761e-06	0	MDK_SDC4	Mdk - Sdc4	MK	Secreted Signaling	PMID: 28356350	mutants	0.936278	0.907	0.49	8.66064e-28	-0.452868	0.79	0.296	0.00153047
c7	c5	Mdk	Sdc4	6.49657e-06	0	MDK_SDC4	Mdk - Sdc4	MK	Secreted Signaling	PMID: 28356350	mutants	1.43873	0.91	0	3.326e-05	-0.452868	0.79	0.296	0.00153047
c0	c6	Mdk	Sdc4	7.0027e-06	0	MDK_SDC4	Mdk - Sdc4	MK	Secreted Signaling	PMID: 28356350	mutants	0.995599	0.508	0.129	2.71171e-34	-0.412121	0.873	0.804	0.0643913
c1	c6	Mdk	Sdc4	1.28976e-06	0	MDK_SDC4	Mdk - Sdc4	MK	Secreted Signaling	PMID: 28356350	mutants	0.26062	0.265	0.151	3.87865e-12	-0.412121	0.873	0.804	0.0643913
c2	c6	Mdk	Sdc4	5.58475e-07	0	MDK_SDC4	Mdk - Sdc4	MK	Secreted Signaling	PMID: 28356350	mutants	0.387969	0.332	0.19	0.00306127	-0.412121	0.873	0.804	0.0643913
c5	c6	Mdk	Sdc4	5.46999e-06	0	MDK_SDC4	Mdk - Sdc4	MK	Secreted Signaling	PMID: 28356350	mutants	0.987494	0.747	0.074	1.59023e-10	-0.412121	0.873	0.804	0.0643913
c6	c6	Mdk	Sdc4	1.11416e-05	0	MDK_SDC4	Mdk - Sdc4	MK	Secreted Signaling	PMID: 28356350	mutants	0.936278	0.907	0.49	8.66064e-28	-0.412121	0.873	0.804	0.0643913
c7	c6	Mdk	Sdc4	8.10597e-06	0	MDK_SDC4	Mdk - Sdc4	MK	Secreted Signaling	PMID: 28356350	mutants	1.43873	0.91	0	3.326e-05	-0.412121	0.873	0.804	0.0643913
c0	c7	Mdk	Sdc4	4.32267e-06	0	MDK_SDC4	Mdk - Sdc4	MK	Secreted Signaling	PMID: 28356350	mutants	0.995599	0.508	0.129	2.71171e-34	-0.579903	0.791	1	0.00326487
c1	c7	Mdk	Sdc4	7.89419e-07	0	MDK_SDC4	Mdk - Sdc4	MK	Secreted Signaling	PMID: 28356350	mutants	0.26062	0.265	0.151	3.87865e-12	-0.579903	0.791	1	0.00326487
c2	c7	Mdk	Sdc4	3.42855e-07	0	MDK_SDC4	Mdk - Sdc4	MK	Secreted Signaling	PMID: 28356350	mutants	0.387969	0.332	0.19	0.00306127	-0.579903	0.791	1	0.00326487
c5	c7	Mdk	Sdc4	3.37365e-06	0	MDK_SDC4	Mdk - Sdc4	MK	Secreted Signaling	PMID: 28356350	mutants	0.987494	0.747	0.074	1.59023e-10	-0.579903	0.791	1	0.00326487
c6	c7	Mdk	Sdc4	6.96472e-06	0	MDK_SDC4	Mdk - Sdc4	MK	Secreted Signaling	PMID: 28356350	mutants	0.936278	0.907	0.49	8.66064e-28	-0.579903	0.791	1	0.00326487
c7	c7	Mdk	Sdc4	5.04126e-06	0	MDK_SDC4	Mdk - Sdc4	MK	Secreted Signaling	PMID: 28356350	mutants	1.43873	0.91	0	3.326e-05	-0.579903	0.791	1	0.00326487
c0	dendritic cells	Mdk	Sdc4	3.90248e-06	0	MDK_SDC4	Mdk - Sdc4	MK	Secreted Signaling	PMID: 28356350	mutants	0.995599	0.508	0.129	2.71171e-34	#N/A	#N/A	#N/A	#N/A
c1	dendritic cells	Mdk	Sdc4	7.05834e-07	0	MDK_SDC4	Mdk - Sdc4	MK	Secreted Signaling	PMID: 28356350	mutants	0.26062	0.265	0.151	3.87865e-12	#N/A	#N/A	#N/A	#N/A
c2	dendritic cells	Mdk	Sdc4	3.07597e-07	0	MDK_SDC4	Mdk - Sdc4	MK	Secreted Signaling	PMID: 28356350	mutants	0.387969	0.332	0.19	0.00306127	#N/A	#N/A	#N/A	#N/A
c5	dendritic cells	Mdk	Sdc4	3.0427e-06	0	MDK_SDC4	Mdk - Sdc4	MK	Secreted Signaling	PMID: 28356350	mutants	0.987494	0.747	0.074	1.59023e-10	#N/A	#N/A	#N/A	#N/A
c6	dendritic cells	Mdk	Sdc4	6.3805e-06	0	MDK_SDC4	Mdk - Sdc4	MK	Secreted Signaling	PMID: 28356350	mutants	0.936278	0.907	0.49	8.66064e-28	#N/A	#N/A	#N/A	#N/A
c7	dendritic cells	Mdk	Sdc4	4.59077e-06	0	MDK_SDC4	Mdk - Sdc4	MK	Secreted Signaling	PMID: 28356350	mutants	1.43873	0.91	0	3.326e-05	#N/A	#N/A	#N/A	#N/A
c0	luminal	Mdk	Sdc4	9.2648e-05	0	MDK_SDC4	Mdk - Sdc4	MK	Secreted Signaling	PMID: 28356350	mutants	0.995599	0.508	0.129	2.71171e-34	0.731534	0.725	0.261	0
c1	luminal	Mdk	Sdc4	1.70366e-05	0	MDK_SDC4	Mdk - Sdc4	MK	Secreted Signaling	PMID: 28356350	mutants	0.26062	0.265	0.151	3.87865e-12	0.731534	0.725	0.261	0
c2	luminal	Mdk	Sdc4	7.38119e-06	0	MDK_SDC4	Mdk - Sdc4	MK	Secreted Signaling	PMID: 28356350	mutants	0.387969	0.332	0.19	0.00306127	0.731534	0.725	0.261	0
c5	luminal	Mdk	Sdc4	7.23581e-05	0	MDK_SDC4	Mdk - Sdc4	MK	Secreted Signaling	PMID: 28356350	mutants	0.987494	0.747	0.074	1.59023e-10	0.731534	0.725	0.261	0
c6	luminal	Mdk	Sdc4	0.000147755	0	MDK_SDC4	Mdk - Sdc4	MK	Secreted Signaling	PMID: 28356350	mutants	0.936278	0.907	0.49	8.66064e-28	0.731534	0.725	0.261	0
c7	luminal	Mdk	Sdc4	0.000107395	0	MDK_SDC4	Mdk - Sdc4	MK	Secreted Signaling	PMID: 28356350	mutants	1.43873	0.91	0	3.326e-05	0.731534	0.725	0.261	0
c0	monocytes/macrophages	Mdk	Sdc4	0.000127656	0	MDK_SDC4	Mdk - Sdc4	MK	Secreted Signaling	PMID: 28356350	mutants	0.995599	0.508	0.129	2.71171e-34	-0.362895	0.549	0.456	0.257976
c1	monocytes/macrophages	Mdk	Sdc4	2.33847e-05	0	MDK_SDC4	Mdk - Sdc4	MK	Secreted Signaling	PMID: 28356350	mutants	0.26062	0.265	0.151	3.87865e-12	-0.362895	0.549	0.456	0.257976
c2	monocytes/macrophages	Mdk	Sdc4	1.01452e-05	0	MDK_SDC4	Mdk - Sdc4	MK	Secreted Signaling	PMID: 28356350	mutants	0.387969	0.332	0.19	0.00306127	-0.362895	0.549	0.456	0.257976
c5	monocytes/macrophages	Mdk	Sdc4	9.96608e-05	0	MDK_SDC4	Mdk - Sdc4	MK	Secreted Signaling	PMID: 28356350	mutants	0.987494	0.747	0.074	1.59023e-10	-0.362895	0.549	0.456	0.257976
c6	monocytes/macrophages	Mdk	Sdc4	0.000204739	0	MDK_SDC4	Mdk - Sdc4	MK	Secreted Signaling	PMID: 28356350	mutants	0.936278	0.907	0.49	8.66064e-28	-0.362895	0.549	0.456	0.257976
c7	monocytes/macrophages	Mdk	Sdc4	0.000148473	0	MDK_SDC4	Mdk - Sdc4	MK	Secreted Signaling	PMID: 28356350	mutants	1.43873	0.91	0	3.326e-05	-0.362895	0.549	0.456	0.257976
c0	neuroendocrine	Mdk	Sdc4	6.79011e-07	0	MDK_SDC4	Mdk - Sdc4	MK	Secreted Signaling	PMID: 28356350	mutants	0.995599	0.508	0.129	2.71171e-34	#N/A	#N/A	#N/A	#N/A
c1	neuroendocrine	Mdk	Sdc4	1.2227e-07	0	MDK_SDC4	Mdk - Sdc4	MK	Secreted Signaling	PMID: 28356350	mutants	0.26062	0.265	0.151	3.87865e-12	#N/A	#N/A	#N/A	#N/A
c2	neuroendocrine	Mdk	Sdc4	5.3367e-08	0	MDK_SDC4	Mdk - Sdc4	MK	Secreted Signaling	PMID: 28356350	mutants	0.387969	0.332	0.19	0.00306127	#N/A	#N/A	#N/A	#N/A
c5	neuroendocrine	Mdk	Sdc4	5.29174e-07	0	MDK_SDC4	Mdk - Sdc4	MK	Secreted Signaling	PMID: 28356350	mutants	0.987494	0.747	0.074	1.59023e-10	#N/A	#N/A	#N/A	#N/A
c6	neuroendocrine	Mdk	Sdc4	1.11778e-06	0	MDK_SDC4	Mdk - Sdc4	MK	Secreted Signaling	PMID: 28356350	mutants	0.936278	0.907	0.49	8.66064e-28	#N/A	#N/A	#N/A	#N/A
c7	neuroendocrine	Mdk	Sdc4	8.01984e-07	0	MDK_SDC4	Mdk - Sdc4	MK	Secreted Signaling	PMID: 28356350	mutants	1.43873	0.91	0	3.326e-05	#N/A	#N/A	#N/A	#N/A
c0	CD4+ T lymphocytes	Mdk	ITGA4_ITGB1	8.74352e-06	0	MDK_ITGA4_ITGB1	Mdk - (Itga4+Itgb1)	MK	Secreted Signaling	PMID: 28356350	mutants	0.995599	0.508	0.129	2.71171e-34	0.207258	0.534	0.395	1.46503e-11
c1	CD4+ T lymphocytes	Mdk	ITGA4_ITGB1	1.58897e-06	0	MDK_ITGA4_ITGB1	Mdk - (Itga4+Itgb1)	MK	Secreted Signaling	PMID: 28356350	mutants	0.26062	0.265	0.151	3.87865e-12	0.207258	0.534	0.395	1.46503e-11
c2	CD4+ T lymphocytes	Mdk	ITGA4_ITGB1	6.91303e-07	0	MDK_ITGA4_ITGB1	Mdk - (Itga4+Itgb1)	MK	Secreted Signaling	PMID: 28356350	mutants	0.387969	0.332	0.19	0.00306127	0.207258	0.534	0.395	1.46503e-11
c5	CD4+ T lymphocytes	Mdk	ITGA4_ITGB1	6.82051e-06	0	MDK_ITGA4_ITGB1	Mdk - (Itga4+Itgb1)	MK	Secreted Signaling	PMID: 28356350	mutants	0.987494	0.747	0.074	1.59023e-10	0.207258	0.534	0.395	1.46503e-11
c6	CD4+ T lymphocytes	Mdk	ITGA4_ITGB1	1.41921e-05	0	MDK_ITGA4_ITGB1	Mdk - (Itga4+Itgb1)	MK	Secreted Signaling	PMID: 28356350	mutants	0.936278	0.907	0.49	8.66064e-28	0.207258	0.534	0.395	1.46503e-11
c7	CD4+ T lymphocytes	Mdk	ITGA4_ITGB1	1.02417e-05	0	MDK_ITGA4_ITGB1	Mdk - (Itga4+Itgb1)	MK	Secreted Signaling	PMID: 28356350	mutants	1.43873	0.91	0	3.326e-05	0.207258	0.534	0.395	1.46503e-11
c0	NK/cytoxic T lymphocytes	Mdk	ITGA4_ITGB1	3.98796e-05	0	MDK_ITGA4_ITGB1	Mdk - (Itga4+Itgb1)	MK	Secreted Signaling	PMID: 28356350	mutants	0.995599	0.508	0.129	2.71171e-34	-0.135889	0.4395	0.5035	4.29164e-06
c1	NK/cytoxic T lymphocytes	Mdk	ITGA4_ITGB1	7.23725e-06	0	MDK_ITGA4_ITGB1	Mdk - (Itga4+Itgb1)	MK	Secreted Signaling	PMID: 28356350	mutants	0.26062	0.265	0.151	3.87865e-12	-0.135889	0.4395	0.5035	4.29164e-06
c2	NK/cytoxic T lymphocytes	Mdk	ITGA4_ITGB1	3.15021e-06	0	MDK_ITGA4_ITGB1	Mdk - (Itga4+Itgb1)	MK	Secreted Signaling	PMID: 28356350	mutants	0.387969	0.332	0.19	0.00306127	-0.135889	0.4395	0.5035	4.29164e-06
c5	NK/cytoxic T lymphocytes	Mdk	ITGA4_ITGB1	3.11042e-05	0	MDK_ITGA4_ITGB1	Mdk - (Itga4+Itgb1)	MK	Secreted Signaling	PMID: 28356350	mutants	0.987494	0.747	0.074	1.59023e-10	-0.135889	0.4395	0.5035	4.29164e-06
c6	NK/cytoxic T lymphocytes	Mdk	ITGA4_ITGB1	6.4868e-05	0	MDK_ITGA4_ITGB1	Mdk - (Itga4+Itgb1)	MK	Secreted Signaling	PMID: 28356350	mutants	0.936278	0.907	0.49	8.66064e-28	-0.135889	0.4395	0.5035	4.29164e-06
c7	NK/cytoxic T lymphocytes	Mdk	ITGA4_ITGB1	4.67712e-05	0	MDK_ITGA4_ITGB1	Mdk - (Itga4+Itgb1)	MK	Secreted Signaling	PMID: 28356350	mutants	1.43873	0.91	0	3.326e-05	-0.135889	0.4395	0.5035	4.29164e-06
c0	dendritic cells	Mdk	ITGA4_ITGB1	5.66788e-06	0	MDK_ITGA4_ITGB1	Mdk - (Itga4+Itgb1)	MK	Secreted Signaling	PMID: 28356350	mutants	0.995599	0.508	0.129	2.71171e-34	#N/A	#N/A	#N/A	#N/A
c1	dendritic cells	Mdk	ITGA4_ITGB1	1.0281e-06	0	MDK_ITGA4_ITGB1	Mdk - (Itga4+Itgb1)	MK	Secreted Signaling	PMID: 28356350	mutants	0.26062	0.265	0.151	3.87865e-12	#N/A	#N/A	#N/A	#N/A
c2	dendritic cells	Mdk	ITGA4_ITGB1	4.47584e-07	0	MDK_ITGA4_ITGB1	Mdk - (Itga4+Itgb1)	MK	Secreted Signaling	PMID: 28356350	mutants	0.387969	0.332	0.19	0.00306127	#N/A	#N/A	#N/A	#N/A
c5	dendritic cells	Mdk	ITGA4_ITGB1	4.42046e-06	0	MDK_ITGA4_ITGB1	Mdk - (Itga4+Itgb1)	MK	Secreted Signaling	PMID: 28356350	mutants	0.987494	0.747	0.074	1.59023e-10	#N/A	#N/A	#N/A	#N/A
c6	dendritic cells	Mdk	ITGA4_ITGB1	9.22609e-06	0	MDK_ITGA4_ITGB1	Mdk - (Itga4+Itgb1)	MK	Secreted Signaling	PMID: 28356350	mutants	0.936278	0.907	0.49	8.66064e-28	#N/A	#N/A	#N/A	#N/A
c7	dendritic cells	Mdk	ITGA4_ITGB1	6.65021e-06	0	MDK_ITGA4_ITGB1	Mdk - (Itga4+Itgb1)	MK	Secreted Signaling	PMID: 28356350	mutants	1.43873	0.91	0	3.326e-05	#N/A	#N/A	#N/A	#N/A
c0	basal	Mdk	ITGA6_ITGB1	5.06016e-05	0	MDK_ITGA6_ITGB1	Mdk - (Itga6+Itgb1)	MK	Secreted Signaling	PMID: 28356350	mutants	0.995599	0.508	0.129	2.71171e-34	0.135009	0.731	0.7	2.03183e-13
c1	basal	Mdk	ITGA6_ITGB1	9.33604e-06	0	MDK_ITGA6_ITGB1	Mdk - (Itga6+Itgb1)	MK	Secreted Signaling	PMID: 28356350	mutants	0.26062	0.265	0.151	3.87865e-12	0.135009	0.731	0.7	2.03183e-13
c2	basal	Mdk	ITGA6_ITGB1	4.04008e-06	0	MDK_ITGA6_ITGB1	Mdk - (Itga6+Itgb1)	MK	Secreted Signaling	PMID: 28356350	mutants	0.387969	0.332	0.19	0.00306127	0.135009	0.731	0.7	2.03183e-13
c5	basal	Mdk	ITGA6_ITGB1	3.95332e-05	0	MDK_ITGA6_ITGB1	Mdk - (Itga6+Itgb1)	MK	Secreted Signaling	PMID: 28356350	mutants	0.987494	0.747	0.074	1.59023e-10	0.135009	0.731	0.7	2.03183e-13
c6	basal	Mdk	ITGA6_ITGB1	8.0305e-05	0	MDK_ITGA6_ITGB1	Mdk - (Itga6+Itgb1)	MK	Secreted Signaling	PMID: 28356350	mutants	0.936278	0.907	0.49	8.66064e-28	0.135009	0.731	0.7	2.03183e-13
c7	basal	Mdk	ITGA6_ITGB1	5.84852e-05	0	MDK_ITGA6_ITGB1	Mdk - (Itga6+Itgb1)	MK	Secreted Signaling	PMID: 28356350	mutants	1.43873	0.91	0	3.326e-05	0.135009	0.731	0.7	2.03183e-13
c0	luminal	Mdk	ITGA6_ITGB1	4.90634e-05	0	MDK_ITGA6_ITGB1	Mdk - (Itga6+Itgb1)	MK	Secreted Signaling	PMID: 28356350	mutants	0.995599	0.508	0.129	2.71171e-34	0.351851	0.6625	0.217	0
c1	luminal	Mdk	ITGA6_ITGB1	8.92483e-06	0	MDK_ITGA6_ITGB1	Mdk - (Itga6+Itgb1)	MK	Secreted Signaling	PMID: 28356350	mutants	0.26062	0.265	0.151	3.87865e-12	0.351851	0.6625	0.217	0
c2	luminal	Mdk	ITGA6_ITGB1	3.88157e-06	0	MDK_ITGA6_ITGB1	Mdk - (Itga6+Itgb1)	MK	Secreted Signaling	PMID: 28356350	mutants	0.387969	0.332	0.19	0.00306127	0.351851	0.6625	0.217	0
c5	luminal	Mdk	ITGA6_ITGB1	3.82764e-05	0	MDK_ITGA6_ITGB1	Mdk - (Itga6+Itgb1)	MK	Secreted Signaling	PMID: 28356350	mutants	0.987494	0.747	0.074	1.59023e-10	0.351851	0.6625	0.217	0
c6	luminal	Mdk	ITGA6_ITGB1	7.95226e-05	0	MDK_ITGA6_ITGB1	Mdk - (Itga6+Itgb1)	MK	Secreted Signaling	PMID: 28356350	mutants	0.936278	0.907	0.49	8.66064e-28	0.351851	0.6625	0.217	0
c7	luminal	Mdk	ITGA6_ITGB1	5.74212e-05	0	MDK_ITGA6_ITGB1	Mdk - (Itga6+Itgb1)	MK	Secreted Signaling	PMID: 28356350	mutants	1.43873	0.91	0	3.326e-05	0.351851	0.6625	0.217	0
c0	neuroendocrine	Mdk	ITGA6_ITGB1	4.79782e-06	0	MDK_ITGA6_ITGB1	Mdk - (Itga6+Itgb1)	MK	Secreted Signaling	PMID: 28356350	mutants	0.995599	0.508	0.129	2.71171e-34	#N/A	#N/A	#N/A	#N/A
c1	neuroendocrine	Mdk	ITGA6_ITGB1	8.74166e-07	0	MDK_ITGA6_ITGB1	Mdk - (Itga6+Itgb1)	MK	Secreted Signaling	PMID: 28356350	mutants	0.26062	0.265	0.151	3.87865e-12	#N/A	#N/A	#N/A	#N/A
c2	neuroendocrine	Mdk	ITGA6_ITGB1	3.79972e-07	0	MDK_ITGA6_ITGB1	Mdk - (Itga6+Itgb1)	MK	Secreted Signaling	PMID: 28356350	mutants	0.387969	0.332	0.19	0.00306127	#N/A	#N/A	#N/A	#N/A
c5	neuroendocrine	Mdk	ITGA6_ITGB1	3.7436e-06	0	MDK_ITGA6_ITGB1	Mdk - (Itga6+Itgb1)	MK	Secreted Signaling	PMID: 28356350	mutants	0.987494	0.747	0.074	1.59023e-10	#N/A	#N/A	#N/A	#N/A
c6	neuroendocrine	Mdk	ITGA6_ITGB1	7.75725e-06	0	MDK_ITGA6_ITGB1	Mdk - (Itga6+Itgb1)	MK	Secreted Signaling	PMID: 28356350	mutants	0.936278	0.907	0.49	8.66064e-28	#N/A	#N/A	#N/A	#N/A
c7	neuroendocrine	Mdk	ITGA6_ITGB1	5.60695e-06	0	MDK_ITGA6_ITGB1	Mdk - (Itga6+Itgb1)	MK	Secreted Signaling	PMID: 28356350	mutants	1.43873	0.91	0	3.326e-05	#N/A	#N/A	#N/A	#N/A
c0	basal	Mdk	Lrp1	4.94716e-06	0	MDK_LRP1	Mdk - Lrp1	MK	Secreted Signaling	PMID: 28356350	mutants	0.995599	0.508	0.129	2.71171e-34	#N/A	#N/A	#N/A	#N/A
c1	basal	Mdk	Lrp1	8.91378e-07	0	MDK_LRP1	Mdk - Lrp1	MK	Secreted Signaling	PMID: 28356350	mutants	0.26062	0.265	0.151	3.87865e-12	#N/A	#N/A	#N/A	#N/A
c2	basal	Mdk	Lrp1	3.88976e-07	0	MDK_LRP1	Mdk - Lrp1	MK	Secreted Signaling	PMID: 28356350	mutants	0.387969	0.332	0.19	0.00306127	#N/A	#N/A	#N/A	#N/A
c5	basal	Mdk	Lrp1	3.85571e-06	0	MDK_LRP1	Mdk - Lrp1	MK	Secreted Signaling	PMID: 28356350	mutants	0.987494	0.747	0.074	1.59023e-10	#N/A	#N/A	#N/A	#N/A
c6	basal	Mdk	Lrp1	8.13628e-06	0	MDK_LRP1	Mdk - Lrp1	MK	Secreted Signaling	PMID: 28356350	mutants	0.936278	0.907	0.49	8.66064e-28	#N/A	#N/A	#N/A	#N/A
c7	basal	Mdk	Lrp1	5.83987e-06	0	MDK_LRP1	Mdk - Lrp1	MK	Secreted Signaling	PMID: 28356350	mutants	1.43873	0.91	0	3.326e-05	#N/A	#N/A	#N/A	#N/A
c0	c0	Mdk	Lrp1	1.92015e-06	0	MDK_LRP1	Mdk - Lrp1	MK	Secreted Signaling	PMID: 28356350	mutants	0.995599	0.508	0.129	2.71171e-34	#N/A	#N/A	#N/A	#N/A
c1	c0	Mdk	Lrp1	3.46706e-07	0	MDK_LRP1	Mdk - Lrp1	MK	Secreted Signaling	PMID: 28356350	mutants	0.26062	0.265	0.151	3.87865e-12	#N/A	#N/A	#N/A	#N/A
c2	c0	Mdk	Lrp1	1.51182e-07	0	MDK_LRP1	Mdk - Lrp1	MK	Secreted Signaling	PMID: 28356350	mutants	0.387969	0.332	0.19	0.00306127	#N/A	#N/A	#N/A	#N/A
c5	c0	Mdk	Lrp1	1.49685e-06	0	MDK_LRP1	Mdk - Lrp1	MK	Secreted Signaling	PMID: 28356350	mutants	0.987494	0.747	0.074	1.59023e-10	#N/A	#N/A	#N/A	#N/A
c6	c0	Mdk	Lrp1	3.1476e-06	0	MDK_LRP1	Mdk - Lrp1	MK	Secreted Signaling	PMID: 28356350	mutants	0.936278	0.907	0.49	8.66064e-28	#N/A	#N/A	#N/A	#N/A
c7	c0	Mdk	Lrp1	2.26227e-06	0	MDK_LRP1	Mdk - Lrp1	MK	Secreted Signaling	PMID: 28356350	mutants	1.43873	0.91	0	3.326e-05	#N/A	#N/A	#N/A	#N/A
c0	c1	Mdk	Lrp1	1.87473e-05	0	MDK_LRP1	Mdk - Lrp1	MK	Secreted Signaling	PMID: 28356350	mutants	0.995599	0.508	0.129	2.71171e-34	#N/A	#N/A	#N/A	#N/A
c1	c1	Mdk	Lrp1	3.48285e-06	0	MDK_LRP1	Mdk - Lrp1	MK	Secreted Signaling	PMID: 28356350	mutants	0.26062	0.265	0.151	3.87865e-12	#N/A	#N/A	#N/A	#N/A
c2	c1	Mdk	Lrp1	1.50346e-06	0	MDK_LRP1	Mdk - Lrp1	MK	Secreted Signaling	PMID: 28356350	mutants	0.387969	0.332	0.19	0.00306127	#N/A	#N/A	#N/A	#N/A
c5	c1	Mdk	Lrp1	1.46567e-05	0	MDK_LRP1	Mdk - Lrp1	MK	Secreted Signaling	PMID: 28356350	mutants	0.987494	0.747	0.074	1.59023e-10	#N/A	#N/A	#N/A	#N/A
c6	c1	Mdk	Lrp1	2.94558e-05	0	MDK_LRP1	Mdk - Lrp1	MK	Secreted Signaling	PMID: 28356350	mutants	0.936278	0.907	0.49	8.66064e-28	#N/A	#N/A	#N/A	#N/A
c7	c1	Mdk	Lrp1	2.15389e-05	0	MDK_LRP1	Mdk - Lrp1	MK	Secreted Signaling	PMID: 28356350	mutants	1.43873	0.91	0	3.326e-05	#N/A	#N/A	#N/A	#N/A
c0	c2	Mdk	Lrp1	4.68716e-07	0	MDK_LRP1	Mdk - Lrp1	MK	Secreted Signaling	PMID: 28356350	mutants	0.995599	0.508	0.129	2.71171e-34	#N/A	#N/A	#N/A	#N/A
c1	c2	Mdk	Lrp1	8.47705e-08	0	MDK_LRP1	Mdk - Lrp1	MK	Secreted Signaling	PMID: 28356350	mutants	0.26062	0.265	0.151	3.87865e-12	#N/A	#N/A	#N/A	#N/A
c2	c2	Mdk	Lrp1	3.69432e-08	0	MDK_LRP1	Mdk - Lrp1	MK	Secreted Signaling	PMID: 28356350	mutants	0.387969	0.332	0.19	0.00306127	#N/A	#N/A	#N/A	#N/A
c5	c2	Mdk	Lrp1	3.65448e-07	0	MDK_LRP1	Mdk - Lrp1	MK	Secreted Signaling	PMID: 28356350	mutants	0.987494	0.747	0.074	1.59023e-10	#N/A	#N/A	#N/A	#N/A
c6	c2	Mdk	Lrp1	7.66419e-07	0	MDK_LRP1	Mdk - Lrp1	MK	Secreted Signaling	PMID: 28356350	mutants	0.936278	0.907	0.49	8.66064e-28	#N/A	#N/A	#N/A	#N/A
c7	c2	Mdk	Lrp1	5.51416e-07	0	MDK_LRP1	Mdk - Lrp1	MK	Secreted Signaling	PMID: 28356350	mutants	1.43873	0.91	0	3.326e-05	#N/A	#N/A	#N/A	#N/A
c0	c3	Mdk	Lrp1	4.65019e-06	0	MDK_LRP1	Mdk - Lrp1	MK	Secreted Signaling	PMID: 28356350	mutants	0.995599	0.508	0.129	2.71171e-34	-0.277237	0.697	0.77	2.18065e-05
c1	c3	Mdk	Lrp1	8.51472e-07	0	MDK_LRP1	Mdk - Lrp1	MK	Secreted Signaling	PMID: 28356350	mutants	0.26062	0.265	0.151	3.87865e-12	-0.277237	0.697	0.77	2.18065e-05
c2	c3	Mdk	Lrp1	3.69461e-07	0	MDK_LRP1	Mdk - Lrp1	MK	Secreted Signaling	PMID: 28356350	mutants	0.387969	0.332	0.19	0.00306127	-0.277237	0.697	0.77	2.18065e-05
c5	c3	Mdk	Lrp1	3.63023e-06	0	MDK_LRP1	Mdk - Lrp1	MK	Secreted Signaling	PMID: 28356350	mutants	0.987494	0.747	0.074	1.59023e-10	-0.277237	0.697	0.77	2.18065e-05
c6	c3	Mdk	Lrp1	7.46299e-06	0	MDK_LRP1	Mdk - Lrp1	MK	Secreted Signaling	PMID: 28356350	mutants	0.936278	0.907	0.49	8.66064e-28	-0.277237	0.697	0.77	2.18065e-05
c7	c3	Mdk	Lrp1	5.41059e-06	0	MDK_LRP1	Mdk - Lrp1	MK	Secreted Signaling	PMID: 28356350	mutants	1.43873	0.91	0	3.326e-05	-0.277237	0.697	0.77	2.18065e-05
c0	c4	Mdk	Lrp1	3.42586e-06	0	MDK_LRP1	Mdk - Lrp1	MK	Secreted Signaling	PMID: 28356350	mutants	0.995599	0.508	0.129	2.71171e-34	#N/A	#N/A	#N/A	#N/A
c1	c4	Mdk	Lrp1	6.29417e-07	0	MDK_LRP1	Mdk - Lrp1	MK	Secreted Signaling	PMID: 28356350	mutants	0.26062	0.265	0.151	3.87865e-12	#N/A	#N/A	#N/A	#N/A
c2	c4	Mdk	Lrp1	2.72782e-07	0	MDK_LRP1	Mdk - Lrp1	MK	Secreted Signaling	PMID: 28356350	mutants	0.387969	0.332	0.19	0.00306127	#N/A	#N/A	#N/A	#N/A
c5	c4	Mdk	Lrp1	2.67536e-06	0	MDK_LRP1	Mdk - Lrp1	MK	Secreted Signaling	PMID: 28356350	mutants	0.987494	0.747	0.074	1.59023e-10	#N/A	#N/A	#N/A	#N/A
c6	c4	Mdk	Lrp1	5.4706e-06	0	MDK_LRP1	Mdk - Lrp1	MK	Secreted Signaling	PMID: 28356350	mutants	0.936278	0.907	0.49	8.66064e-28	#N/A	#N/A	#N/A	#N/A
c7	c4	Mdk	Lrp1	3.97421e-06	0	MDK_LRP1	Mdk - Lrp1	MK	Secreted Signaling	PMID: 28356350	mutants	1.43873	0.91	0	3.326e-05	#N/A	#N/A	#N/A	#N/A
c0	c5	Mdk	Lrp1	1.17629e-05	0	MDK_LRP1	Mdk - Lrp1	MK	Secreted Signaling	PMID: 28356350	mutants	0.995599	0.508	0.129	2.71171e-34	0.669673	0.97	0.222	3.42335e-11
c1	c5	Mdk	Lrp1	2.18673e-06	0	MDK_LRP1	Mdk - Lrp1	MK	Secreted Signaling	PMID: 28356350	mutants	0.26062	0.265	0.151	3.87865e-12	0.669673	0.97	0.222	3.42335e-11
c2	c5	Mdk	Lrp1	9.43736e-07	0	MDK_LRP1	Mdk - Lrp1	MK	Secreted Signaling	PMID: 28356350	mutants	0.387969	0.332	0.19	0.00306127	0.669673	0.97	0.222	3.42335e-11
c5	c5	Mdk	Lrp1	9.19689e-06	0	MDK_LRP1	Mdk - Lrp1	MK	Secreted Signaling	PMID: 28356350	mutants	0.987494	0.747	0.074	1.59023e-10	0.669673	0.97	0.222	3.42335e-11
c6	c5	Mdk	Lrp1	1.84645e-05	0	MDK_LRP1	Mdk - Lrp1	MK	Secreted Signaling	PMID: 28356350	mutants	0.936278	0.907	0.49	8.66064e-28	0.669673	0.97	0.222	3.42335e-11
c7	c5	Mdk	Lrp1	1.35069e-05	0	MDK_LRP1	Mdk - Lrp1	MK	Secreted Signaling	PMID: 28356350	mutants	1.43873	0.91	0	3.326e-05	0.669673	0.97	0.222	3.42335e-11
c0	c6	Mdk	Lrp1	3.16699e-06	0	MDK_LRP1	Mdk - Lrp1	MK	Secreted Signaling	PMID: 28356350	mutants	0.995599	0.508	0.129	2.71171e-34	-0.507235	0.704	0.804	4.54771e-10
c1	c6	Mdk	Lrp1	5.7548e-07	0	MDK_LRP1	Mdk - Lrp1	MK	Secreted Signaling	PMID: 28356350	mutants	0.26062	0.265	0.151	3.87865e-12	-0.507235	0.704	0.804	4.54771e-10
c2	c6	Mdk	Lrp1	2.5038e-07	0	MDK_LRP1	Mdk - Lrp1	MK	Secreted Signaling	PMID: 28356350	mutants	0.387969	0.332	0.19	0.00306127	-0.507235	0.704	0.804	4.54771e-10
c5	c6	Mdk	Lrp1	2.47043e-06	0	MDK_LRP1	Mdk - Lrp1	MK	Secreted Signaling	PMID: 28356350	mutants	0.987494	0.747	0.074	1.59023e-10	-0.507235	0.704	0.804	4.54771e-10
c6	c6	Mdk	Lrp1	5.14131e-06	0	MDK_LRP1	Mdk - Lrp1	MK	Secreted Signaling	PMID: 28356350	mutants	0.936278	0.907	0.49	8.66064e-28	-0.507235	0.704	0.804	4.54771e-10
c7	c6	Mdk	Lrp1	3.70997e-06	0	MDK_LRP1	Mdk - Lrp1	MK	Secreted Signaling	PMID: 28356350	mutants	1.43873	0.91	0	3.326e-05	-0.507235	0.704	0.804	4.54771e-10
c0	c7	Mdk	Lrp1	5.57851e-06	0	MDK_LRP1	Mdk - Lrp1	MK	Secreted Signaling	PMID: 28356350	mutants	0.995599	0.508	0.129	2.71171e-34	-0.733214	0.906	0.714	0.0608063
c1	c7	Mdk	Lrp1	1.02356e-06	0	MDK_LRP1	Mdk - Lrp1	MK	Secreted Signaling	PMID: 28356350	mutants	0.26062	0.265	0.151	3.87865e-12	-0.733214	0.906	0.714	0.0608063
c2	c7	Mdk	Lrp1	4.43808e-07	0	MDK_LRP1	Mdk - Lrp1	MK	Secreted Signaling	PMID: 28356350	mutants	0.387969	0.332	0.19	0.00306127	-0.733214	0.906	0.714	0.0608063
c5	c7	Mdk	Lrp1	4.35585e-06	0	MDK_LRP1	Mdk - Lrp1	MK	Secreted Signaling	PMID: 28356350	mutants	0.987494	0.747	0.074	1.59023e-10	-0.733214	0.906	0.714	0.0608063
c6	c7	Mdk	Lrp1	8.92545e-06	0	MDK_LRP1	Mdk - Lrp1	MK	Secreted Signaling	PMID: 28356350	mutants	0.936278	0.907	0.49	8.66064e-28	-0.733214	0.906	0.714	0.0608063
c7	c7	Mdk	Lrp1	6.47892e-06	0	MDK_LRP1	Mdk - Lrp1	MK	Secreted Signaling	PMID: 28356350	mutants	1.43873	0.91	0	3.326e-05	-0.733214	0.906	0.714	0.0608063
c0	B cells	Mdk	Ncl	6.10884e-06	0	MDK_NCL	Mdk - Ncl	MK	Secreted Signaling	PMID: 28356350	mutants	0.995599	0.508	0.129	2.71171e-34	-0.204742	0.812	0.944	0.000101868
c1	B cells	Mdk	Ncl	1.14463e-06	0	MDK_NCL	Mdk - Ncl	MK	Secreted Signaling	PMID: 28356350	mutants	0.26062	0.265	0.151	3.87865e-12	-0.204742	0.812	0.944	0.000101868
c2	B cells	Mdk	Ncl	4.92599e-07	0	MDK_NCL	Mdk - Ncl	MK	Secreted Signaling	PMID: 28356350	mutants	0.387969	0.332	0.19	0.00306127	-0.204742	0.812	0.944	0.000101868
c5	B cells	Mdk	Ncl	4.78e-06	0	MDK_NCL	Mdk - Ncl	MK	Secreted Signaling	PMID: 28356350	mutants	0.987494	0.747	0.074	1.59023e-10	-0.204742	0.812	0.944	0.000101868
c6	B cells	Mdk	Ncl	9.48233e-06	0	MDK_NCL	Mdk - Ncl	MK	Secreted Signaling	PMID: 28356350	mutants	0.936278	0.907	0.49	8.66064e-28	-0.204742	0.812	0.944	0.000101868
c7	B cells	Mdk	Ncl	6.96755e-06	0	MDK_NCL	Mdk - Ncl	MK	Secreted Signaling	PMID: 28356350	mutants	1.43873	0.91	0	3.326e-05	-0.204742	0.812	0.944	0.000101868
c0	CD4+ T lymphocytes	Mdk	Ncl	3.40933e-05	0	MDK_NCL	Mdk - Ncl	MK	Secreted Signaling	PMID: 28356350	mutants	0.995599	0.508	0.129	2.71171e-34	#N/A	#N/A	#N/A	#N/A
c1	CD4+ T lymphocytes	Mdk	Ncl	6.40315e-06	0	MDK_NCL	Mdk - Ncl	MK	Secreted Signaling	PMID: 28356350	mutants	0.26062	0.265	0.151	3.87865e-12	#N/A	#N/A	#N/A	#N/A
c2	CD4+ T lymphocytes	Mdk	Ncl	2.75331e-06	0	MDK_NCL	Mdk - Ncl	MK	Secreted Signaling	PMID: 28356350	mutants	0.387969	0.332	0.19	0.00306127	#N/A	#N/A	#N/A	#N/A
c5	CD4+ T lymphocytes	Mdk	Ncl	2.66833e-05	0	MDK_NCL	Mdk - Ncl	MK	Secreted Signaling	PMID: 28356350	mutants	0.987494	0.747	0.074	1.59023e-10	#N/A	#N/A	#N/A	#N/A
c6	CD4+ T lymphocytes	Mdk	Ncl	5.2747e-05	0	MDK_NCL	Mdk - Ncl	MK	Secreted Signaling	PMID: 28356350	mutants	0.936278	0.907	0.49	8.66064e-28	#N/A	#N/A	#N/A	#N/A
c7	CD4+ T lymphocytes	Mdk	Ncl	3.88089e-05	0	MDK_NCL	Mdk - Ncl	MK	Secreted Signaling	PMID: 28356350	mutants	1.43873	0.91	0	3.326e-05	#N/A	#N/A	#N/A	#N/A
c0	NK/cytoxic T lymphocytes	Mdk	Ncl	0.000176576	0	MDK_NCL	Mdk - Ncl	MK	Secreted Signaling	PMID: 28356350	mutants	0.995599	0.508	0.129	2.71171e-34	#N/A	#N/A	#N/A	#N/A
c1	NK/cytoxic T lymphocytes	Mdk	Ncl	3.31536e-05	0	MDK_NCL	Mdk - Ncl	MK	Secreted Signaling	PMID: 28356350	mutants	0.26062	0.265	0.151	3.87865e-12	#N/A	#N/A	#N/A	#N/A
c2	NK/cytoxic T lymphocytes	Mdk	Ncl	1.42573e-05	0	MDK_NCL	Mdk - Ncl	MK	Secreted Signaling	PMID: 28356350	mutants	0.387969	0.332	0.19	0.00306127	#N/A	#N/A	#N/A	#N/A
c5	NK/cytoxic T lymphocytes	Mdk	Ncl	0.000138194	0	MDK_NCL	Mdk - Ncl	MK	Secreted Signaling	PMID: 28356350	mutants	0.987494	0.747	0.074	1.59023e-10	#N/A	#N/A	#N/A	#N/A
c6	NK/cytoxic T lymphocytes	Mdk	Ncl	0.000273297	0	MDK_NCL	Mdk - Ncl	MK	Secreted Signaling	PMID: 28356350	mutants	0.936278	0.907	0.49	8.66064e-28	#N/A	#N/A	#N/A	#N/A
c7	NK/cytoxic T lymphocytes	Mdk	Ncl	0.000201047	0	MDK_NCL	Mdk - Ncl	MK	Secreted Signaling	PMID: 28356350	mutants	1.43873	0.91	0	3.326e-05	#N/A	#N/A	#N/A	#N/A
c0	Treg	Mdk	Ncl	2.1066e-05	0	MDK_NCL	Mdk - Ncl	MK	Secreted Signaling	PMID: 28356350	mutants	0.995599	0.508	0.129	2.71171e-34	#N/A	#N/A	#N/A	#N/A
c1	Treg	Mdk	Ncl	3.93329e-06	0	MDK_NCL	Mdk - Ncl	MK	Secreted Signaling	PMID: 28356350	mutants	0.26062	0.265	0.151	3.87865e-12	#N/A	#N/A	#N/A	#N/A
c2	Treg	Mdk	Ncl	1.69486e-06	0	MDK_NCL	Mdk - Ncl	MK	Secreted Signaling	PMID: 28356350	mutants	0.387969	0.332	0.19	0.00306127	#N/A	#N/A	#N/A	#N/A
c5	Treg	Mdk	Ncl	1.64778e-05	0	MDK_NCL	Mdk - Ncl	MK	Secreted Signaling	PMID: 28356350	mutants	0.987494	0.747	0.074	1.59023e-10	#N/A	#N/A	#N/A	#N/A
c6	Treg	Mdk	Ncl	3.28629e-05	0	MDK_NCL	Mdk - Ncl	MK	Secreted Signaling	PMID: 28356350	mutants	0.936278	0.907	0.49	8.66064e-28	#N/A	#N/A	#N/A	#N/A
c7	Treg	Mdk	Ncl	2.40993e-05	0	MDK_NCL	Mdk - Ncl	MK	Secreted Signaling	PMID: 28356350	mutants	1.43873	0.91	0	3.326e-05	#N/A	#N/A	#N/A	#N/A
c0	basal	Mdk	Ncl	8.50345e-05	0	MDK_NCL	Mdk - Ncl	MK	Secreted Signaling	PMID: 28356350	mutants	0.995599	0.508	0.129	2.71171e-34	#N/A	#N/A	#N/A	#N/A
c1	basal	Mdk	Ncl	1.59779e-05	0	MDK_NCL	Mdk - Ncl	MK	Secreted Signaling	PMID: 28356350	mutants	0.26062	0.265	0.151	3.87865e-12	#N/A	#N/A	#N/A	#N/A
c2	basal	Mdk	Ncl	6.86926e-06	0	MDK_NCL	Mdk - Ncl	MK	Secreted Signaling	PMID: 28356350	mutants	0.387969	0.332	0.19	0.00306127	#N/A	#N/A	#N/A	#N/A
c5	basal	Mdk	Ncl	6.65557e-05	0	MDK_NCL	Mdk - Ncl	MK	Secreted Signaling	PMID: 28356350	mutants	0.987494	0.747	0.074	1.59023e-10	#N/A	#N/A	#N/A	#N/A
c6	basal	Mdk	Ncl	0.000131475	0	MDK_NCL	Mdk - Ncl	MK	Secreted Signaling	PMID: 28356350	mutants	0.936278	0.907	0.49	8.66064e-28	#N/A	#N/A	#N/A	#N/A
c7	basal	Mdk	Ncl	9.67585e-05	0	MDK_NCL	Mdk - Ncl	MK	Secreted Signaling	PMID: 28356350	mutants	1.43873	0.91	0	3.326e-05	#N/A	#N/A	#N/A	#N/A
c0	c0	Mdk	Ncl	1.60106e-05	0	MDK_NCL	Mdk - Ncl	MK	Secreted Signaling	PMID: 28356350	mutants	0.995599	0.508	0.129	2.71171e-34	#N/A	#N/A	#N/A	#N/A
c1	c0	Mdk	Ncl	2.99339e-06	0	MDK_NCL	Mdk - Ncl	MK	Secreted Signaling	PMID: 28356350	mutants	0.26062	0.265	0.151	3.87865e-12	#N/A	#N/A	#N/A	#N/A
c2	c0	Mdk	Ncl	1.28924e-06	0	MDK_NCL	Mdk - Ncl	MK	Secreted Signaling	PMID: 28356350	mutants	0.387969	0.332	0.19	0.00306127	#N/A	#N/A	#N/A	#N/A
c5	c0	Mdk	Ncl	1.25251e-05	0	MDK_NCL	Mdk - Ncl	MK	Secreted Signaling	PMID: 28356350	mutants	0.987494	0.747	0.074	1.59023e-10	#N/A	#N/A	#N/A	#N/A
c6	c0	Mdk	Ncl	2.49292e-05	0	MDK_NCL	Mdk - Ncl	MK	Secreted Signaling	PMID: 28356350	mutants	0.936278	0.907	0.49	8.66064e-28	#N/A	#N/A	#N/A	#N/A
c7	c0	Mdk	Ncl	1.82952e-05	0	MDK_NCL	Mdk - Ncl	MK	Secreted Signaling	PMID: 28356350	mutants	1.43873	0.91	0	3.326e-05	#N/A	#N/A	#N/A	#N/A
c0	c1	Mdk	Ncl	1.73934e-05	0	MDK_NCL	Mdk - Ncl	MK	Secreted Signaling	PMID: 28356350	mutants	0.995599	0.508	0.129	2.71171e-34	-0.398747	0.786	0.867	2.11696e-37
c1	c1	Mdk	Ncl	3.22348e-06	0	MDK_NCL	Mdk - Ncl	MK	Secreted Signaling	PMID: 28356350	mutants	0.26062	0.265	0.151	3.87865e-12	-0.398747	0.786	0.867	2.11696e-37
c2	c1	Mdk	Ncl	1.39271e-06	0	MDK_NCL	Mdk - Ncl	MK	Secreted Signaling	PMID: 28356350	mutants	0.387969	0.332	0.19	0.00306127	-0.398747	0.786	0.867	2.11696e-37
c5	c1	Mdk	Ncl	1.3595e-05	0	MDK_NCL	Mdk - Ncl	MK	Secreted Signaling	PMID: 28356350	mutants	0.987494	0.747	0.074	1.59023e-10	-0.398747	0.786	0.867	2.11696e-37
c6	c1	Mdk	Ncl	2.74245e-05	0	MDK_NCL	Mdk - Ncl	MK	Secreted Signaling	PMID: 28356350	mutants	0.936278	0.907	0.49	8.66064e-28	-0.398747	0.786	0.867	2.11696e-37
c7	c1	Mdk	Ncl	2.00254e-05	0	MDK_NCL	Mdk - Ncl	MK	Secreted Signaling	PMID: 28356350	mutants	1.43873	0.91	0	3.326e-05	-0.398747	0.786	0.867	2.11696e-37
c0	c2	Mdk	Ncl	2.97612e-06	0	MDK_NCL	Mdk - Ncl	MK	Secreted Signaling	PMID: 28356350	mutants	0.995599	0.508	0.129	2.71171e-34	#N/A	#N/A	#N/A	#N/A
c1	c2	Mdk	Ncl	5.57036e-07	0	MDK_NCL	Mdk - Ncl	MK	Secreted Signaling	PMID: 28356350	mutants	0.26062	0.265	0.151	3.87865e-12	#N/A	#N/A	#N/A	#N/A
c2	c2	Mdk	Ncl	2.39818e-07	0	MDK_NCL	Mdk - Ncl	MK	Secreted Signaling	PMID: 28356350	mutants	0.387969	0.332	0.19	0.00306127	#N/A	#N/A	#N/A	#N/A
c5	c2	Mdk	Ncl	2.32848e-06	0	MDK_NCL	Mdk - Ncl	MK	Secreted Signaling	PMID: 28356350	mutants	0.987494	0.747	0.074	1.59023e-10	#N/A	#N/A	#N/A	#N/A
c6	c2	Mdk	Ncl	4.62672e-06	0	MDK_NCL	Mdk - Ncl	MK	Secreted Signaling	PMID: 28356350	mutants	0.936278	0.907	0.49	8.66064e-28	#N/A	#N/A	#N/A	#N/A
c7	c2	Mdk	Ncl	3.3976e-06	0	MDK_NCL	Mdk - Ncl	MK	Secreted Signaling	PMID: 28356350	mutants	1.43873	0.91	0	3.326e-05	#N/A	#N/A	#N/A	#N/A
c0	c3	Mdk	Ncl	9.4641e-06	0	MDK_NCL	Mdk - Ncl	MK	Secreted Signaling	PMID: 28356350	mutants	0.995599	0.508	0.129	2.71171e-34	-0.159296	0.91	0.925	0.00218495
c1	c3	Mdk	Ncl	1.76734e-06	0	MDK_NCL	Mdk - Ncl	MK	Secreted Signaling	PMID: 28356350	mutants	0.26062	0.265	0.151	3.87865e-12	-0.159296	0.91	0.925	0.00218495
c2	c3	Mdk	Ncl	7.61508e-07	0	MDK_NCL	Mdk - Ncl	MK	Secreted Signaling	PMID: 28356350	mutants	0.387969	0.332	0.19	0.00306127	-0.159296	0.91	0.925	0.00218495
c5	c3	Mdk	Ncl	7.40291e-06	0	MDK_NCL	Mdk - Ncl	MK	Secreted Signaling	PMID: 28356350	mutants	0.987494	0.747	0.074	1.59023e-10	-0.159296	0.91	0.925	0.00218495
c6	c3	Mdk	Ncl	1.47607e-05	0	MDK_NCL	Mdk - Ncl	MK	Secreted Signaling	PMID: 28356350	mutants	0.936278	0.907	0.49	8.66064e-28	-0.159296	0.91	0.925	0.00218495
c7	c3	Mdk	Ncl	1.08254e-05	0	MDK_NCL	Mdk - Ncl	MK	Secreted Signaling	PMID: 28356350	mutants	1.43873	0.91	0	3.326e-05	-0.159296	0.91	0.925	0.00218495
c0	c4	Mdk	Ncl	5.50149e-06	0	MDK_NCL	Mdk - Ncl	MK	Secreted Signaling	PMID: 28356350	mutants	0.995599	0.508	0.129	2.71171e-34	-0.181736	0.835	0.927	7.90875e-05
c1	c4	Mdk	Ncl	1.02458e-06	0	MDK_NCL	Mdk - Ncl	MK	Secreted Signaling	PMID: 28356350	mutants	0.26062	0.265	0.151	3.87865e-12	-0.181736	0.835	0.927	7.90875e-05
c2	c4	Mdk	Ncl	4.41897e-07	0	MDK_NCL	Mdk - Ncl	MK	Secreted Signaling	PMID: 28356350	mutants	0.387969	0.332	0.19	0.00306127	-0.181736	0.835	0.927	7.90875e-05
c5	c4	Mdk	Ncl	4.30215e-06	0	MDK_NCL	Mdk - Ncl	MK	Secreted Signaling	PMID: 28356350	mutants	0.987494	0.747	0.074	1.59023e-10	-0.181736	0.835	0.927	7.90875e-05
c6	c4	Mdk	Ncl	8.61351e-06	0	MDK_NCL	Mdk - Ncl	MK	Secreted Signaling	PMID: 28356350	mutants	0.936278	0.907	0.49	8.66064e-28	-0.181736	0.835	0.927	7.90875e-05
c7	c4	Mdk	Ncl	6.30737e-06	0	MDK_NCL	Mdk - Ncl	MK	Secreted Signaling	PMID: 28356350	mutants	1.43873	0.91	0	3.326e-05	-0.181736	0.835	0.927	7.90875e-05
c0	c5	Mdk	Ncl	1.071e-05	0	MDK_NCL	Mdk - Ncl	MK	Secreted Signaling	PMID: 28356350	mutants	0.995599	0.508	0.129	2.71171e-34	-0.549878	0.965	0.481	0.282057
c1	c5	Mdk	Ncl	1.98488e-06	0	MDK_NCL	Mdk - Ncl	MK	Secreted Signaling	PMID: 28356350	mutants	0.26062	0.265	0.151	3.87865e-12	-0.549878	0.965	0.481	0.282057
c2	c5	Mdk	Ncl	8.57566e-07	0	MDK_NCL	Mdk - Ncl	MK	Secreted Signaling	PMID: 28356350	mutants	0.387969	0.332	0.19	0.00306127	-0.549878	0.965	0.481	0.282057
c5	c5	Mdk	Ncl	8.37108e-06	0	MDK_NCL	Mdk - Ncl	MK	Secreted Signaling	PMID: 28356350	mutants	0.987494	0.747	0.074	1.59023e-10	-0.549878	0.965	0.481	0.282057
c6	c5	Mdk	Ncl	1.68863e-05	0	MDK_NCL	Mdk - Ncl	MK	Secreted Signaling	PMID: 28356350	mutants	0.936278	0.907	0.49	8.66064e-28	-0.549878	0.965	0.481	0.282057
c7	c5	Mdk	Ncl	1.23305e-05	0	MDK_NCL	Mdk - Ncl	MK	Secreted Signaling	PMID: 28356350	mutants	1.43873	0.91	0	3.326e-05	-0.549878	0.965	0.481	0.282057
c0	c6	Mdk	Ncl	1.30527e-05	0	MDK_NCL	Mdk - Ncl	MK	Secreted Signaling	PMID: 28356350	mutants	0.995599	0.508	0.129	2.71171e-34	0.565081	0.985	0.931	9.59031e-20
c1	c6	Mdk	Ncl	2.45668e-06	0	MDK_NCL	Mdk - Ncl	MK	Secreted Signaling	PMID: 28356350	mutants	0.26062	0.265	0.151	3.87865e-12	0.565081	0.985	0.931	9.59031e-20
c2	c6	Mdk	Ncl	1.05555e-06	0	MDK_NCL	Mdk - Ncl	MK	Secreted Signaling	PMID: 28356350	mutants	0.387969	0.332	0.19	0.00306127	0.565081	0.985	0.931	9.59031e-20
c5	c6	Mdk	Ncl	1.02179e-05	0	MDK_NCL	Mdk - Ncl	MK	Secreted Signaling	PMID: 28356350	mutants	0.987494	0.747	0.074	1.59023e-10	0.565081	0.985	0.931	9.59031e-20
c6	c6	Mdk	Ncl	2.01345e-05	0	MDK_NCL	Mdk - Ncl	MK	Secreted Signaling	PMID: 28356350	mutants	0.936278	0.907	0.49	8.66064e-28	0.565081	0.985	0.931	9.59031e-20
c7	c6	Mdk	Ncl	1.48316e-05	0	MDK_NCL	Mdk - Ncl	MK	Secreted Signaling	PMID: 28356350	mutants	1.43873	0.91	0	3.326e-05	0.565081	0.985	0.931	9.59031e-20
c0	c7	Mdk	Ncl	1.05785e-05	0	MDK_NCL	Mdk - Ncl	MK	Secreted Signaling	PMID: 28356350	mutants	0.995599	0.508	0.129	2.71171e-34	0.259456	0.976	0.857	0.292876
c1	c7	Mdk	Ncl	1.97807e-06	0	MDK_NCL	Mdk - Ncl	MK	Secreted Signaling	PMID: 28356350	mutants	0.26062	0.265	0.151	3.87865e-12	0.259456	0.976	0.857	0.292876
c2	c7	Mdk	Ncl	8.51901e-07	0	MDK_NCL	Mdk - Ncl	MK	Secreted Signaling	PMID: 28356350	mutants	0.387969	0.332	0.19	0.00306127	0.259456	0.976	0.857	0.292876
c5	c7	Mdk	Ncl	8.27572e-06	0	MDK_NCL	Mdk - Ncl	MK	Secreted Signaling	PMID: 28356350	mutants	0.987494	0.747	0.074	1.59023e-10	0.259456	0.976	0.857	0.292876
c6	c7	Mdk	Ncl	1.64679e-05	0	MDK_NCL	Mdk - Ncl	MK	Secreted Signaling	PMID: 28356350	mutants	0.936278	0.907	0.49	8.66064e-28	0.259456	0.976	0.857	0.292876
c7	c7	Mdk	Ncl	1.20865e-05	0	MDK_NCL	Mdk - Ncl	MK	Secreted Signaling	PMID: 28356350	mutants	1.43873	0.91	0	3.326e-05	0.259456	0.976	0.857	0.292876
c0	dendritic cells	Mdk	Ncl	1.98805e-05	0	MDK_NCL	Mdk - Ncl	MK	Secreted Signaling	PMID: 28356350	mutants	0.995599	0.508	0.129	2.71171e-34	#N/A	#N/A	#N/A	#N/A
c1	dendritic cells	Mdk	Ncl	3.69201e-06	0	MDK_NCL	Mdk - Ncl	MK	Secreted Signaling	PMID: 28356350	mutants	0.26062	0.265	0.151	3.87865e-12	#N/A	#N/A	#N/A	#N/A
c2	dendritic cells	Mdk	Ncl	1.59396e-06	0	MDK_NCL	Mdk - Ncl	MK	Secreted Signaling	PMID: 28356350	mutants	0.387969	0.332	0.19	0.00306127	#N/A	#N/A	#N/A	#N/A
c5	dendritic cells	Mdk	Ncl	1.55421e-05	0	MDK_NCL	Mdk - Ncl	MK	Secreted Signaling	PMID: 28356350	mutants	0.987494	0.747	0.074	1.59023e-10	#N/A	#N/A	#N/A	#N/A
c6	dendritic cells	Mdk	Ncl	3.12532e-05	0	MDK_NCL	Mdk - Ncl	MK	Secreted Signaling	PMID: 28356350	mutants	0.936278	0.907	0.49	8.66064e-28	#N/A	#N/A	#N/A	#N/A
c7	dendritic cells	Mdk	Ncl	2.28483e-05	0	MDK_NCL	Mdk - Ncl	MK	Secreted Signaling	PMID: 28356350	mutants	1.43873	0.91	0	3.326e-05	#N/A	#N/A	#N/A	#N/A
c0	luminal	Mdk	Ncl	0.000154593	0	MDK_NCL	Mdk - Ncl	MK	Secreted Signaling	PMID: 28356350	mutants	0.995599	0.508	0.129	2.71171e-34	0.654276	0.875	0.526	0
c1	luminal	Mdk	Ncl	2.88746e-05	0	MDK_NCL	Mdk - Ncl	MK	Secreted Signaling	PMID: 28356350	mutants	0.26062	0.265	0.151	3.87865e-12	0.654276	0.875	0.526	0
c2	luminal	Mdk	Ncl	1.24405e-05	0	MDK_NCL	Mdk - Ncl	MK	Secreted Signaling	PMID: 28356350	mutants	0.387969	0.332	0.19	0.00306127	0.654276	0.875	0.526	0
c5	luminal	Mdk	Ncl	0.000120927	0	MDK_NCL	Mdk - Ncl	MK	Secreted Signaling	PMID: 28356350	mutants	0.987494	0.747	0.074	1.59023e-10	0.654276	0.875	0.526	0
c6	luminal	Mdk	Ncl	0.000241046	0	MDK_NCL	Mdk - Ncl	MK	Secreted Signaling	PMID: 28356350	mutants	0.936278	0.907	0.49	8.66064e-28	0.654276	0.875	0.526	0
c7	luminal	Mdk	Ncl	0.000176801	0	MDK_NCL	Mdk - Ncl	MK	Secreted Signaling	PMID: 28356350	mutants	1.43873	0.91	0	3.326e-05	0.654276	0.875	0.526	0
c0	monocytes/macrophages	Mdk	Ncl	0.000178478	0	MDK_NCL	Mdk - Ncl	MK	Secreted Signaling	PMID: 28356350	mutants	0.995599	0.508	0.129	2.71171e-34	#N/A	#N/A	#N/A	#N/A
c1	monocytes/macrophages	Mdk	Ncl	3.29473e-05	0	MDK_NCL	Mdk - Ncl	MK	Secreted Signaling	PMID: 28356350	mutants	0.26062	0.265	0.151	3.87865e-12	#N/A	#N/A	#N/A	#N/A
c2	monocytes/macrophages	Mdk	Ncl	1.42548e-05	0	MDK_NCL	Mdk - Ncl	MK	Secreted Signaling	PMID: 28356350	mutants	0.387969	0.332	0.19	0.00306127	#N/A	#N/A	#N/A	#N/A
c5	monocytes/macrophages	Mdk	Ncl	0.000139446	0	MDK_NCL	Mdk - Ncl	MK	Secreted Signaling	PMID: 28356350	mutants	0.987494	0.747	0.074	1.59023e-10	#N/A	#N/A	#N/A	#N/A
c6	monocytes/macrophages	Mdk	Ncl	0.000283021	0	MDK_NCL	Mdk - Ncl	MK	Secreted Signaling	PMID: 28356350	mutants	0.936278	0.907	0.49	8.66064e-28	#N/A	#N/A	#N/A	#N/A
c7	monocytes/macrophages	Mdk	Ncl	0.000206187	0	MDK_NCL	Mdk - Ncl	MK	Secreted Signaling	PMID: 28356350	mutants	1.43873	0.91	0	3.326e-05	#N/A	#N/A	#N/A	#N/A
c0	neuroendocrine	Mdk	Ncl	1.67867e-05	0	MDK_NCL	Mdk - Ncl	MK	Secreted Signaling	PMID: 28356350	mutants	0.995599	0.508	0.129	2.71171e-34	#N/A	#N/A	#N/A	#N/A
c1	neuroendocrine	Mdk	Ncl	3.16764e-06	0	MDK_NCL	Mdk - Ncl	MK	Secreted Signaling	PMID: 28356350	mutants	0.26062	0.265	0.151	3.87865e-12	#N/A	#N/A	#N/A	#N/A
c2	neuroendocrine	Mdk	Ncl	1.35975e-06	0	MDK_NCL	Mdk - Ncl	MK	Secreted Signaling	PMID: 28356350	mutants	0.387969	0.332	0.19	0.00306127	#N/A	#N/A	#N/A	#N/A
c5	neuroendocrine	Mdk	Ncl	1.31443e-05	0	MDK_NCL	Mdk - Ncl	MK	Secreted Signaling	PMID: 28356350	mutants	0.987494	0.747	0.074	1.59023e-10	#N/A	#N/A	#N/A	#N/A
c6	neuroendocrine	Mdk	Ncl	2.58017e-05	0	MDK_NCL	Mdk - Ncl	MK	Secreted Signaling	PMID: 28356350	mutants	0.936278	0.907	0.49	8.66064e-28	#N/A	#N/A	#N/A	#N/A
c7	neuroendocrine	Mdk	Ncl	1.90332e-05	0	MDK_NCL	Mdk - Ncl	MK	Secreted Signaling	PMID: 28356350	mutants	1.43873	0.91	0	3.326e-05	#N/A	#N/A	#N/A	#N/A
c0	basal	Ptn	Sdc1	2.00867e-05	0	PTN_SDC1	Ptn - Sdc1	PTN	Secreted Signaling	PMID: 28356350; PMID: 25620911	mutants	1.10516	0.436	0.065	9.09329e-32	#N/A	#N/A	#N/A	#N/A
c4	basal	Ptn	Sdc1	3.0163e-05	0	PTN_SDC1	Ptn - Sdc1	PTN	Secreted Signaling	PMID: 28356350; PMID: 25620911	mutants	0.13219	0.761	0.719	0.286241	#N/A	#N/A	#N/A	#N/A
c6	basal	Ptn	Sdc1	2.44052e-05	0	PTN_SDC1	Ptn - Sdc1	PTN	Secreted Signaling	PMID: 28356350; PMID: 25620911	mutants	1.19634	0.69	0.069	2.87184e-26	#N/A	#N/A	#N/A	#N/A
c0	c0	Ptn	Sdc1	1.06067e-06	0	PTN_SDC1	Ptn - Sdc1	PTN	Secreted Signaling	PMID: 28356350; PMID: 25620911	mutants	1.10516	0.436	0.065	9.09329e-32	#N/A	#N/A	#N/A	#N/A
c4	c0	Ptn	Sdc1	1.63596e-06	0	PTN_SDC1	Ptn - Sdc1	PTN	Secreted Signaling	PMID: 28356350; PMID: 25620911	mutants	0.13219	0.761	0.719	0.286241	#N/A	#N/A	#N/A	#N/A
c6	c0	Ptn	Sdc1	1.29727e-06	0	PTN_SDC1	Ptn - Sdc1	PTN	Secreted Signaling	PMID: 28356350; PMID: 25620911	mutants	1.19634	0.69	0.069	2.87184e-26	#N/A	#N/A	#N/A	#N/A
c0	c1	Ptn	Sdc1	7.37845e-07	0	PTN_SDC1	Ptn - Sdc1	PTN	Secreted Signaling	PMID: 28356350; PMID: 25620911	mutants	1.10516	0.436	0.065	9.09329e-32	0.255248	0.27	0.11	1.52087e-22
c4	c1	Ptn	Sdc1	1.1432e-06	0	PTN_SDC1	Ptn - Sdc1	PTN	Secreted Signaling	PMID: 28356350; PMID: 25620911	mutants	0.13219	0.761	0.719	0.286241	0.255248	0.27	0.11	1.52087e-22
c6	c1	Ptn	Sdc1	9.03426e-07	0	PTN_SDC1	Ptn - Sdc1	PTN	Secreted Signaling	PMID: 28356350; PMID: 25620911	mutants	1.19634	0.69	0.069	2.87184e-26	0.255248	0.27	0.11	1.52087e-22
c0	c3	Ptn	Sdc1	7.11061e-07	0	PTN_SDC1	Ptn - Sdc1	PTN	Secreted Signaling	PMID: 28356350; PMID: 25620911	mutants	1.10516	0.436	0.065	9.09329e-32	#N/A	#N/A	#N/A	#N/A
c4	c3	Ptn	Sdc1	1.09573e-06	0	PTN_SDC1	Ptn - Sdc1	PTN	Secreted Signaling	PMID: 28356350; PMID: 25620911	mutants	0.13219	0.761	0.719	0.286241	#N/A	#N/A	#N/A	#N/A
c6	c3	Ptn	Sdc1	8.69477e-07	0	PTN_SDC1	Ptn - Sdc1	PTN	Secreted Signaling	PMID: 28356350; PMID: 25620911	mutants	1.19634	0.69	0.069	2.87184e-26	#N/A	#N/A	#N/A	#N/A
c0	c4	Ptn	Sdc1	5.45059e-07	0	PTN_SDC1	Ptn - Sdc1	PTN	Secreted Signaling	PMID: 28356350; PMID: 25620911	mutants	1.10516	0.436	0.065	9.09329e-32	#N/A	#N/A	#N/A	#N/A
c4	c4	Ptn	Sdc1	8.38035e-07	0	PTN_SDC1	Ptn - Sdc1	PTN	Secreted Signaling	PMID: 28356350; PMID: 25620911	mutants	0.13219	0.761	0.719	0.286241	#N/A	#N/A	#N/A	#N/A
c6	c4	Ptn	Sdc1	6.66124e-07	0	PTN_SDC1	Ptn - Sdc1	PTN	Secreted Signaling	PMID: 28356350; PMID: 25620911	mutants	1.19634	0.69	0.069	2.87184e-26	#N/A	#N/A	#N/A	#N/A
c0	c5	Ptn	Sdc1	3.88717e-06	0	PTN_SDC1	Ptn - Sdc1	PTN	Secreted Signaling	PMID: 28356350; PMID: 25620911	mutants	1.10516	0.436	0.065	9.09329e-32	0.97337	0.818	0.074	2.9448e-12
c4	c5	Ptn	Sdc1	5.8231e-06	0	PTN_SDC1	Ptn - Sdc1	PTN	Secreted Signaling	PMID: 28356350; PMID: 25620911	mutants	0.13219	0.761	0.719	0.286241	0.97337	0.818	0.074	2.9448e-12
c6	c5	Ptn	Sdc1	4.72005e-06	0	PTN_SDC1	Ptn - Sdc1	PTN	Secreted Signaling	PMID: 28356350; PMID: 25620911	mutants	1.19634	0.69	0.069	2.87184e-26	0.97337	0.818	0.074	2.9448e-12
c0	c6	Ptn	Sdc1	1.5942e-06	0	PTN_SDC1	Ptn - Sdc1	PTN	Secreted Signaling	PMID: 28356350; PMID: 25620911	mutants	1.10516	0.436	0.065	9.09329e-32	-0.111287	0.58	0.529	0.52312
c4	c6	Ptn	Sdc1	2.43366e-06	0	PTN_SDC1	Ptn - Sdc1	PTN	Secreted Signaling	PMID: 28356350; PMID: 25620911	mutants	0.13219	0.761	0.719	0.286241	-0.111287	0.58	0.529	0.52312
c6	c6	Ptn	Sdc1	1.94487e-06	0	PTN_SDC1	Ptn - Sdc1	PTN	Secreted Signaling	PMID: 28356350; PMID: 25620911	mutants	1.19634	0.69	0.069	2.87184e-26	-0.111287	0.58	0.529	0.52312
c0	c7	Ptn	Sdc1	2.27357e-06	0	PTN_SDC1	Ptn - Sdc1	PTN	Secreted Signaling	PMID: 28356350; PMID: 25620911	mutants	1.10516	0.436	0.065	9.09329e-32	0.712614	0.782	0	0.000340928
c4	c7	Ptn	Sdc1	3.43675e-06	0	PTN_SDC1	Ptn - Sdc1	PTN	Secreted Signaling	PMID: 28356350; PMID: 25620911	mutants	0.13219	0.761	0.719	0.286241	0.712614	0.782	0	0.000340928
c6	c7	Ptn	Sdc1	2.76693e-06	0	PTN_SDC1	Ptn - Sdc1	PTN	Secreted Signaling	PMID: 28356350; PMID: 25620911	mutants	1.19634	0.69	0.069	2.87184e-26	0.712614	0.782	0	0.000340928
c0	luminal	Ptn	Sdc1	2.445e-05	0	PTN_SDC1	Ptn - Sdc1	PTN	Secreted Signaling	PMID: 28356350; PMID: 25620911	mutants	1.10516	0.436	0.065	9.09329e-32	0.728327	0.555	0.055	0
c4	luminal	Ptn	Sdc1	3.72645e-05	0	PTN_SDC1	Ptn - Sdc1	PTN	Secreted Signaling	PMID: 28356350; PMID: 25620911	mutants	0.13219	0.761	0.719	0.286241	0.728327	0.555	0.055	0
c6	luminal	Ptn	Sdc1	2.98164e-05	0	PTN_SDC1	Ptn - Sdc1	PTN	Secreted Signaling	PMID: 28356350; PMID: 25620911	mutants	1.19634	0.69	0.069	2.87184e-26	0.728327	0.555	0.055	0
c0	neuroendocrine	Ptn	Sdc1	6.24616e-07	0	PTN_SDC1	Ptn - Sdc1	PTN	Secreted Signaling	PMID: 28356350; PMID: 25620911	mutants	1.10516	0.436	0.065	9.09329e-32	#N/A	#N/A	#N/A	#N/A
c4	neuroendocrine	Ptn	Sdc1	9.66098e-07	0	PTN_SDC1	Ptn - Sdc1	PTN	Secreted Signaling	PMID: 28356350; PMID: 25620911	mutants	0.13219	0.761	0.719	0.286241	#N/A	#N/A	#N/A	#N/A
c6	neuroendocrine	Ptn	Sdc1	7.64466e-07	0	PTN_SDC1	Ptn - Sdc1	PTN	Secreted Signaling	PMID: 28356350; PMID: 25620911	mutants	1.19634	0.69	0.069	2.87184e-26	#N/A	#N/A	#N/A	#N/A
c0	c0	Ptn	Sdc2	1.30227e-06	0	PTN_SDC2	Ptn - Sdc2	PTN	Secreted Signaling	PMID: 28356350; PMID: 25620911	mutants	1.10516	0.436	0.065	9.09329e-32	-0.128666	0.487	0.46	0.460131
c4	c0	Ptn	Sdc2	2.00447e-06	0	PTN_SDC2	Ptn - Sdc2	PTN	Secreted Signaling	PMID: 28356350; PMID: 25620911	mutants	0.13219	0.761	0.719	0.286241	-0.128666	0.487	0.46	0.460131
c6	c0	Ptn	Sdc2	1.59195e-06	0	PTN_SDC2	Ptn - Sdc2	PTN	Secreted Signaling	PMID: 28356350; PMID: 25620911	mutants	1.19634	0.69	0.069	2.87184e-26	-0.128666	0.487	0.46	0.460131
c0	c1	Ptn	Sdc2	1.68647e-06	0	PTN_SDC2	Ptn - Sdc2	PTN	Secreted Signaling	PMID: 28356350; PMID: 25620911	mutants	1.10516	0.436	0.065	9.09329e-32	-0.268551	0.463	0.609	7.93432e-19
c4	c1	Ptn	Sdc2	2.59782e-06	0	PTN_SDC2	Ptn - Sdc2	PTN	Secreted Signaling	PMID: 28356350; PMID: 25620911	mutants	0.13219	0.761	0.719	0.286241	-0.268551	0.463	0.609	7.93432e-19
c6	c1	Ptn	Sdc2	2.062e-06	0	PTN_SDC2	Ptn - Sdc2	PTN	Secreted Signaling	PMID: 28356350; PMID: 25620911	mutants	1.19634	0.69	0.069	2.87184e-26	-0.268551	0.463	0.609	7.93432e-19
c0	c3	Ptn	Sdc2	6.07563e-07	0	PTN_SDC2	Ptn - Sdc2	PTN	Secreted Signaling	PMID: 28356350; PMID: 25620911	mutants	1.10516	0.436	0.065	9.09329e-32	#N/A	#N/A	#N/A	#N/A
c4	c3	Ptn	Sdc2	9.37597e-07	0	PTN_SDC2	Ptn - Sdc2	PTN	Secreted Signaling	PMID: 28356350; PMID: 25620911	mutants	0.13219	0.761	0.719	0.286241	#N/A	#N/A	#N/A	#N/A
c6	c3	Ptn	Sdc2	7.43184e-07	0	PTN_SDC2	Ptn - Sdc2	PTN	Secreted Signaling	PMID: 28356350; PMID: 25620911	mutants	1.19634	0.69	0.069	2.87184e-26	#N/A	#N/A	#N/A	#N/A
c0	c4	Ptn	Sdc2	4.22619e-07	0	PTN_SDC2	Ptn - Sdc2	PTN	Secreted Signaling	PMID: 28356350; PMID: 25620911	mutants	1.10516	0.436	0.065	9.09329e-32	#N/A	#N/A	#N/A	#N/A
c4	c4	Ptn	Sdc2	6.51561e-07	0	PTN_SDC2	Ptn - Sdc2	PTN	Secreted Signaling	PMID: 28356350; PMID: 25620911	mutants	0.13219	0.761	0.719	0.286241	#N/A	#N/A	#N/A	#N/A
c6	c4	Ptn	Sdc2	5.16834e-07	0	PTN_SDC2	Ptn - Sdc2	PTN	Secreted Signaling	PMID: 28356350; PMID: 25620911	mutants	1.19634	0.69	0.069	2.87184e-26	#N/A	#N/A	#N/A	#N/A
c0	c5	Ptn	Sdc2	3.23273e-06	0	PTN_SDC2	Ptn - Sdc2	PTN	Secreted Signaling	PMID: 28356350; PMID: 25620911	mutants	1.10516	0.436	0.065	9.09329e-32	0.213916	0.819	0.148	2.54906e-09
c4	c5	Ptn	Sdc2	4.87352e-06	0	PTN_SDC2	Ptn - Sdc2	PTN	Secreted Signaling	PMID: 28356350; PMID: 25620911	mutants	0.13219	0.761	0.719	0.286241	0.213916	0.819	0.148	2.54906e-09
c6	c5	Ptn	Sdc2	3.9316e-06	0	PTN_SDC2	Ptn - Sdc2	PTN	Secreted Signaling	PMID: 28356350; PMID: 25620911	mutants	1.19634	0.69	0.069	2.87184e-26	0.213916	0.819	0.148	2.54906e-09
c0	c6	Ptn	Sdc2	5.78665e-07	0	PTN_SDC2	Ptn - Sdc2	PTN	Secreted Signaling	PMID: 28356350; PMID: 25620911	mutants	1.10516	0.436	0.065	9.09329e-32	-0.158717	0.47	0.549	0.0138962
c4	c6	Ptn	Sdc2	8.94302e-07	0	PTN_SDC2	Ptn - Sdc2	PTN	Secreted Signaling	PMID: 28356350; PMID: 25620911	mutants	0.13219	0.761	0.719	0.286241	-0.158717	0.47	0.549	0.0138962
c6	c6	Ptn	Sdc2	7.08087e-07	0	PTN_SDC2	Ptn - Sdc2	PTN	Secreted Signaling	PMID: 28356350; PMID: 25620911	mutants	1.19634	0.69	0.069	2.87184e-26	-0.158717	0.47	0.549	0.0138962
c0	c7	Ptn	Sdc2	1.36684e-06	0	PTN_SDC2	Ptn - Sdc2	PTN	Secreted Signaling	PMID: 28356350; PMID: 25620911	mutants	1.10516	0.436	0.065	9.09329e-32	-0.225129	0.639	0.714	0.102035
c4	c7	Ptn	Sdc2	2.09013e-06	0	PTN_SDC2	Ptn - Sdc2	PTN	Secreted Signaling	PMID: 28356350; PMID: 25620911	mutants	0.13219	0.761	0.719	0.286241	-0.225129	0.639	0.714	0.102035
c6	c7	Ptn	Sdc2	1.6682e-06	0	PTN_SDC2	Ptn - Sdc2	PTN	Secreted Signaling	PMID: 28356350; PMID: 25620911	mutants	1.19634	0.69	0.069	2.87184e-26	-0.225129	0.639	0.714	0.102035
c0	c5	Ptn	Sdc3	5.4634e-07	0	PTN_SDC3	Ptn - Sdc3	PTN	Secreted Signaling	PMID: 28356350; PMID: 25620911	mutants	1.10516	0.436	0.065	9.09329e-32	-0.295838	0.462	0.111	0.00162665
c4	c5	Ptn	Sdc3	8.45705e-07	0	PTN_SDC3	Ptn - Sdc3	PTN	Secreted Signaling	PMID: 28356350; PMID: 25620911	mutants	0.13219	0.761	0.719	0.286241	-0.295838	0.462	0.111	0.00162665
c6	c5	Ptn	Sdc3	6.68795e-07	0	PTN_SDC3	Ptn - Sdc3	PTN	Secreted Signaling	PMID: 28356350; PMID: 25620911	mutants	1.19634	0.69	0.069	2.87184e-26	-0.295838	0.462	0.111	0.00162665
c0	c7	Ptn	Sdc3	2.31787e-07	0	PTN_SDC3	Ptn - Sdc3	PTN	Secreted Signaling	PMID: 28356350; PMID: 25620911	mutants	1.10516	0.436	0.065	9.09329e-32	0.176048	0.264	0	0.119664
c4	c7	Ptn	Sdc3	3.59672e-07	0	PTN_SDC3	Ptn - Sdc3	PTN	Secreted Signaling	PMID: 28356350; PMID: 25620911	mutants	0.13219	0.761	0.719	0.286241	0.176048	0.264	0	0.119664
c6	c7	Ptn	Sdc3	2.83908e-07	0	PTN_SDC3	Ptn - Sdc3	PTN	Secreted Signaling	PMID: 28356350; PMID: 25620911	mutants	1.19634	0.69	0.069	2.87184e-26	0.176048	0.264	0	0.119664
c0	dendritic cells	Ptn	Sdc3	1.65992e-06	0	PTN_SDC3	Ptn - Sdc3	PTN	Secreted Signaling	PMID: 28356350; PMID: 25620911	mutants	1.10516	0.436	0.065	9.09329e-32	0.198025	0.398	0.343	0.00822411
c4	dendritic cells	Ptn	Sdc3	2.55909e-06	0	PTN_SDC3	Ptn - Sdc3	PTN	Secreted Signaling	PMID: 28356350; PMID: 25620911	mutants	0.13219	0.761	0.719	0.286241	0.198025	0.398	0.343	0.00822411
c6	dendritic cells	Ptn	Sdc3	2.02996e-06	0	PTN_SDC3	Ptn - Sdc3	PTN	Secreted Signaling	PMID: 28356350; PMID: 25620911	mutants	1.19634	0.69	0.069	2.87184e-26	0.198025	0.398	0.343	0.00822411
c0	B cells	Ptn	Sdc4	6.0997e-07	0	PTN_SDC4	Ptn - Sdc4	PTN	Secreted Signaling	PMID: 28356350; PMID: 25620911	mutants	1.10516	0.436	0.065	9.09329e-32	-0.207863	0.378	0.477	0.0125307
c4	B cells	Ptn	Sdc4	9.35831e-07	0	PTN_SDC4	Ptn - Sdc4	PTN	Secreted Signaling	PMID: 28356350; PMID: 25620911	mutants	0.13219	0.761	0.719	0.286241	-0.207863	0.378	0.477	0.0125307
c6	B cells	Ptn	Sdc4	7.45061e-07	0	PTN_SDC4	Ptn - Sdc4	PTN	Secreted Signaling	PMID: 28356350; PMID: 25620911	mutants	1.19634	0.69	0.069	2.87184e-26	-0.207863	0.378	0.477	0.0125307
c0	basal	Ptn	Sdc4	6.2626e-05	0	PTN_SDC4	Ptn - Sdc4	PTN	Secreted Signaling	PMID: 28356350; PMID: 25620911	mutants	1.10516	0.436	0.065	9.09329e-32	0.120585	0.944	0.941	3.76114e-10
c4	basal	Ptn	Sdc4	8.75167e-05	0	PTN_SDC4	Ptn - Sdc4	PTN	Secreted Signaling	PMID: 28356350; PMID: 25620911	mutants	0.13219	0.761	0.719	0.286241	0.120585	0.944	0.941	3.76114e-10
c6	basal	Ptn	Sdc4	7.46996e-05	0	PTN_SDC4	Ptn - Sdc4	PTN	Secreted Signaling	PMID: 28356350; PMID: 25620911	mutants	1.19634	0.69	0.069	2.87184e-26	0.120585	0.944	0.941	3.76114e-10
c0	c0	Ptn	Sdc4	2.55322e-06	0	PTN_SDC4	Ptn - Sdc4	PTN	Secreted Signaling	PMID: 28356350; PMID: 25620911	mutants	1.10516	0.436	0.065	9.09329e-32	-0.338382	0.505	0.518	0.00045181
c4	c0	Ptn	Sdc4	3.88866e-06	0	PTN_SDC4	Ptn - Sdc4	PTN	Secreted Signaling	PMID: 28356350; PMID: 25620911	mutants	0.13219	0.761	0.719	0.286241	-0.338382	0.505	0.518	0.00045181
c6	c0	Ptn	Sdc4	3.11307e-06	0	PTN_SDC4	Ptn - Sdc4	PTN	Secreted Signaling	PMID: 28356350; PMID: 25620911	mutants	1.19634	0.69	0.069	2.87184e-26	-0.338382	0.505	0.518	0.00045181
c0	c1	Ptn	Sdc4	7.76835e-06	0	PTN_SDC4	Ptn - Sdc4	PTN	Secreted Signaling	PMID: 28356350; PMID: 25620911	mutants	1.10516	0.436	0.065	9.09329e-32	#N/A	#N/A	#N/A	#N/A
c4	c1	Ptn	Sdc4	1.15377e-05	0	PTN_SDC4	Ptn - Sdc4	PTN	Secreted Signaling	PMID: 28356350; PMID: 25620911	mutants	0.13219	0.761	0.719	0.286241	#N/A	#N/A	#N/A	#N/A
c6	c1	Ptn	Sdc4	9.41251e-06	0	PTN_SDC4	Ptn - Sdc4	PTN	Secreted Signaling	PMID: 28356350; PMID: 25620911	mutants	1.19634	0.69	0.069	2.87184e-26	#N/A	#N/A	#N/A	#N/A
c0	c2	Ptn	Sdc4	1.02309e-06	0	PTN_SDC4	Ptn - Sdc4	PTN	Secreted Signaling	PMID: 28356350; PMID: 25620911	mutants	1.10516	0.436	0.065	9.09329e-32	#N/A	#N/A	#N/A	#N/A
c4	c2	Ptn	Sdc4	1.51864e-06	0	PTN_SDC4	Ptn - Sdc4	PTN	Secreted Signaling	PMID: 28356350; PMID: 25620911	mutants	0.13219	0.761	0.719	0.286241	#N/A	#N/A	#N/A	#N/A
c6	c2	Ptn	Sdc4	1.23944e-06	0	PTN_SDC4	Ptn - Sdc4	PTN	Secreted Signaling	PMID: 28356350; PMID: 25620911	mutants	1.19634	0.69	0.069	2.87184e-26	#N/A	#N/A	#N/A	#N/A
c0	c3	Ptn	Sdc4	5.11252e-06	0	PTN_SDC4	Ptn - Sdc4	PTN	Secreted Signaling	PMID: 28356350; PMID: 25620911	mutants	1.10516	0.436	0.065	9.09329e-32	-0.201433	0.812	0.845	0.00283887
c4	c3	Ptn	Sdc4	7.42229e-06	0	PTN_SDC4	Ptn - Sdc4	PTN	Secreted Signaling	PMID: 28356350; PMID: 25620911	mutants	0.13219	0.761	0.719	0.286241	-0.201433	0.812	0.845	0.00283887
c6	c3	Ptn	Sdc4	6.15887e-06	0	PTN_SDC4	Ptn - Sdc4	PTN	Secreted Signaling	PMID: 28356350; PMID: 25620911	mutants	1.19634	0.69	0.069	2.87184e-26	-0.201433	0.812	0.845	0.00283887
c0	c4	Ptn	Sdc4	1.9421e-06	0	PTN_SDC4	Ptn - Sdc4	PTN	Secreted Signaling	PMID: 28356350; PMID: 25620911	mutants	1.10516	0.436	0.065	9.09329e-32	-0.152469	0.596	0.695	0.0050871
c4	c4	Ptn	Sdc4	2.89581e-06	0	PTN_SDC4	Ptn - Sdc4	PTN	Secreted Signaling	PMID: 28356350; PMID: 25620911	mutants	0.13219	0.761	0.719	0.286241	-0.152469	0.596	0.695	0.0050871
c6	c4	Ptn	Sdc4	2.35548e-06	0	PTN_SDC4	Ptn - Sdc4	PTN	Secreted Signaling	PMID: 28356350; PMID: 25620911	mutants	1.19634	0.69	0.069	2.87184e-26	-0.152469	0.596	0.695	0.0050871
c0	c5	Ptn	Sdc4	3.52764e-06	0	PTN_SDC4	Ptn - Sdc4	PTN	Secreted Signaling	PMID: 28356350; PMID: 25620911	mutants	1.10516	0.436	0.065	9.09329e-32	-0.452868	0.79	0.296	0.00153047
c4	c5	Ptn	Sdc4	5.30292e-06	0	PTN_SDC4	Ptn - Sdc4	PTN	Secreted Signaling	PMID: 28356350; PMID: 25620911	mutants	0.13219	0.761	0.719	0.286241	-0.452868	0.79	0.296	0.00153047
c6	c5	Ptn	Sdc4	4.28721e-06	0	PTN_SDC4	Ptn - Sdc4	PTN	Secreted Signaling	PMID: 28356350; PMID: 25620911	mutants	1.19634	0.69	0.069	2.87184e-26	-0.452868	0.79	0.296	0.00153047
c0	c6	Ptn	Sdc4	4.45131e-06	0	PTN_SDC4	Ptn - Sdc4	PTN	Secreted Signaling	PMID: 28356350; PMID: 25620911	mutants	1.10516	0.436	0.065	9.09329e-32	-0.412121	0.873	0.804	0.0643913
c4	c6	Ptn	Sdc4	6.56943e-06	0	PTN_SDC4	Ptn - Sdc4	PTN	Secreted Signaling	PMID: 28356350; PMID: 25620911	mutants	0.13219	0.761	0.719	0.286241	-0.412121	0.873	0.804	0.0643913
c6	c6	Ptn	Sdc4	5.38481e-06	0	PTN_SDC4	Ptn - Sdc4	PTN	Secreted Signaling	PMID: 28356350; PMID: 25620911	mutants	1.19634	0.69	0.069	2.87184e-26	-0.412121	0.873	0.804	0.0643913
c0	c7	Ptn	Sdc4	2.73793e-06	0	PTN_SDC4	Ptn - Sdc4	PTN	Secreted Signaling	PMID: 28356350; PMID: 25620911	mutants	1.10516	0.436	0.065	9.09329e-32	-0.579903	0.791	1	0.00326487
c4	c7	Ptn	Sdc4	4.11449e-06	0	PTN_SDC4	Ptn - Sdc4	PTN	Secreted Signaling	PMID: 28356350; PMID: 25620911	mutants	0.13219	0.761	0.719	0.286241	-0.579903	0.791	1	0.00326487
c6	c7	Ptn	Sdc4	3.3272e-06	0	PTN_SDC4	Ptn - Sdc4	PTN	Secreted Signaling	PMID: 28356350; PMID: 25620911	mutants	1.19634	0.69	0.069	2.87184e-26	-0.579903	0.791	1	0.00326487
c0	dendritic cells	Ptn	Sdc4	2.4617e-06	0	PTN_SDC4	Ptn - Sdc4	PTN	Secreted Signaling	PMID: 28356350; PMID: 25620911	mutants	1.10516	0.436	0.065	9.09329e-32	#N/A	#N/A	#N/A	#N/A
c4	dendritic cells	Ptn	Sdc4	3.77793e-06	0	PTN_SDC4	Ptn - Sdc4	PTN	Secreted Signaling	PMID: 28356350; PMID: 25620911	mutants	0.13219	0.761	0.719	0.286241	#N/A	#N/A	#N/A	#N/A
c6	dendritic cells	Ptn	Sdc4	3.00712e-06	0	PTN_SDC4	Ptn - Sdc4	PTN	Secreted Signaling	PMID: 28356350; PMID: 25620911	mutants	1.19634	0.69	0.069	2.87184e-26	#N/A	#N/A	#N/A	#N/A
c0	luminal	Ptn	Sdc4	5.88527e-05	0	PTN_SDC4	Ptn - Sdc4	PTN	Secreted Signaling	PMID: 28356350; PMID: 25620911	mutants	1.10516	0.436	0.065	9.09329e-32	0.731534	0.725	0.261	0
c4	luminal	Ptn	Sdc4	8.71515e-05	0	PTN_SDC4	Ptn - Sdc4	PTN	Secreted Signaling	PMID: 28356350; PMID: 25620911	mutants	0.13219	0.761	0.719	0.286241	0.731534	0.725	0.261	0
c6	luminal	Ptn	Sdc4	7.12558e-05	0	PTN_SDC4	Ptn - Sdc4	PTN	Secreted Signaling	PMID: 28356350; PMID: 25620911	mutants	1.19634	0.69	0.069	2.87184e-26	0.731534	0.725	0.261	0
c0	monocytes/macrophages	Ptn	Sdc4	8.09608e-05	0	PTN_SDC4	Ptn - Sdc4	PTN	Secreted Signaling	PMID: 28356350; PMID: 25620911	mutants	1.10516	0.436	0.065	9.09329e-32	-0.362895	0.549	0.456	0.257976
c4	monocytes/macrophages	Ptn	Sdc4	0.000120867	0	PTN_SDC4	Ptn - Sdc4	PTN	Secreted Signaling	PMID: 28356350; PMID: 25620911	mutants	0.13219	0.761	0.719	0.286241	-0.362895	0.549	0.456	0.257976
c6	monocytes/macrophages	Ptn	Sdc4	9.82234e-05	0	PTN_SDC4	Ptn - Sdc4	PTN	Secreted Signaling	PMID: 28356350; PMID: 25620911	mutants	1.19634	0.69	0.069	2.87184e-26	-0.362895	0.549	0.456	0.257976
c0	neuroendocrine	Ptn	Sdc4	4.2752e-07	0	PTN_SDC4	Ptn - Sdc4	PTN	Secreted Signaling	PMID: 28356350; PMID: 25620911	mutants	1.10516	0.436	0.065	9.09329e-32	#N/A	#N/A	#N/A	#N/A
c4	neuroendocrine	Ptn	Sdc4	6.62555e-07	0	PTN_SDC4	Ptn - Sdc4	PTN	Secreted Signaling	PMID: 28356350; PMID: 25620911	mutants	0.13219	0.761	0.719	0.286241	#N/A	#N/A	#N/A	#N/A
c6	neuroendocrine	Ptn	Sdc4	5.23493e-07	0	PTN_SDC4	Ptn - Sdc4	PTN	Secreted Signaling	PMID: 28356350; PMID: 25620911	mutants	1.19634	0.69	0.069	2.87184e-26	#N/A	#N/A	#N/A	#N/A
c0	c5	Ptn	ITGAV_ITGB3	9.60222e-07	0	PTN_ITGAV_ITGB3	Ptn - (Itgav+Itgb3)	PTN	Secreted Signaling	PMID: 28356350; PMID: 25620911	mutants	1.10516	0.436	0.065	9.09329e-32	0.181129	0.276	0.074	0.0194093
c4	c5	Ptn	ITGAV_ITGB3	1.48026e-06	0	PTN_ITGAV_ITGB3	Ptn - (Itgav+Itgb3)	PTN	Secreted Signaling	PMID: 28356350; PMID: 25620911	mutants	0.13219	0.761	0.719	0.286241	0.181129	0.276	0.074	0.0194093
c6	c5	Ptn	ITGAV_ITGB3	1.17426e-06	0	PTN_ITGAV_ITGB3	Ptn - (Itgav+Itgb3)	PTN	Secreted Signaling	PMID: 28356350; PMID: 25620911	mutants	1.19634	0.69	0.069	2.87184e-26	0.181129	0.276	0.074	0.0194093
c0	B cells	Ptn	Ncl	3.91111e-06	0	PTN_NCL	Ptn - Ncl	PTN	Secreted Signaling	PMID: 28356350; PMID: 25620911	mutants	1.10516	0.436	0.065	9.09329e-32	-0.204742	0.812	0.944	0.000101868
c4	B cells	Ptn	Ncl	5.57046e-06	0	PTN_NCL	Ptn - Ncl	PTN	Secreted Signaling	PMID: 28356350; PMID: 25620911	mutants	0.13219	0.761	0.719	0.286241	-0.204742	0.812	0.944	0.000101868
c6	B cells	Ptn	Ncl	4.68838e-06	0	PTN_NCL	Ptn - Ncl	PTN	Secreted Signaling	PMID: 28356350; PMID: 25620911	mutants	1.19634	0.69	0.069	2.87184e-26	-0.204742	0.812	0.944	0.000101868
c0	CD4+ T lymphocytes	Ptn	Ncl	2.18491e-05	0	PTN_NCL	Ptn - Ncl	PTN	Secreted Signaling	PMID: 28356350; PMID: 25620911	mutants	1.10516	0.436	0.065	9.09329e-32	#N/A	#N/A	#N/A	#N/A
c4	CD4+ T lymphocytes	Ptn	Ncl	3.09716e-05	0	PTN_NCL	Ptn - Ncl	PTN	Secreted Signaling	PMID: 28356350; PMID: 25620911	mutants	0.13219	0.761	0.719	0.286241	#N/A	#N/A	#N/A	#N/A
c6	CD4+ T lymphocytes	Ptn	Ncl	2.61589e-05	0	PTN_NCL	Ptn - Ncl	PTN	Secreted Signaling	PMID: 28356350; PMID: 25620911	mutants	1.19634	0.69	0.069	2.87184e-26	#N/A	#N/A	#N/A	#N/A
c0	NK/cytoxic T lymphocytes	Ptn	Ncl	0.000113147	0	PTN_NCL	Ptn - Ncl	PTN	Secreted Signaling	PMID: 28356350; PMID: 25620911	mutants	1.10516	0.436	0.065	9.09329e-32	#N/A	#N/A	#N/A	#N/A
c4	NK/cytoxic T lymphocytes	Ptn	Ncl	0.000160482	0	PTN_NCL	Ptn - Ncl	PTN	Secreted Signaling	PMID: 28356350; PMID: 25620911	mutants	0.13219	0.761	0.719	0.286241	#N/A	#N/A	#N/A	#N/A
c6	NK/cytoxic T lymphocytes	Ptn	Ncl	0.000135486	0	PTN_NCL	Ptn - Ncl	PTN	Secreted Signaling	PMID: 28356350; PMID: 25620911	mutants	1.19634	0.69	0.069	2.87184e-26	#N/A	#N/A	#N/A	#N/A
c0	Treg	Ptn	Ncl	1.34675e-05	0	PTN_NCL	Ptn - Ncl	PTN	Secreted Signaling	PMID: 28356350; PMID: 25620911	mutants	1.10516	0.436	0.065	9.09329e-32	#N/A	#N/A	#N/A	#N/A
c4	Treg	Ptn	Ncl	1.93197e-05	0	PTN_NCL	Ptn - Ncl	PTN	Secreted Signaling	PMID: 28356350; PMID: 25620911	mutants	0.13219	0.761	0.719	0.286241	#N/A	#N/A	#N/A	#N/A
c6	Treg	Ptn	Ncl	1.6174e-05	0	PTN_NCL	Ptn - Ncl	PTN	Secreted Signaling	PMID: 28356350; PMID: 25620911	mutants	1.19634	0.69	0.069	2.87184e-26	#N/A	#N/A	#N/A	#N/A
c0	basal	Ptn	Ncl	5.45058e-05	0	PTN_NCL	Ptn - Ncl	PTN	Secreted Signaling	PMID: 28356350; PMID: 25620911	mutants	1.10516	0.436	0.065	9.09329e-32	#N/A	#N/A	#N/A	#N/A
c4	basal	Ptn	Ncl	7.71915e-05	0	PTN_NCL	Ptn - Ncl	PTN	Secreted Signaling	PMID: 28356350; PMID: 25620911	mutants	0.13219	0.761	0.719	0.286241	#N/A	#N/A	#N/A	#N/A
c6	basal	Ptn	Ncl	6.52415e-05	0	PTN_NCL	Ptn - Ncl	PTN	Secreted Signaling	PMID: 28356350; PMID: 25620911	mutants	1.19634	0.69	0.069	2.87184e-26	#N/A	#N/A	#N/A	#N/A
c0	c0	Ptn	Ncl	1.02413e-05	0	PTN_NCL	Ptn - Ncl	PTN	Secreted Signaling	PMID: 28356350; PMID: 25620911	mutants	1.10516	0.436	0.065	9.09329e-32	#N/A	#N/A	#N/A	#N/A
c4	c0	Ptn	Ncl	1.46515e-05	0	PTN_NCL	Ptn - Ncl	PTN	Secreted Signaling	PMID: 28356350; PMID: 25620911	mutants	0.13219	0.761	0.719	0.286241	#N/A	#N/A	#N/A	#N/A
c6	c0	Ptn	Ncl	1.22907e-05	0	PTN_NCL	Ptn - Ncl	PTN	Secreted Signaling	PMID: 28356350; PMID: 25620911	mutants	1.19634	0.69	0.069	2.87184e-26	#N/A	#N/A	#N/A	#N/A
c0	c1	Ptn	Ncl	1.10851e-05	0	PTN_NCL	Ptn - Ncl	PTN	Secreted Signaling	PMID: 28356350; PMID: 25620911	mutants	1.10516	0.436	0.065	9.09329e-32	-0.398747	0.786	0.867	2.11696e-37
c4	c1	Ptn	Ncl	1.61482e-05	0	PTN_NCL	Ptn - Ncl	PTN	Secreted Signaling	PMID: 28356350; PMID: 25620911	mutants	0.13219	0.761	0.719	0.286241	-0.398747	0.786	0.867	2.11696e-37
c6	c1	Ptn	Ncl	1.33655e-05	0	PTN_NCL	Ptn - Ncl	PTN	Secreted Signaling	PMID: 28356350; PMID: 25620911	mutants	1.19634	0.69	0.069	2.87184e-26	-0.398747	0.786	0.867	2.11696e-37
c0	c2	Ptn	Ncl	1.90456e-06	0	PTN_NCL	Ptn - Ncl	PTN	Secreted Signaling	PMID: 28356350; PMID: 25620911	mutants	1.10516	0.436	0.065	9.09329e-32	#N/A	#N/A	#N/A	#N/A
c4	c2	Ptn	Ncl	2.71862e-06	0	PTN_NCL	Ptn - Ncl	PTN	Secreted Signaling	PMID: 28356350; PMID: 25620911	mutants	0.13219	0.761	0.719	0.286241	#N/A	#N/A	#N/A	#N/A
c6	c2	Ptn	Ncl	2.28437e-06	0	PTN_NCL	Ptn - Ncl	PTN	Secreted Signaling	PMID: 28356350; PMID: 25620911	mutants	1.19634	0.69	0.069	2.87184e-26	#N/A	#N/A	#N/A	#N/A
c0	c3	Ptn	Ncl	6.05077e-06	0	PTN_NCL	Ptn - Ncl	PTN	Secreted Signaling	PMID: 28356350; PMID: 25620911	mutants	1.10516	0.436	0.065	9.09329e-32	-0.159296	0.91	0.925	0.00218495
c4	c3	Ptn	Ncl	8.67738e-06	0	PTN_NCL	Ptn - Ncl	PTN	Secreted Signaling	PMID: 28356350; PMID: 25620911	mutants	0.13219	0.761	0.719	0.286241	-0.159296	0.91	0.925	0.00218495
c6	c3	Ptn	Ncl	7.2662e-06	0	PTN_NCL	Ptn - Ncl	PTN	Secreted Signaling	PMID: 28356350; PMID: 25620911	mutants	1.19634	0.69	0.069	2.87184e-26	-0.159296	0.91	0.925	0.00218495
c0	c4	Ptn	Ncl	3.51335e-06	0	PTN_NCL	Ptn - Ncl	PTN	Secreted Signaling	PMID: 28356350; PMID: 25620911	mutants	1.10516	0.436	0.065	9.09329e-32	-0.181736	0.835	0.927	7.90875e-05
c4	c4	Ptn	Ncl	5.06653e-06	0	PTN_NCL	Ptn - Ncl	PTN	Secreted Signaling	PMID: 28356350; PMID: 25620911	mutants	0.13219	0.761	0.719	0.286241	-0.181736	0.835	0.927	7.90875e-05
c6	c4	Ptn	Ncl	4.22513e-06	0	PTN_NCL	Ptn - Ncl	PTN	Secreted Signaling	PMID: 28356350; PMID: 25620911	mutants	1.19634	0.69	0.069	2.87184e-26	-0.181736	0.835	0.927	7.90875e-05
c0	c5	Ptn	Ncl	6.82565e-06	0	PTN_NCL	Ptn - Ncl	PTN	Secreted Signaling	PMID: 28356350; PMID: 25620911	mutants	1.10516	0.436	0.065	9.09329e-32	-0.549878	0.965	0.481	0.282057
c4	c5	Ptn	Ncl	9.94303e-06	0	PTN_NCL	Ptn - Ncl	PTN	Secreted Signaling	PMID: 28356350; PMID: 25620911	mutants	0.13219	0.761	0.719	0.286241	-0.549878	0.965	0.481	0.282057
c6	c5	Ptn	Ncl	8.22975e-06	0	PTN_NCL	Ptn - Ncl	PTN	Secreted Signaling	PMID: 28356350; PMID: 25620911	mutants	1.19634	0.69	0.069	2.87184e-26	-0.549878	0.965	0.481	0.282057
c0	c6	Ptn	Ncl	8.37237e-06	0	PTN_NCL	Ptn - Ncl	PTN	Secreted Signaling	PMID: 28356350; PMID: 25620911	mutants	1.10516	0.436	0.065	9.09329e-32	0.565081	0.985	0.931	9.59031e-20
c4	c6	Ptn	Ncl	1.18173e-05	0	PTN_NCL	Ptn - Ncl	PTN	Secreted Signaling	PMID: 28356350; PMID: 25620911	mutants	0.13219	0.761	0.719	0.286241	0.565081	0.985	0.931	9.59031e-20
c6	c6	Ptn	Ncl	1.00127e-05	0	PTN_NCL	Ptn - Ncl	PTN	Secreted Signaling	PMID: 28356350; PMID: 25620911	mutants	1.19634	0.69	0.069	2.87184e-26	0.565081	0.985	0.931	9.59031e-20
c0	c7	Ptn	Ncl	6.767e-06	0	PTN_NCL	Ptn - Ncl	PTN	Secreted Signaling	PMID: 28356350; PMID: 25620911	mutants	1.10516	0.436	0.065	9.09329e-32	0.259456	0.976	0.857	0.292876
c4	c7	Ptn	Ncl	9.67833e-06	0	PTN_NCL	Ptn - Ncl	PTN	Secreted Signaling	PMID: 28356350; PMID: 25620911	mutants	0.13219	0.761	0.719	0.286241	0.259456	0.976	0.857	0.292876
c6	c7	Ptn	Ncl	8.12062e-06	0	PTN_NCL	Ptn - Ncl	PTN	Secreted Signaling	PMID: 28356350; PMID: 25620911	mutants	1.19634	0.69	0.069	2.87184e-26	0.259456	0.976	0.857	0.292876
c0	dendritic cells	Ptn	Ncl	1.26811e-05	0	PTN_NCL	Ptn - Ncl	PTN	Secreted Signaling	PMID: 28356350; PMID: 25620911	mutants	1.10516	0.436	0.065	9.09329e-32	#N/A	#N/A	#N/A	#N/A
c4	dendritic cells	Ptn	Ncl	1.83945e-05	0	PTN_NCL	Ptn - Ncl	PTN	Secreted Signaling	PMID: 28356350; PMID: 25620911	mutants	0.13219	0.761	0.719	0.286241	#N/A	#N/A	#N/A	#N/A
c6	dendritic cells	Ptn	Ncl	1.52731e-05	0	PTN_NCL	Ptn - Ncl	PTN	Secreted Signaling	PMID: 28356350; PMID: 25620911	mutants	1.19634	0.69	0.069	2.87184e-26	#N/A	#N/A	#N/A	#N/A
c0	luminal	Ptn	Ncl	9.88455e-05	0	PTN_NCL	Ptn - Ncl	PTN	Secreted Signaling	PMID: 28356350; PMID: 25620911	mutants	1.10516	0.436	0.065	9.09329e-32	0.654276	0.875	0.526	0
c4	luminal	Ptn	Ncl	0.000141698	0	PTN_NCL	Ptn - Ncl	PTN	Secreted Signaling	PMID: 28356350; PMID: 25620911	mutants	0.13219	0.761	0.719	0.286241	0.654276	0.875	0.526	0
c6	luminal	Ptn	Ncl	0.000118689	0	PTN_NCL	Ptn - Ncl	PTN	Secreted Signaling	PMID: 28356350; PMID: 25620911	mutants	1.19634	0.69	0.069	2.87184e-26	0.654276	0.875	0.526	0
c0	monocytes/macrophages	Ptn	Ncl	0.00011356	0	PTN_NCL	Ptn - Ncl	PTN	Secreted Signaling	PMID: 28356350; PMID: 25620911	mutants	1.10516	0.436	0.065	9.09329e-32	#N/A	#N/A	#N/A	#N/A
c4	monocytes/macrophages	Ptn	Ncl	0.000166793	0	PTN_NCL	Ptn - Ncl	PTN	Secreted Signaling	PMID: 28356350; PMID: 25620911	mutants	0.13219	0.761	0.719	0.286241	#N/A	#N/A	#N/A	#N/A
c6	monocytes/macrophages	Ptn	Ncl	0.000137208	0	PTN_NCL	Ptn - Ncl	PTN	Secreted Signaling	PMID: 28356350; PMID: 25620911	mutants	1.19634	0.69	0.069	2.87184e-26	#N/A	#N/A	#N/A	#N/A
c0	neuroendocrine	Ptn	Ncl	1.0779e-05	0	PTN_NCL	Ptn - Ncl	PTN	Secreted Signaling	PMID: 28356350; PMID: 25620911	mutants	1.10516	0.436	0.065	9.09329e-32	#N/A	#N/A	#N/A	#N/A
c4	neuroendocrine	Ptn	Ncl	1.51355e-05	0	PTN_NCL	Ptn - Ncl	PTN	Secreted Signaling	PMID: 28356350; PMID: 25620911	mutants	0.13219	0.761	0.719	0.286241	#N/A	#N/A	#N/A	#N/A
c6	neuroendocrine	Ptn	Ncl	1.28733e-05	0	PTN_NCL	Ptn - Ncl	PTN	Secreted Signaling	PMID: 28356350; PMID: 25620911	mutants	1.19634	0.69	0.069	2.87184e-26	#N/A	#N/A	#N/A	#N/A
c0	c5	Postn	ITGAV_ITGB3	4.33069e-07	0	POSTN_ITGAV_ITGB3	Postn - (Itgav+Itgb3)	PERIOSTIN	Secreted Signaling	PMID: 26721738	mutants	0.384435	0.335	0.162	1.59528e-08	0.181129	0.276	0.074	0.0194093
c1	c5	Postn	ITGAV_ITGB3	9.24005e-07	0	POSTN_ITGAV_ITGB3	Postn - (Itgav+Itgb3)	PERIOSTIN	Secreted Signaling	PMID: 26721738	mutants	0.47867	0.377	0.236	4.32437e-15	0.181129	0.276	0.074	0.0194093
c7	c5	Postn	ITGAV_ITGB3	2.146e-06	0	POSTN_ITGAV_ITGB3	Postn - (Itgav+Itgb3)	PERIOSTIN	Secreted Signaling	PMID: 26721738	mutants	1.87659	0.861	0	8.5597e-05	0.181129	0.276	0.074	0.0194093
c0	c0	Postn	ITGAV_ITGB5	3.3383e-07	0	POSTN_ITGAV_ITGB5	Postn - (Itgav+Itgb5)	PERIOSTIN	Secreted Signaling	PMID: 26721738	mutants	0.384435	0.335	0.162	1.59528e-08	0.153392	0.283	0.227	0.0438177
c1	c0	Postn	ITGAV_ITGB5	7.12449e-07	0	POSTN_ITGAV_ITGB5	Postn - (Itgav+Itgb5)	PERIOSTIN	Secreted Signaling	PMID: 26721738	mutants	0.47867	0.377	0.236	4.32437e-15	0.153392	0.283	0.227	0.0438177
c7	c0	Postn	ITGAV_ITGB5	1.65942e-06	0	POSTN_ITGAV_ITGB5	Postn - (Itgav+Itgb5)	PERIOSTIN	Secreted Signaling	PMID: 26721738	mutants	1.87659	0.861	0	8.5597e-05	0.153392	0.283	0.227	0.0438177
c0	c1	Postn	ITGAV_ITGB5	6.57525e-07	0	POSTN_ITGAV_ITGB5	Postn - (Itgav+Itgb5)	PERIOSTIN	Secreted Signaling	PMID: 26721738	mutants	0.384435	0.335	0.162	1.59528e-08	#N/A	#N/A	#N/A	#N/A
c1	c1	Postn	ITGAV_ITGB5	1.40298e-06	0	POSTN_ITGAV_ITGB5	Postn - (Itgav+Itgb5)	PERIOSTIN	Secreted Signaling	PMID: 26721738	mutants	0.47867	0.377	0.236	4.32437e-15	#N/A	#N/A	#N/A	#N/A
c7	c1	Postn	ITGAV_ITGB5	3.2602e-06	0	POSTN_ITGAV_ITGB5	Postn - (Itgav+Itgb5)	PERIOSTIN	Secreted Signaling	PMID: 26721738	mutants	1.87659	0.861	0	8.5597e-05	#N/A	#N/A	#N/A	#N/A
c0	c5	Postn	ITGAV_ITGB5	1.71827e-06	0	POSTN_ITGAV_ITGB5	Postn - (Itgav+Itgb5)	PERIOSTIN	Secreted Signaling	PMID: 26721738	mutants	0.384435	0.335	0.162	1.59528e-08	1.17943	0.899	0.148	2.14851e-14
c1	c5	Postn	ITGAV_ITGB5	3.65799e-06	0	POSTN_ITGAV_ITGB5	Postn - (Itgav+Itgb5)	PERIOSTIN	Secreted Signaling	PMID: 26721738	mutants	0.47867	0.377	0.236	4.32437e-15	1.17943	0.899	0.148	2.14851e-14
c7	c5	Postn	ITGAV_ITGB5	8.28876e-06	0	POSTN_ITGAV_ITGB5	Postn - (Itgav+Itgb5)	PERIOSTIN	Secreted Signaling	PMID: 26721738	mutants	1.87659	0.861	0	8.5597e-05	1.17943	0.899	0.148	2.14851e-14
c0	c7	Postn	ITGAV_ITGB5	6.11704e-07	0	POSTN_ITGAV_ITGB5	Postn - (Itgav+Itgb5)	PERIOSTIN	Secreted Signaling	PMID: 26721738	mutants	0.384435	0.335	0.162	1.59528e-08	0.172993	0.655	0.286	0.230655
c1	c7	Postn	ITGAV_ITGB5	1.30432e-06	0	POSTN_ITGAV_ITGB5	Postn - (Itgav+Itgb5)	PERIOSTIN	Secreted Signaling	PMID: 26721738	mutants	0.47867	0.377	0.236	4.32437e-15	0.172993	0.655	0.286	0.230655
c7	c7	Postn	ITGAV_ITGB5	3.00808e-06	0	POSTN_ITGAV_ITGB5	Postn - (Itgav+Itgb5)	PERIOSTIN	Secreted Signaling	PMID: 26721738	mutants	1.87659	0.861	0	8.5597e-05	0.172993	0.655	0.286	0.230655
c0	luminal	Postn	ITGAV_ITGB5	3.24969e-06	0	POSTN_ITGAV_ITGB5	Postn - (Itgav+Itgb5)	PERIOSTIN	Secreted Signaling	PMID: 26721738	mutants	0.384435	0.335	0.162	1.59528e-08	0.369201	0.556	0.133	0
c1	luminal	Postn	ITGAV_ITGB5	6.93544e-06	0	POSTN_ITGAV_ITGB5	Postn - (Itgav+Itgb5)	PERIOSTIN	Secreted Signaling	PMID: 26721738	mutants	0.47867	0.377	0.236	4.32437e-15	0.369201	0.556	0.133	0
c7	luminal	Postn	ITGAV_ITGB5	1.61553e-05	0	POSTN_ITGAV_ITGB5	Postn - (Itgav+Itgb5)	PERIOSTIN	Secreted Signaling	PMID: 26721738	mutants	1.87659	0.861	0	8.5597e-05	0.369201	0.556	0.133	0
c5	c5	Kng2	Bdkrb1	7.5525e-08	0	KNG2_BDKRB1	Kng2 - Bdkrb1	BRADYKININ	Secreted Signaling	KEGG: mmu04080	mutants	0.379889	0.331	0	0.000401884	0.220794	0.327	0.037	0.0018754
c1	dendritic cells	C3	ITGAM_ITGB2	2.48187e-05	0	C3_ITGAM_ITGB2	C3 - (Itgam+Itgb2)	COMPLEMENT	Secreted Signaling	PMID: 16234578	mutants	1.02371	0.768	0.764	6.9128e-39	-0.174286	0.488	0.628	0.000106288
c5	dendritic cells	C3	ITGAM_ITGB2	7.3181e-06	0	C3_ITGAM_ITGB2	C3 - (Itgam+Itgb2)	COMPLEMENT	Secreted Signaling	PMID: 16234578	mutants	1.29743	0.774	0.185	7.61062e-07	-0.174286	0.488	0.628	0.000106288
c1	dendritic cells	C3	ITGAX_ITGB2	2.91783e-05	0	C3_ITGAX_ITGB2	C3 - (Itgax+Itgb2)	COMPLEMENT	Secreted Signaling	PMID: 16234578	mutants	1.02371	0.768	0.764	6.9128e-39	0.0415112	0.5755	0.6075	0.000218803
c5	dendritic cells	C3	ITGAX_ITGB2	8.63074e-06	0	C3_ITGAX_ITGB2	C3 - (Itgax+Itgb2)	COMPLEMENT	Secreted Signaling	PMID: 16234578	mutants	1.29743	0.774	0.185	7.61062e-07	0.0415112	0.5755	0.6075	0.000218803
luminal	c0	Edn1	Ednra	8.03639e-06	0	EDN1_EDNRA	Edn1 - Ednra	EDN	Secreted Signaling	KEGG: mmu04080	mutants	0.306089	0.369	0.086	0	-0.148386	0.56	0.489	0.908381
luminal	c5	Edn1	Ednra	3.77122e-06	0	EDN1_EDNRA	Edn1 - Ednra	EDN	Secreted Signaling	KEGG: mmu04080	mutants	0.306089	0.369	0.086	0	0.466363	0.53	0	5.91981e-07
luminal	c6	Edn1	Ednra	1.47512e-06	0	EDN1_EDNRA	Edn1 - Ednra	EDN	Secreted Signaling	KEGG: mmu04080	mutants	0.306089	0.369	0.086	0	0.177229	0.393	0.147	5.81384e-06
luminal	c7	Edn1	Ednra	4.87362e-06	0	EDN1_EDNRA	Edn1 - Ednra	EDN	Secreted Signaling	KEGG: mmu04080	mutants	0.306089	0.369	0.086	0	0.64876	0.69	0	0.00138987
monocytes/macrophages	NK/cytoxic T lymphocytes	Gzma	F2r	0.000359011	0	GZMA_F2R	Gzma - F2r	PARs	Secreted Signaling	KEGG: mmu04080	mutants	1.36422	0.503	0.01	9.13325e-203	#N/A	#N/A	#N/A	#N/A
monocytes/macrophages	Treg	Gzma	F2r	8.56563e-05	0	GZMA_F2R	Gzma - F2r	PARs	Secreted Signaling	KEGG: mmu04080	mutants	1.36422	0.503	0.01	9.13325e-203	-0.172453	0.498	0.686	1.54728e-10
monocytes/macrophages	c2	Gzma	F2r	4.63867e-06	0	GZMA_F2R	Gzma - F2r	PARs	Secreted Signaling	KEGG: mmu04080	mutants	1.36422	0.503	0.01	9.13325e-203	0.137102	0.283	0.219	0.227095
monocytes/macrophages	c3	Gzma	F2r	9.21769e-05	0	GZMA_F2R	Gzma - F2r	PARs	Secreted Signaling	KEGG: mmu04080	mutants	1.36422	0.503	0.01	9.13325e-203	-0.287092	0.743	0.761	0.00331296
monocytes/macrophages	c4	Gzma	F2r	1.77965e-05	0	GZMA_F2R	Gzma - F2r	PARs	Secreted Signaling	KEGG: mmu04080	mutants	1.36422	0.503	0.01	9.13325e-203	#N/A	#N/A	#N/A	#N/A
monocytes/macrophages	c5	Gzma	F2r	5.87209e-05	0	GZMA_F2R	Gzma - F2r	PARs	Secreted Signaling	KEGG: mmu04080	mutants	1.36422	0.503	0.01	9.13325e-203	0.708779	0.645	0	4.11942e-09
monocytes/macrophages	c6	Gzma	F2r	4.41627e-05	0	GZMA_F2R	Gzma - F2r	PARs	Secreted Signaling	KEGG: mmu04080	mutants	1.36422	0.503	0.01	9.13325e-203	0.227991	0.555	0.265	4.48142e-07
monocytes/macrophages	c7	Gzma	F2r	3.75356e-05	0	GZMA_F2R	Gzma - F2r	PARs	Secreted Signaling	KEGG: mmu04080	mutants	1.36422	0.503	0.01	9.13325e-203	0.342777	0.575	0.143	0.0644519
monocytes/macrophages	neuroendocrine	Gzma	F2r	1.85895e-05	0	GZMA_F2R	Gzma - F2r	PARs	Secreted Signaling	KEGG: mmu04080	mutants	1.36422	0.503	0.01	9.13325e-203	#N/A	#N/A	#N/A	#N/A
monocytes/macrophages	basal	Gzma	F2rl1	0.000181096	0	GZMA_F2RL1	Gzma - F2rl1	PARs	Secreted Signaling	KEGG: mmu04080	mutants	1.36422	0.503	0.01	9.13325e-203	0.108868	0.465	0.435	4.45346e-06
monocytes/macrophages	luminal	Gzma	F2rl1	0.000147522	0	GZMA_F2RL1	Gzma - F2rl1	PARs	Secreted Signaling	KEGG: mmu04080	mutants	1.36422	0.503	0.01	9.13325e-203	0.137582	0.365	0.099	0
monocytes/macrophages	basal	Gzma	Pard3	0.000459626	0	GZMA_PARD3	Gzma - Pard3	PARs	Secreted Signaling	KEGG: mmu04080	mutants	1.36422	0.503	0.01	9.13325e-203	#N/A	#N/A	#N/A	#N/A
monocytes/macrophages	c0	Gzma	Pard3	1.5771e-05	0	GZMA_PARD3	Gzma - Pard3	PARs	Secreted Signaling	KEGG: mmu04080	mutants	1.36422	0.503	0.01	9.13325e-203	#N/A	#N/A	#N/A	#N/A
monocytes/macrophages	c4	Gzma	Pard3	1.2253e-05	0	GZMA_PARD3	Gzma - Pard3	PARs	Secreted Signaling	KEGG: mmu04080	mutants	1.36422	0.503	0.01	9.13325e-203	#N/A	#N/A	#N/A	#N/A
monocytes/macrophages	c5	Gzma	Pard3	1.33569e-05	0	GZMA_PARD3	Gzma - Pard3	PARs	Secreted Signaling	KEGG: mmu04080	mutants	1.36422	0.503	0.01	9.13325e-203	0.192408	0.397	0.074	0.00129467
monocytes/macrophages	c6	Gzma	Pard3	1.30271e-05	0	GZMA_PARD3	Gzma - Pard3	PARs	Secreted Signaling	KEGG: mmu04080	mutants	1.36422	0.503	0.01	9.13325e-203	-0.16482	0.353	0.422	0.113981
monocytes/macrophages	c7	Gzma	Pard3	1.05899e-05	0	GZMA_PARD3	Gzma - Pard3	PARs	Secreted Signaling	KEGG: mmu04080	mutants	1.36422	0.503	0.01	9.13325e-203	-0.176035	0.383	0.286	0.989645
monocytes/macrophages	luminal	Gzma	Pard3	0.000173419	0	GZMA_PARD3	Gzma - Pard3	PARs	Secreted Signaling	KEGG: mmu04080	mutants	1.36422	0.503	0.01	9.13325e-203	0.152467	0.431	0.117	0
monocytes/macrophages	neuroendocrine	Gzma	Pard3	1.83326e-05	0	GZMA_PARD3	Gzma - Pard3	PARs	Secreted Signaling	KEGG: mmu04080	mutants	1.36422	0.503	0.01	9.13325e-203	#N/A	#N/A	#N/A	#N/A
luminal	dendritic cells	Kitl	Kit	1.99818e-06	0	KITL_KIT	Kitl - Kit	KIT	Secreted Signaling	KEGG: mmu04080	mutants	0.223008	0.346	0.06	0	#N/A	#N/A	#N/A	#N/A
luminal	neuroendocrine	Kitl	Kit	3.28297e-06	0	KITL_KIT	Kitl - Kit	KIT	Secreted Signaling	KEGG: mmu04080	mutants	0.223008	0.346	0.06	0	#N/A	#N/A	#N/A	#N/A
c6	c3	Ngf	Ntrk1	1.6485e-07	0	NGF_NTRK1	Ngf - Ntrk1	NT	Secreted Signaling	PMID: 27908981	mutants	0.396144	0.398	0.039	1.16125e-11	#N/A	#N/A	#N/A	#N/A
c7	c3	Ngf	Ntrk1	1.03737e-07	0	NGF_NTRK1	Ngf - Ntrk1	NT	Secreted Signaling	PMID: 27908981	mutants	0.210046	0.323	0.143	0.358068	#N/A	#N/A	#N/A	#N/A
c6	c4	Ngf	Ntrk1	9.08156e-08	0	NGF_NTRK1	Ngf - Ntrk1	NT	Secreted Signaling	PMID: 27908981	mutants	0.396144	0.398	0.039	1.16125e-11	#N/A	#N/A	#N/A	#N/A
c7	c4	Ngf	Ntrk1	5.71459e-08	0	NGF_NTRK1	Ngf - Ntrk1	NT	Secreted Signaling	PMID: 27908981	mutants	0.210046	0.323	0.143	0.358068	#N/A	#N/A	#N/A	#N/A
basal	c5	Sema3c	NRP1_PLXNA1	7.85279e-06	0	SEMA3C_NRP1_PLXNA1	Sema3c - (Nrp1+Plxna1)	SEMA3	Secreted Signaling	PMID: 27533782	mutants	0.226567	0.609	0.518	3.43256e-29	0.424279	0.5625	0.074	0.00132751
c4	c5	Sema3c	NRP1_PLXNA1	2.44989e-07	0	SEMA3C_NRP1_PLXNA1	Sema3c - (Nrp1+Plxna1)	SEMA3	Secreted Signaling	PMID: 27533782	mutants	0.132657	0.455	0.457	0.217023	0.424279	0.5625	0.074	0.00132751
luminal	c5	Sema3c	NRP1_PLXNA1	2.43178e-06	0	SEMA3C_NRP1_PLXNA1	Sema3c - (Nrp1+Plxna1)	SEMA3	Secreted Signaling	PMID: 27533782	mutants	0.226688	0.38	0.1	0	0.424279	0.5625	0.074	0.00132751
basal	neuroendocrine	Sema3c	NRP1_PLXNA2	4.55794e-06	0	SEMA3C_NRP1_PLXNA2	Sema3c - (Nrp1+Plxna2)	SEMA3	Secreted Signaling	PMID: 27533782	mutants	0.226567	0.609	0.518	3.43256e-29	#N/A	#N/A	#N/A	#N/A
c4	neuroendocrine	Sema3c	NRP1_PLXNA2	1.42001e-07	0	SEMA3C_NRP1_PLXNA2	Sema3c - (Nrp1+Plxna2)	SEMA3	Secreted Signaling	PMID: 27533782	mutants	0.132657	0.455	0.457	0.217023	#N/A	#N/A	#N/A	#N/A
luminal	neuroendocrine	Sema3c	NRP1_PLXNA2	1.40874e-06	0	SEMA3C_NRP1_PLXNA2	Sema3c - (Nrp1+Plxna2)	SEMA3	Secreted Signaling	PMID: 27533782	mutants	0.226688	0.38	0.1	0	#N/A	#N/A	#N/A	#N/A
basal	c5	Sema3c	NRP2_PLXNA1	3.41755e-06	0	SEMA3C_NRP2_PLXNA1	Sema3c - (Nrp2+Plxna1)	SEMA3	Secreted Signaling	PMID: 27533782	mutants	0.226567	0.609	0.518	3.43256e-29	0.249144	0.368	0.037	0.00139769
c4	c5	Sema3c	NRP2_PLXNA1	1.0642e-07	0	SEMA3C_NRP2_PLXNA1	Sema3c - (Nrp2+Plxna1)	SEMA3	Secreted Signaling	PMID: 27533782	mutants	0.132657	0.455	0.457	0.217023	0.249144	0.368	0.037	0.00139769
luminal	c5	Sema3c	NRP2_PLXNA1	1.05556e-06	0	SEMA3C_NRP2_PLXNA1	Sema3c - (Nrp2+Plxna1)	SEMA3	Secreted Signaling	PMID: 27533782	mutants	0.226688	0.38	0.1	0	0.249144	0.368	0.037	0.00139769
c2	c4	Adm	Calcrl	6.70353e-08	0	ADM_CALCRL	Adm - Calcrl	CALCR	Secreted Signaling	KEGG: mmu04080	mutants	0.376772	0.341	0.267	0.132557	#N/A	#N/A	#N/A	#N/A
c2	c6	Adm	Calcrl	4.94692e-08	0	ADM_CALCRL	Adm - Calcrl	CALCR	Secreted Signaling	KEGG: mmu04080	mutants	0.376772	0.341	0.267	0.132557	-0.295101	0.293	0.529	4.15687e-08
c0	basal	Gas6	Axl	1.03118e-06	0	GAS6_AXL	Gas6 - Axl	GAS	Secreted Signaling	PMID: 27801848	mutants	0.176406	0.332	0.207	4.9439e-05	#N/A	#N/A	#N/A	#N/A
c1	basal	Gas6	Axl	1.01693e-05	0	GAS6_AXL	Gas6 - Axl	GAS	Secreted Signaling	PMID: 27801848	mutants	0.65436	0.629	0.479	3.48766e-29	#N/A	#N/A	#N/A	#N/A
c3	basal	Gas6	Axl	8.54625e-06	0	GAS6_AXL	Gas6 - Axl	GAS	Secreted Signaling	PMID: 27801848	mutants	0.105633	0.887	0.93	0.178522	#N/A	#N/A	#N/A	#N/A
c4	basal	Gas6	Axl	2.39683e-06	0	GAS6_AXL	Gas6 - Axl	GAS	Secreted Signaling	PMID: 27801848	mutants	0.169511	0.575	0.649	0.954203	#N/A	#N/A	#N/A	#N/A
c5	basal	Gas6	Axl	4.37535e-06	0	GAS6_AXL	Gas6 - Axl	GAS	Secreted Signaling	PMID: 27801848	mutants	0.77283	0.709	0.185	3.83217e-06	#N/A	#N/A	#N/A	#N/A
c7	basal	Gas6	Axl	3.10134e-06	0	GAS6_AXL	Gas6 - Axl	GAS	Secreted Signaling	PMID: 27801848	mutants	0.276853	0.712	0.571	0.403182	#N/A	#N/A	#N/A	#N/A
c0	c0	Gas6	Axl	3.51342e-07	0	GAS6_AXL	Gas6 - Axl	GAS	Secreted Signaling	PMID: 27801848	mutants	0.176406	0.332	0.207	4.9439e-05	#N/A	#N/A	#N/A	#N/A
c1	c0	Gas6	Axl	3.45707e-06	0	GAS6_AXL	Gas6 - Axl	GAS	Secreted Signaling	PMID: 27801848	mutants	0.65436	0.629	0.479	3.48766e-29	#N/A	#N/A	#N/A	#N/A
c3	c0	Gas6	Axl	2.89834e-06	0	GAS6_AXL	Gas6 - Axl	GAS	Secreted Signaling	PMID: 27801848	mutants	0.105633	0.887	0.93	0.178522	#N/A	#N/A	#N/A	#N/A
c4	c0	Gas6	Axl	8.15103e-07	0	GAS6_AXL	Gas6 - Axl	GAS	Secreted Signaling	PMID: 27801848	mutants	0.169511	0.575	0.649	0.954203	#N/A	#N/A	#N/A	#N/A
c5	c0	Gas6	Axl	1.48858e-06	0	GAS6_AXL	Gas6 - Axl	GAS	Secreted Signaling	PMID: 27801848	mutants	0.77283	0.709	0.185	3.83217e-06	#N/A	#N/A	#N/A	#N/A
c7	c0	Gas6	Axl	1.05529e-06	0	GAS6_AXL	Gas6 - Axl	GAS	Secreted Signaling	PMID: 27801848	mutants	0.276853	0.712	0.571	0.403182	#N/A	#N/A	#N/A	#N/A
c0	c1	Gas6	Axl	1.42612e-06	0	GAS6_AXL	Gas6 - Axl	GAS	Secreted Signaling	PMID: 27801848	mutants	0.176406	0.332	0.207	4.9439e-05	-0.431743	0.548	0.718	3.2226e-34
c1	c1	Gas6	Axl	1.38746e-05	0	GAS6_AXL	Gas6 - Axl	GAS	Secreted Signaling	PMID: 27801848	mutants	0.65436	0.629	0.479	3.48766e-29	-0.431743	0.548	0.718	3.2226e-34
c3	c1	Gas6	Axl	1.14944e-05	0	GAS6_AXL	Gas6 - Axl	GAS	Secreted Signaling	PMID: 27801848	mutants	0.105633	0.887	0.93	0.178522	-0.431743	0.548	0.718	3.2226e-34
c4	c1	Gas6	Axl	3.27724e-06	0	GAS6_AXL	Gas6 - Axl	GAS	Secreted Signaling	PMID: 27801848	mutants	0.169511	0.575	0.649	0.954203	-0.431743	0.548	0.718	3.2226e-34
c5	c1	Gas6	Axl	5.99787e-06	0	GAS6_AXL	Gas6 - Axl	GAS	Secreted Signaling	PMID: 27801848	mutants	0.77283	0.709	0.185	3.83217e-06	-0.431743	0.548	0.718	3.2226e-34
c7	c1	Gas6	Axl	4.25508e-06	0	GAS6_AXL	Gas6 - Axl	GAS	Secreted Signaling	PMID: 27801848	mutants	0.276853	0.712	0.571	0.403182	-0.431743	0.548	0.718	3.2226e-34
c0	c3	Gas6	Axl	7.08343e-07	0	GAS6_AXL	Gas6 - Axl	GAS	Secreted Signaling	PMID: 27801848	mutants	0.176406	0.332	0.207	4.9439e-05	#N/A	#N/A	#N/A	#N/A
c1	c3	Gas6	Axl	6.87558e-06	0	GAS6_AXL	Gas6 - Axl	GAS	Secreted Signaling	PMID: 27801848	mutants	0.65436	0.629	0.479	3.48766e-29	#N/A	#N/A	#N/A	#N/A
c3	c3	Gas6	Axl	5.68248e-06	0	GAS6_AXL	Gas6 - Axl	GAS	Secreted Signaling	PMID: 27801848	mutants	0.105633	0.887	0.93	0.178522	#N/A	#N/A	#N/A	#N/A
c4	c3	Gas6	Axl	1.62464e-06	0	GAS6_AXL	Gas6 - Axl	GAS	Secreted Signaling	PMID: 27801848	mutants	0.169511	0.575	0.649	0.954203	#N/A	#N/A	#N/A	#N/A
c5	c3	Gas6	Axl	2.97463e-06	0	GAS6_AXL	Gas6 - Axl	GAS	Secreted Signaling	PMID: 27801848	mutants	0.77283	0.709	0.185	3.83217e-06	#N/A	#N/A	#N/A	#N/A
c7	c3	Gas6	Axl	2.11061e-06	0	GAS6_AXL	Gas6 - Axl	GAS	Secreted Signaling	PMID: 27801848	mutants	0.276853	0.712	0.571	0.403182	#N/A	#N/A	#N/A	#N/A
c0	c4	Gas6	Axl	1.6531e-07	0	GAS6_AXL	Gas6 - Axl	GAS	Secreted Signaling	PMID: 27801848	mutants	0.176406	0.332	0.207	4.9439e-05	0.173539	0.369	0.334	0.0314023
c1	c4	Gas6	Axl	1.6243e-06	0	GAS6_AXL	Gas6 - Axl	GAS	Secreted Signaling	PMID: 27801848	mutants	0.65436	0.629	0.479	3.48766e-29	0.173539	0.369	0.334	0.0314023
c3	c4	Gas6	Axl	1.35975e-06	0	GAS6_AXL	Gas6 - Axl	GAS	Secreted Signaling	PMID: 27801848	mutants	0.105633	0.887	0.93	0.178522	0.173539	0.369	0.334	0.0314023
c4	c4	Gas6	Axl	3.83062e-07	0	GAS6_AXL	Gas6 - Axl	GAS	Secreted Signaling	PMID: 27801848	mutants	0.169511	0.575	0.649	0.954203	0.173539	0.369	0.334	0.0314023
c5	c4	Gas6	Axl	6.99754e-07	0	GAS6_AXL	Gas6 - Axl	GAS	Secreted Signaling	PMID: 27801848	mutants	0.77283	0.709	0.185	3.83217e-06	0.173539	0.369	0.334	0.0314023
c7	c4	Gas6	Axl	4.96115e-07	0	GAS6_AXL	Gas6 - Axl	GAS	Secreted Signaling	PMID: 27801848	mutants	0.276853	0.712	0.571	0.403182	0.173539	0.369	0.334	0.0314023
c0	c5	Gas6	Axl	1.41303e-06	0	GAS6_AXL	Gas6 - Axl	GAS	Secreted Signaling	PMID: 27801848	mutants	0.176406	0.332	0.207	4.9439e-05	0.596303	0.908	0.185	1.19827e-08
c1	c5	Gas6	Axl	1.36053e-05	0	GAS6_AXL	Gas6 - Axl	GAS	Secreted Signaling	PMID: 27801848	mutants	0.65436	0.629	0.479	3.48766e-29	0.596303	0.908	0.185	1.19827e-08
c3	c5	Gas6	Axl	1.11513e-05	0	GAS6_AXL	Gas6 - Axl	GAS	Secreted Signaling	PMID: 27801848	mutants	0.105633	0.887	0.93	0.178522	0.596303	0.908	0.185	1.19827e-08
c4	c5	Gas6	Axl	3.21892e-06	0	GAS6_AXL	Gas6 - Axl	GAS	Secreted Signaling	PMID: 27801848	mutants	0.169511	0.575	0.649	0.954203	0.596303	0.908	0.185	1.19827e-08
c5	c5	Gas6	Axl	5.90263e-06	0	GAS6_AXL	Gas6 - Axl	GAS	Secreted Signaling	PMID: 27801848	mutants	0.77283	0.709	0.185	3.83217e-06	0.596303	0.908	0.185	1.19827e-08
c7	c5	Gas6	Axl	4.19028e-06	0	GAS6_AXL	Gas6 - Axl	GAS	Secreted Signaling	PMID: 27801848	mutants	0.276853	0.712	0.571	0.403182	0.596303	0.908	0.185	1.19827e-08
c0	c6	Gas6	Axl	1.83171e-07	0	GAS6_AXL	Gas6 - Axl	GAS	Secreted Signaling	PMID: 27801848	mutants	0.176406	0.332	0.207	4.9439e-05	-0.275217	0.473	0.627	2.78879e-06
c1	c6	Gas6	Axl	1.80506e-06	0	GAS6_AXL	Gas6 - Axl	GAS	Secreted Signaling	PMID: 27801848	mutants	0.65436	0.629	0.479	3.48766e-29	-0.275217	0.473	0.627	2.78879e-06
c3	c6	Gas6	Axl	1.51578e-06	0	GAS6_AXL	Gas6 - Axl	GAS	Secreted Signaling	PMID: 27801848	mutants	0.105633	0.887	0.93	0.178522	-0.275217	0.473	0.627	2.78879e-06
c4	c6	Gas6	Axl	4.25492e-07	0	GAS6_AXL	Gas6 - Axl	GAS	Secreted Signaling	PMID: 27801848	mutants	0.169511	0.575	0.649	0.954203	-0.275217	0.473	0.627	2.78879e-06
c5	c6	Gas6	Axl	7.76833e-07	0	GAS6_AXL	Gas6 - Axl	GAS	Secreted Signaling	PMID: 27801848	mutants	0.77283	0.709	0.185	3.83217e-06	-0.275217	0.473	0.627	2.78879e-06
c7	c6	Gas6	Axl	5.50661e-07	0	GAS6_AXL	Gas6 - Axl	GAS	Secreted Signaling	PMID: 27801848	mutants	0.276853	0.712	0.571	0.403182	-0.275217	0.473	0.627	2.78879e-06
c0	c7	Gas6	Axl	4.31954e-07	0	GAS6_AXL	Gas6 - Axl	GAS	Secreted Signaling	PMID: 27801848	mutants	0.176406	0.332	0.207	4.9439e-05	-0.60214	0.638	0.571	0.179408
c1	c7	Gas6	Axl	4.2285e-06	0	GAS6_AXL	Gas6 - Axl	GAS	Secreted Signaling	PMID: 27801848	mutants	0.65436	0.629	0.479	3.48766e-29	-0.60214	0.638	0.571	0.179408
c3	c7	Gas6	Axl	3.52587e-06	0	GAS6_AXL	Gas6 - Axl	GAS	Secreted Signaling	PMID: 27801848	mutants	0.105633	0.887	0.93	0.178522	-0.60214	0.638	0.571	0.179408
c4	c7	Gas6	Axl	9.97811e-07	0	GAS6_AXL	Gas6 - Axl	GAS	Secreted Signaling	PMID: 27801848	mutants	0.169511	0.575	0.649	0.954203	-0.60214	0.638	0.571	0.179408
c5	c7	Gas6	Axl	1.82402e-06	0	GAS6_AXL	Gas6 - Axl	GAS	Secreted Signaling	PMID: 27801848	mutants	0.77283	0.709	0.185	3.83217e-06	-0.60214	0.638	0.571	0.179408
c7	c7	Gas6	Axl	1.29351e-06	0	GAS6_AXL	Gas6 - Axl	GAS	Secreted Signaling	PMID: 27801848	mutants	0.276853	0.712	0.571	0.403182	-0.60214	0.638	0.571	0.179408
c0	luminal	Grn	Sort1	2.48603e-06	0	GRN_SORT1	Grn - Sort1	GRN	Secreted Signaling	PMID: 29555433	mutants	0.167123	0.497	0.246	1.30543e-11	#N/A	#N/A	#N/A	#N/A
c1	luminal	Grn	Sort1	1.37429e-05	0	GRN_SORT1	Grn - Sort1	GRN	Secreted Signaling	PMID: 29555433	mutants	0.486133	0.643	0.526	5.3234e-36	#N/A	#N/A	#N/A	#N/A
c3	luminal	Grn	Sort1	1.60824e-06	0	GRN_SORT1	Grn - Sort1	GRN	Secreted Signaling	PMID: 29555433	mutants	0.141666	0.441	0.333	0.00340087	#N/A	#N/A	#N/A	#N/A
c7	luminal	Grn	Sort1	5.25336e-06	0	GRN_SORT1	Grn - Sort1	GRN	Secreted Signaling	PMID: 29555433	mutants	0.410324	0.831	0.429	0.0480487	#N/A	#N/A	#N/A	#N/A
dendritic cells	luminal	Grn	Sort1	1.2317e-05	0	GRN_SORT1	Grn - Sort1	GRN	Secreted Signaling	PMID: 29555433	mutants	0.410485	0.614	0.509	4.77088e-09	#N/A	#N/A	#N/A	#N/A
c0	neuroendocrine	Grn	Sort1	5.64767e-07	0	GRN_SORT1	Grn - Sort1	GRN	Secreted Signaling	PMID: 29555433	mutants	0.167123	0.497	0.246	1.30543e-11	#N/A	#N/A	#N/A	#N/A
c1	neuroendocrine	Grn	Sort1	3.11151e-06	0	GRN_SORT1	Grn - Sort1	GRN	Secreted Signaling	PMID: 29555433	mutants	0.486133	0.643	0.526	5.3234e-36	#N/A	#N/A	#N/A	#N/A
c3	neuroendocrine	Grn	Sort1	3.65327e-07	0	GRN_SORT1	Grn - Sort1	GRN	Secreted Signaling	PMID: 29555433	mutants	0.141666	0.441	0.333	0.00340087	#N/A	#N/A	#N/A	#N/A
c7	neuroendocrine	Grn	Sort1	1.19044e-06	0	GRN_SORT1	Grn - Sort1	GRN	Secreted Signaling	PMID: 29555433	mutants	0.410324	0.831	0.429	0.0480487	#N/A	#N/A	#N/A	#N/A
dendritic cells	neuroendocrine	Grn	Sort1	2.79074e-06	0	GRN_SORT1	Grn - Sort1	GRN	Secreted Signaling	PMID: 29555433	mutants	0.410485	0.614	0.509	4.77088e-09	#N/A	#N/A	#N/A	#N/A
c1	B cells	Lgals9	Ptprc	1.39239e-06	0	LGALS9_CD45	Lgals9 - Cd45	GALECTIN	Secreted Signaling	PMID: 30120235	mutants	0.164552	0.492	0.435	2.64282e-06	-0.353863	0.576	0.774	1.9494e-05
c5	B cells	Lgals9	Ptprc	2.57103e-06	0	LGALS9_CD45	Lgals9 - Cd45	GALECTIN	Secreted Signaling	PMID: 30120235	mutants	0.754777	0.79	0.111	1.00683e-10	-0.353863	0.576	0.774	1.9494e-05
dendritic cells	B cells	Lgals9	Ptprc	8.82979e-07	0	LGALS9_CD45	Lgals9 - Cd45	GALECTIN	Secreted Signaling	PMID: 30120235	mutants	0.201749	0.302	0.185	7.34698e-06	-0.353863	0.576	0.774	1.9494e-05
luminal	B cells	Lgals9	Ptprc	5.15331e-06	0	LGALS9_CD45	Lgals9 - Cd45	GALECTIN	Secreted Signaling	PMID: 30120235	mutants	0.368179	0.396	0.031	0	-0.353863	0.576	0.774	1.9494e-05
monocytes/macrophages	B cells	Lgals9	Ptprc	1.34945e-05	0	LGALS9_CD45	Lgals9 - Cd45	GALECTIN	Secreted Signaling	PMID: 30120235	mutants	0.235761	0.278	0.249	8.62403e-06	-0.353863	0.576	0.774	1.9494e-05
c1	CD4+ T lymphocytes	Lgals9	Ptprc	1.5658e-05	0	LGALS9_CD45	Lgals9 - Cd45	GALECTIN	Secreted Signaling	PMID: 30120235	mutants	0.164552	0.492	0.435	2.64282e-06	0.119481	0.852	0.879	1.0754e-05
c5	CD4+ T lymphocytes	Lgals9	Ptprc	2.8417e-05	0	LGALS9_CD45	Lgals9 - Cd45	GALECTIN	Secreted Signaling	PMID: 30120235	mutants	0.754777	0.79	0.111	1.00683e-10	0.119481	0.852	0.879	1.0754e-05
dendritic cells	CD4+ T lymphocytes	Lgals9	Ptprc	9.96495e-06	0	LGALS9_CD45	Lgals9 - Cd45	GALECTIN	Secreted Signaling	PMID: 30120235	mutants	0.201749	0.302	0.185	7.34698e-06	0.119481	0.852	0.879	1.0754e-05
luminal	CD4+ T lymphocytes	Lgals9	Ptprc	5.81945e-05	0	LGALS9_CD45	Lgals9 - Cd45	GALECTIN	Secreted Signaling	PMID: 30120235	mutants	0.368179	0.396	0.031	0	0.119481	0.852	0.879	1.0754e-05
monocytes/macrophages	CD4+ T lymphocytes	Lgals9	Ptprc	0.000151982	0	LGALS9_CD45	Lgals9 - Cd45	GALECTIN	Secreted Signaling	PMID: 30120235	mutants	0.235761	0.278	0.249	8.62403e-06	0.119481	0.852	0.879	1.0754e-05
c1	NK/cytoxic T lymphocytes	Lgals9	Ptprc	8.57507e-05	0	LGALS9_CD45	Lgals9 - Cd45	GALECTIN	Secreted Signaling	PMID: 30120235	mutants	0.164552	0.492	0.435	2.64282e-06	-0.129853	0.919	0.958	4.66305e-22
c5	NK/cytoxic T lymphocytes	Lgals9	Ptprc	0.000155371	0	LGALS9_CD45	Lgals9 - Cd45	GALECTIN	Secreted Signaling	PMID: 30120235	mutants	0.754777	0.79	0.111	1.00683e-10	-0.129853	0.919	0.958	4.66305e-22
dendritic cells	NK/cytoxic T lymphocytes	Lgals9	Ptprc	5.45916e-05	0	LGALS9_CD45	Lgals9 - Cd45	GALECTIN	Secreted Signaling	PMID: 30120235	mutants	0.201749	0.302	0.185	7.34698e-06	-0.129853	0.919	0.958	4.66305e-22
luminal	NK/cytoxic T lymphocytes	Lgals9	Ptprc	0.000318829	0	LGALS9_CD45	Lgals9 - Cd45	GALECTIN	Secreted Signaling	PMID: 30120235	mutants	0.368179	0.396	0.031	0	-0.129853	0.919	0.958	4.66305e-22
monocytes/macrophages	NK/cytoxic T lymphocytes	Lgals9	Ptprc	0.00083245	0	LGALS9_CD45	Lgals9 - Cd45	GALECTIN	Secreted Signaling	PMID: 30120235	mutants	0.235761	0.278	0.249	8.62403e-06	-0.129853	0.919	0.958	4.66305e-22
c1	Treg	Lgals9	Ptprc	6.6142e-06	0	LGALS9_CD45	Lgals9 - Cd45	GALECTIN	Secreted Signaling	PMID: 30120235	mutants	0.164552	0.492	0.435	2.64282e-06	#N/A	#N/A	#N/A	#N/A
c5	Treg	Lgals9	Ptprc	1.21635e-05	0	LGALS9_CD45	Lgals9 - Cd45	GALECTIN	Secreted Signaling	PMID: 30120235	mutants	0.754777	0.79	0.111	1.00683e-10	#N/A	#N/A	#N/A	#N/A
dendritic cells	Treg	Lgals9	Ptprc	4.19787e-06	0	LGALS9_CD45	Lgals9 - Cd45	GALECTIN	Secreted Signaling	PMID: 30120235	mutants	0.201749	0.302	0.185	7.34698e-06	#N/A	#N/A	#N/A	#N/A
luminal	Treg	Lgals9	Ptprc	2.45035e-05	0	LGALS9_CD45	Lgals9 - Cd45	GALECTIN	Secreted Signaling	PMID: 30120235	mutants	0.368179	0.396	0.031	0	#N/A	#N/A	#N/A	#N/A
monocytes/macrophages	Treg	Lgals9	Ptprc	6.4125e-05	0	LGALS9_CD45	Lgals9 - Cd45	GALECTIN	Secreted Signaling	PMID: 30120235	mutants	0.235761	0.278	0.249	8.62403e-06	#N/A	#N/A	#N/A	#N/A
c1	dendritic cells	Lgals9	Ptprc	8.37622e-06	0	LGALS9_CD45	Lgals9 - Cd45	GALECTIN	Secreted Signaling	PMID: 30120235	mutants	0.164552	0.492	0.435	2.64282e-06	#N/A	#N/A	#N/A	#N/A
c5	dendritic cells	Lgals9	Ptprc	1.53573e-05	0	LGALS9_CD45	Lgals9 - Cd45	GALECTIN	Secreted Signaling	PMID: 30120235	mutants	0.754777	0.79	0.111	1.00683e-10	#N/A	#N/A	#N/A	#N/A
dendritic cells	dendritic cells	Lgals9	Ptprc	5.31949e-06	0	LGALS9_CD45	Lgals9 - Cd45	GALECTIN	Secreted Signaling	PMID: 30120235	mutants	0.201749	0.302	0.185	7.34698e-06	#N/A	#N/A	#N/A	#N/A
luminal	dendritic cells	Lgals9	Ptprc	3.10539e-05	0	LGALS9_CD45	Lgals9 - Cd45	GALECTIN	Secreted Signaling	PMID: 30120235	mutants	0.368179	0.396	0.031	0	#N/A	#N/A	#N/A	#N/A
monocytes/macrophages	dendritic cells	Lgals9	Ptprc	8.12294e-05	0	LGALS9_CD45	Lgals9 - Cd45	GALECTIN	Secreted Signaling	PMID: 30120235	mutants	0.235761	0.278	0.249	8.62403e-06	#N/A	#N/A	#N/A	#N/A
c1	monocytes/macrophages	Lgals9	Ptprc	6.10731e-05	0	LGALS9_CD45	Lgals9 - Cd45	GALECTIN	Secreted Signaling	PMID: 30120235	mutants	0.164552	0.492	0.435	2.64282e-06	-0.600906	0.575	0.774	6.47858e-78
c5	monocytes/macrophages	Lgals9	Ptprc	0.00011282	0	LGALS9_CD45	Lgals9 - Cd45	GALECTIN	Secreted Signaling	PMID: 30120235	mutants	0.754777	0.79	0.111	1.00683e-10	-0.600906	0.575	0.774	6.47858e-78
dendritic cells	monocytes/macrophages	Lgals9	Ptprc	3.87258e-05	0	LGALS9_CD45	Lgals9 - Cd45	GALECTIN	Secreted Signaling	PMID: 30120235	mutants	0.201749	0.302	0.185	7.34698e-06	-0.600906	0.575	0.774	6.47858e-78
luminal	monocytes/macrophages	Lgals9	Ptprc	0.000226011	0	LGALS9_CD45	Lgals9 - Cd45	GALECTIN	Secreted Signaling	PMID: 30120235	mutants	0.368179	0.396	0.031	0	-0.600906	0.575	0.774	6.47858e-78
monocytes/macrophages	monocytes/macrophages	Lgals9	Ptprc	0.000591873	0	LGALS9_CD45	Lgals9 - Cd45	GALECTIN	Secreted Signaling	PMID: 30120235	mutants	0.235761	0.278	0.249	8.62403e-06	-0.600906	0.575	0.774	6.47858e-78
c1	B cells	Lgals9	Ighm	2.90703e-06	0	LGALS9_IGHM	Lgals9 - Ighm	GALECTIN	Secreted Signaling	PMID: 30120235	mutants	0.164552	0.492	0.435	2.64282e-06	-0.464506	0.737	0.846	0.812416
c5	B cells	Lgals9	Ighm	5.27888e-06	0	LGALS9_IGHM	Lgals9 - Ighm	GALECTIN	Secreted Signaling	PMID: 30120235	mutants	0.754777	0.79	0.111	1.00683e-10	-0.464506	0.737	0.846	0.812416
dendritic cells	B cells	Lgals9	Ighm	1.84985e-06	0	LGALS9_IGHM	Lgals9 - Ighm	GALECTIN	Secreted Signaling	PMID: 30120235	mutants	0.201749	0.302	0.185	7.34698e-06	-0.464506	0.737	0.846	0.812416
luminal	B cells	Lgals9	Ighm	1.08027e-05	0	LGALS9_IGHM	Lgals9 - Ighm	GALECTIN	Secreted Signaling	PMID: 30120235	mutants	0.368179	0.396	0.031	0	-0.464506	0.737	0.846	0.812416
monocytes/macrophages	B cells	Lgals9	Ighm	2.82153e-05	0	LGALS9_IGHM	Lgals9 - Ighm	GALECTIN	Secreted Signaling	PMID: 30120235	mutants	0.235761	0.278	0.249	8.62403e-06	-0.464506	0.737	0.846	0.812416
c1	dendritic cells	Lgals9	Ighm	6.65858e-07	0	LGALS9_IGHM	Lgals9 - Ighm	GALECTIN	Secreted Signaling	PMID: 30120235	mutants	0.164552	0.492	0.435	2.64282e-06	0.106655	0.266	0.238	0.155373
c5	dendritic cells	Lgals9	Ighm	1.24656e-06	0	LGALS9_IGHM	Lgals9 - Ighm	GALECTIN	Secreted Signaling	PMID: 30120235	mutants	0.754777	0.79	0.111	1.00683e-10	0.106655	0.266	0.238	0.155373
dendritic cells	dendritic cells	Lgals9	Ighm	4.21075e-07	0	LGALS9_IGHM	Lgals9 - Ighm	GALECTIN	Secreted Signaling	PMID: 30120235	mutants	0.201749	0.302	0.185	7.34698e-06	0.106655	0.266	0.238	0.155373
luminal	dendritic cells	Lgals9	Ighm	2.45631e-06	0	LGALS9_IGHM	Lgals9 - Ighm	GALECTIN	Secreted Signaling	PMID: 30120235	mutants	0.368179	0.396	0.031	0	0.106655	0.266	0.238	0.155373
monocytes/macrophages	dendritic cells	Lgals9	Ighm	6.44552e-06	0	LGALS9_IGHM	Lgals9 - Ighm	GALECTIN	Secreted Signaling	PMID: 30120235	mutants	0.235761	0.278	0.249	8.62403e-06	0.106655	0.266	0.238	0.155373
c1	basal	Pros1	Axl	3.82904e-06	0	PROS1_AXL	Pros1 - Axl	PROS	Secreted Signaling	PMID: 29531161	mutants	0.13445	0.502	0.485	0.0015177	#N/A	#N/A	#N/A	#N/A
c5	basal	Pros1	Axl	3.58677e-06	0	PROS1_AXL	Pros1 - Axl	PROS	Secreted Signaling	PMID: 29531161	mutants	0.625102	0.815	0.111	2.15805e-10	#N/A	#N/A	#N/A	#N/A
c1	c0	Pros1	Axl	1.30382e-06	0	PROS1_AXL	Pros1 - Axl	PROS	Secreted Signaling	PMID: 29531161	mutants	0.13445	0.502	0.485	0.0015177	#N/A	#N/A	#N/A	#N/A
c5	c0	Pros1	Axl	1.2207e-06	0	PROS1_AXL	Pros1 - Axl	PROS	Secreted Signaling	PMID: 29531161	mutants	0.625102	0.815	0.111	2.15805e-10	#N/A	#N/A	#N/A	#N/A
c1	c1	Pros1	Axl	5.27578e-06	0	PROS1_AXL	Pros1 - Axl	PROS	Secreted Signaling	PMID: 29531161	mutants	0.13445	0.502	0.485	0.0015177	-0.431743	0.548	0.718	3.2226e-34
c5	c1	Pros1	Axl	4.92664e-06	0	PROS1_AXL	Pros1 - Axl	PROS	Secreted Signaling	PMID: 29531161	mutants	0.625102	0.815	0.111	2.15805e-10	-0.431743	0.548	0.718	3.2226e-34
c1	c3	Pros1	Axl	2.61878e-06	0	PROS1_AXL	Pros1 - Axl	PROS	Secreted Signaling	PMID: 29531161	mutants	0.13445	0.502	0.485	0.0015177	#N/A	#N/A	#N/A	#N/A
c5	c3	Pros1	Axl	2.44418e-06	0	PROS1_AXL	Pros1 - Axl	PROS	Secreted Signaling	PMID: 29531161	mutants	0.625102	0.815	0.111	2.15805e-10	#N/A	#N/A	#N/A	#N/A
c1	c4	Pros1	Axl	6.13223e-07	0	PROS1_AXL	Pros1 - Axl	PROS	Secreted Signaling	PMID: 29531161	mutants	0.13445	0.502	0.485	0.0015177	0.173539	0.369	0.334	0.0314023
c5	c4	Pros1	Axl	5.73944e-07	0	PROS1_AXL	Pros1 - Axl	PROS	Secreted Signaling	PMID: 29531161	mutants	0.625102	0.815	0.111	2.15805e-10	0.173539	0.369	0.334	0.0314023
c1	c5	Pros1	Axl	5.21232e-06	0	PROS1_AXL	Pros1 - Axl	PROS	Secreted Signaling	PMID: 29531161	mutants	0.13445	0.502	0.485	0.0015177	0.596303	0.908	0.185	1.19827e-08
c5	c5	Pros1	Axl	4.85578e-06	0	PROS1_AXL	Pros1 - Axl	PROS	Secreted Signaling	PMID: 29531161	mutants	0.625102	0.815	0.111	2.15805e-10	0.596303	0.908	0.185	1.19827e-08
c1	c6	Pros1	Axl	6.80024e-07	0	PROS1_AXL	Pros1 - Axl	PROS	Secreted Signaling	PMID: 29531161	mutants	0.13445	0.502	0.485	0.0015177	-0.275217	0.473	0.627	2.78879e-06
c5	c6	Pros1	Axl	6.36892e-07	0	PROS1_AXL	Pros1 - Axl	PROS	Secreted Signaling	PMID: 29531161	mutants	0.625102	0.815	0.111	2.15805e-10	-0.275217	0.473	0.627	2.78879e-06
c1	c7	Pros1	Axl	1.6007e-06	0	PROS1_AXL	Pros1 - Axl	PROS	Secreted Signaling	PMID: 29531161	mutants	0.13445	0.502	0.485	0.0015177	-0.60214	0.638	0.571	0.179408
c5	c7	Pros1	Axl	1.49689e-06	0	PROS1_AXL	Pros1 - Axl	PROS	Secreted Signaling	PMID: 29531161	mutants	0.625102	0.815	0.111	2.15805e-10	-0.60214	0.638	0.571	0.179408
c3	c5	Rarres2	Cmklr1	1.01094e-06	0	RARRES2_CMKLR1	Rarres2 - Cmklr1	CHEMERIN	Secreted Signaling	PMID: 24671882	mutants	0.155595	0.949	0.944	0.00104159	0.117441	0.301	0.074	0.0174767
c4	c5	Rarres2	Cmklr1	4.34564e-07	0	RARRES2_CMKLR1	Rarres2 - Cmklr1	CHEMERIN	Secreted Signaling	PMID: 24671882	mutants	0.102302	0.845	0.871	0.443908	0.117441	0.301	0.074	0.0174767
c5	c5	Rarres2	Cmklr1	4.94172e-07	0	RARRES2_CMKLR1	Rarres2 - Cmklr1	CHEMERIN	Secreted Signaling	PMID: 24671882	mutants	0.664527	0.793	0.148	1.34914e-07	0.117441	0.301	0.074	0.0174767
c1	dendritic cells	Lgals9	Havcr2	1.66413e-06	0	LGALS9_HAVCR2	Lgals9 - Havcr2	GALECTIN	Secreted Signaling	PMID: 27192565	mutants	0.164552	0.492	0.435	2.64282e-06	-0.118267	0.447	0.566	0.00303194
c5	dendritic cells	Lgals9	Havcr2	3.10696e-06	0	LGALS9_HAVCR2	Lgals9 - Havcr2	GALECTIN	Secreted Signaling	PMID: 27192565	mutants	0.754777	0.79	0.111	1.00683e-10	-0.118267	0.447	0.566	0.00303194
dendritic cells	dendritic cells	Lgals9	Havcr2	1.05294e-06	0	LGALS9_HAVCR2	Lgals9 - Havcr2	GALECTIN	Secreted Signaling	PMID: 27192565	mutants	0.201749	0.302	0.185	7.34698e-06	-0.118267	0.447	0.566	0.00303194
luminal	dendritic cells	Lgals9	Havcr2	6.14285e-06	0	LGALS9_HAVCR2	Lgals9 - Havcr2	GALECTIN	Secreted Signaling	PMID: 27192565	mutants	0.368179	0.396	0.031	0	-0.118267	0.447	0.566	0.00303194
monocytes/macrophages	dendritic cells	Lgals9	Havcr2	1.61126e-05	0	LGALS9_HAVCR2	Lgals9 - Havcr2	GALECTIN	Secreted Signaling	PMID: 27192565	mutants	0.235761	0.278	0.249	8.62403e-06	-0.118267	0.447	0.566	0.00303194
c5	B cells	Lgals9	Cd44	5.3435e-07	0	LGALS9_CD44	Lgals9 - Cd44	GALECTIN	Secreted Signaling	PMID: 25065622	mutants	0.754777	0.79	0.111	1.00683e-10	#N/A	#N/A	#N/A	#N/A
c1	CD4+ T lymphocytes	Lgals9	Cd44	2.87205e-06	0	LGALS9_CD44	Lgals9 - Cd44	GALECTIN	Secreted Signaling	PMID: 25065622	mutants	0.164552	0.492	0.435	2.64282e-06	0.422126	0.435	0.266	6.02737e-21
c5	CD4+ T lymphocytes	Lgals9	Cd44	5.35379e-06	0	LGALS9_CD44	Lgals9 - Cd44	GALECTIN	Secreted Signaling	PMID: 25065622	mutants	0.754777	0.79	0.111	1.00683e-10	0.422126	0.435	0.266	6.02737e-21
dendritic cells	CD4+ T lymphocytes	Lgals9	Cd44	1.8178e-06	0	LGALS9_CD44	Lgals9 - Cd44	GALECTIN	Secreted Signaling	PMID: 25065622	mutants	0.201749	0.302	0.185	7.34698e-06	0.422126	0.435	0.266	6.02737e-21
luminal	CD4+ T lymphocytes	Lgals9	Cd44	1.06056e-05	0	LGALS9_CD44	Lgals9 - Cd44	GALECTIN	Secreted Signaling	PMID: 25065622	mutants	0.368179	0.396	0.031	0	0.422126	0.435	0.266	6.02737e-21
monocytes/macrophages	CD4+ T lymphocytes	Lgals9	Cd44	2.78118e-05	0	LGALS9_CD44	Lgals9 - Cd44	GALECTIN	Secreted Signaling	PMID: 25065622	mutants	0.235761	0.278	0.249	8.62403e-06	0.422126	0.435	0.266	6.02737e-21
c1	NK/cytoxic T lymphocytes	Lgals9	Cd44	7.76159e-06	0.01	LGALS9_CD44	Lgals9 - Cd44	GALECTIN	Secreted Signaling	PMID: 25065622	mutants	0.164552	0.492	0.435	2.64282e-06	#N/A	#N/A	#N/A	#N/A
c5	NK/cytoxic T lymphocytes	Lgals9	Cd44	1.4511e-05	0	LGALS9_CD44	Lgals9 - Cd44	GALECTIN	Secreted Signaling	PMID: 25065622	mutants	0.754777	0.79	0.111	1.00683e-10	#N/A	#N/A	#N/A	#N/A
monocytes/macrophages	NK/cytoxic T lymphocytes	Lgals9	Cd44	7.51411e-05	0	LGALS9_CD44	Lgals9 - Cd44	GALECTIN	Secreted Signaling	PMID: 25065622	mutants	0.235761	0.278	0.249	8.62403e-06	#N/A	#N/A	#N/A	#N/A
c1	Treg	Lgals9	Cd44	5.71647e-06	0	LGALS9_CD44	Lgals9 - Cd44	GALECTIN	Secreted Signaling	PMID: 25065622	mutants	0.164552	0.492	0.435	2.64282e-06	0.121992	0.612	0.653	0.125501
c5	Treg	Lgals9	Cd44	1.05404e-05	0	LGALS9_CD44	Lgals9 - Cd44	GALECTIN	Secreted Signaling	PMID: 25065622	mutants	0.754777	0.79	0.111	1.00683e-10	0.121992	0.612	0.653	0.125501
dendritic cells	Treg	Lgals9	Cd44	3.62613e-06	0	LGALS9_CD44	Lgals9 - Cd44	GALECTIN	Secreted Signaling	PMID: 25065622	mutants	0.201749	0.302	0.185	7.34698e-06	0.121992	0.612	0.653	0.125501
luminal	Treg	Lgals9	Cd44	2.11642e-05	0	LGALS9_CD44	Lgals9 - Cd44	GALECTIN	Secreted Signaling	PMID: 25065622	mutants	0.368179	0.396	0.031	0	0.121992	0.612	0.653	0.125501
monocytes/macrophages	Treg	Lgals9	Cd44	5.54086e-05	0	LGALS9_CD44	Lgals9 - Cd44	GALECTIN	Secreted Signaling	PMID: 25065622	mutants	0.235761	0.278	0.249	8.62403e-06	0.121992	0.612	0.653	0.125501
c1	basal	Lgals9	Cd44	4.21346e-06	0	LGALS9_CD44	Lgals9 - Cd44	GALECTIN	Secreted Signaling	PMID: 25065622	mutants	0.164552	0.492	0.435	2.64282e-06	0.324946	0.433	0.278	1.44534e-58
c5	basal	Lgals9	Cd44	7.87378e-06	0	LGALS9_CD44	Lgals9 - Cd44	GALECTIN	Secreted Signaling	PMID: 25065622	mutants	0.754777	0.79	0.111	1.00683e-10	0.324946	0.433	0.278	1.44534e-58
monocytes/macrophages	basal	Lgals9	Cd44	4.07928e-05	0	LGALS9_CD44	Lgals9 - Cd44	GALECTIN	Secreted Signaling	PMID: 25065622	mutants	0.235761	0.278	0.249	8.62403e-06	0.324946	0.433	0.278	1.44534e-58
c1	c0	Lgals9	Cd44	7.38109e-07	0.03	LGALS9_CD44	Lgals9 - Cd44	GALECTIN	Secreted Signaling	PMID: 25065622	mutants	0.164552	0.492	0.435	2.64282e-06	#N/A	#N/A	#N/A	#N/A
c5	c0	Lgals9	Cd44	1.38018e-06	0	LGALS9_CD44	Lgals9 - Cd44	GALECTIN	Secreted Signaling	PMID: 25065622	mutants	0.754777	0.79	0.111	1.00683e-10	#N/A	#N/A	#N/A	#N/A
c1	c1	Lgals9	Cd44	1.68617e-06	0	LGALS9_CD44	Lgals9 - Cd44	GALECTIN	Secreted Signaling	PMID: 25065622	mutants	0.164552	0.492	0.435	2.64282e-06	-0.306978	0.479	0.587	1.24742e-13
c5	c1	Lgals9	Cd44	3.14687e-06	0	LGALS9_CD44	Lgals9 - Cd44	GALECTIN	Secreted Signaling	PMID: 25065622	mutants	0.754777	0.79	0.111	1.00683e-10	-0.306978	0.479	0.587	1.24742e-13
monocytes/macrophages	c1	Lgals9	Cd44	1.63266e-05	0	LGALS9_CD44	Lgals9 - Cd44	GALECTIN	Secreted Signaling	PMID: 25065622	mutants	0.235761	0.278	0.249	8.62403e-06	-0.306978	0.479	0.587	1.24742e-13
c1	c2	Lgals9	Cd44	2.08496e-07	0.01	LGALS9_CD44	Lgals9 - Cd44	GALECTIN	Secreted Signaling	PMID: 25065622	mutants	0.164552	0.492	0.435	2.64282e-06	0.284738	0.366	0.314	0.242138
c5	c2	Lgals9	Cd44	3.89207e-07	0	LGALS9_CD44	Lgals9 - Cd44	GALECTIN	Secreted Signaling	PMID: 25065622	mutants	0.754777	0.79	0.111	1.00683e-10	0.284738	0.366	0.314	0.242138
c5	c3	Lgals9	Cd44	6.51144e-07	0	LGALS9_CD44	Lgals9 - Cd44	GALECTIN	Secreted Signaling	PMID: 25065622	mutants	0.754777	0.79	0.111	1.00683e-10	#N/A	#N/A	#N/A	#N/A
c1	c5	Lgals9	Cd44	3.56165e-06	0	LGALS9_CD44	Lgals9 - Cd44	GALECTIN	Secreted Signaling	PMID: 25065622	mutants	0.164552	0.492	0.435	2.64282e-06	-0.303861	0.847	0.259	0.000268872
c5	c5	Lgals9	Cd44	6.56829e-06	0	LGALS9_CD44	Lgals9 - Cd44	GALECTIN	Secreted Signaling	PMID: 25065622	mutants	0.754777	0.79	0.111	1.00683e-10	-0.303861	0.847	0.259	0.000268872
dendritic cells	c5	Lgals9	Cd44	2.25919e-06	0	LGALS9_CD44	Lgals9 - Cd44	GALECTIN	Secreted Signaling	PMID: 25065622	mutants	0.201749	0.302	0.185	7.34698e-06	-0.303861	0.847	0.259	0.000268872
luminal	c5	Lgals9	Cd44	1.31859e-05	0	LGALS9_CD44	Lgals9 - Cd44	GALECTIN	Secreted Signaling	PMID: 25065622	mutants	0.368179	0.396	0.031	0	-0.303861	0.847	0.259	0.000268872
monocytes/macrophages	c5	Lgals9	Cd44	3.45219e-05	0	LGALS9_CD44	Lgals9 - Cd44	GALECTIN	Secreted Signaling	PMID: 25065622	mutants	0.235761	0.278	0.249	8.62403e-06	-0.303861	0.847	0.259	0.000268872
c1	c6	Lgals9	Cd44	2.45984e-06	0	LGALS9_CD44	Lgals9 - Cd44	GALECTIN	Secreted Signaling	PMID: 25065622	mutants	0.164552	0.492	0.435	2.64282e-06	-0.564742	0.768	0.755	0.000165332
c5	c6	Lgals9	Cd44	4.54817e-06	0	LGALS9_CD44	Lgals9 - Cd44	GALECTIN	Secreted Signaling	PMID: 25065622	mutants	0.754777	0.79	0.111	1.00683e-10	-0.564742	0.768	0.755	0.000165332
dendritic cells	c6	Lgals9	Cd44	1.55948e-06	0	LGALS9_CD44	Lgals9 - Cd44	GALECTIN	Secreted Signaling	PMID: 25065622	mutants	0.201749	0.302	0.185	7.34698e-06	-0.564742	0.768	0.755	0.000165332
luminal	c6	Lgals9	Cd44	9.1011e-06	0	LGALS9_CD44	Lgals9 - Cd44	GALECTIN	Secreted Signaling	PMID: 25065622	mutants	0.368179	0.396	0.031	0	-0.564742	0.768	0.755	0.000165332
monocytes/macrophages	c6	Lgals9	Cd44	2.3837e-05	0	LGALS9_CD44	Lgals9 - Cd44	GALECTIN	Secreted Signaling	PMID: 25065622	mutants	0.235761	0.278	0.249	8.62403e-06	-0.564742	0.768	0.755	0.000165332
c1	c7	Lgals9	Cd44	1.65222e-06	0	LGALS9_CD44	Lgals9 - Cd44	GALECTIN	Secreted Signaling	PMID: 25065622	mutants	0.164552	0.492	0.435	2.64282e-06	-0.531687	0.72	0.571	0.576897
c5	c7	Lgals9	Cd44	3.06733e-06	0	LGALS9_CD44	Lgals9 - Cd44	GALECTIN	Secreted Signaling	PMID: 25065622	mutants	0.754777	0.79	0.111	1.00683e-10	-0.531687	0.72	0.571	0.576897
dendritic cells	c7	Lgals9	Cd44	1.0466e-06	0	LGALS9_CD44	Lgals9 - Cd44	GALECTIN	Secreted Signaling	PMID: 25065622	mutants	0.201749	0.302	0.185	7.34698e-06	-0.531687	0.72	0.571	0.576897
luminal	c7	Lgals9	Cd44	6.10709e-06	0	LGALS9_CD44	Lgals9 - Cd44	GALECTIN	Secreted Signaling	PMID: 25065622	mutants	0.368179	0.396	0.031	0	-0.531687	0.72	0.571	0.576897
monocytes/macrophages	c7	Lgals9	Cd44	1.60052e-05	0	LGALS9_CD44	Lgals9 - Cd44	GALECTIN	Secreted Signaling	PMID: 25065622	mutants	0.235761	0.278	0.249	8.62403e-06	-0.531687	0.72	0.571	0.576897
c1	dendritic cells	Lgals9	Cd44	5.904e-06	0	LGALS9_CD44	Lgals9 - Cd44	GALECTIN	Secreted Signaling	PMID: 25065622	mutants	0.164552	0.492	0.435	2.64282e-06	-0.267164	0.738	0.845	0.00014548
c5	dendritic cells	Lgals9	Cd44	1.08968e-05	0	LGALS9_CD44	Lgals9 - Cd44	GALECTIN	Secreted Signaling	PMID: 25065622	mutants	0.754777	0.79	0.111	1.00683e-10	-0.267164	0.738	0.845	0.00014548
dendritic cells	dendritic cells	Lgals9	Cd44	3.74434e-06	0	LGALS9_CD44	Lgals9 - Cd44	GALECTIN	Secreted Signaling	PMID: 25065622	mutants	0.201749	0.302	0.185	7.34698e-06	-0.267164	0.738	0.845	0.00014548
luminal	dendritic cells	Lgals9	Cd44	2.18534e-05	0	LGALS9_CD44	Lgals9 - Cd44	GALECTIN	Secreted Signaling	PMID: 25065622	mutants	0.368179	0.396	0.031	0	-0.267164	0.738	0.845	0.00014548
monocytes/macrophages	dendritic cells	Lgals9	Cd44	5.72214e-05	0	LGALS9_CD44	Lgals9 - Cd44	GALECTIN	Secreted Signaling	PMID: 25065622	mutants	0.235761	0.278	0.249	8.62403e-06	-0.267164	0.738	0.845	0.00014548
c1	luminal	Lgals9	Cd44	2.1905e-05	0	LGALS9_CD44	Lgals9 - Cd44	GALECTIN	Secreted Signaling	PMID: 25065622	mutants	0.164552	0.492	0.435	2.64282e-06	0.926805	0.57	0.059	0
c5	luminal	Lgals9	Cd44	4.07153e-05	0	LGALS9_CD44	Lgals9 - Cd44	GALECTIN	Secreted Signaling	PMID: 25065622	mutants	0.754777	0.79	0.111	1.00683e-10	0.926805	0.57	0.059	0
dendritic cells	luminal	Lgals9	Cd44	1.38724e-05	0	LGALS9_CD44	Lgals9 - Cd44	GALECTIN	Secreted Signaling	PMID: 25065622	mutants	0.201749	0.302	0.185	7.34698e-06	0.926805	0.57	0.059	0
luminal	luminal	Lgals9	Cd44	8.0944e-05	0	LGALS9_CD44	Lgals9 - Cd44	GALECTIN	Secreted Signaling	PMID: 25065622	mutants	0.368179	0.396	0.031	0	0.926805	0.57	0.059	0
monocytes/macrophages	luminal	Lgals9	Cd44	0.000212173	0	LGALS9_CD44	Lgals9 - Cd44	GALECTIN	Secreted Signaling	PMID: 25065622	mutants	0.235761	0.278	0.249	8.62403e-06	0.926805	0.57	0.059	0
c1	monocytes/macrophages	Lgals9	Cd44	2.38088e-05	0	LGALS9_CD44	Lgals9 - Cd44	GALECTIN	Secreted Signaling	PMID: 25065622	mutants	0.164552	0.492	0.435	2.64282e-06	-0.570571	0.449	0.681	1.00123e-76
c5	monocytes/macrophages	Lgals9	Cd44	4.43897e-05	0	LGALS9_CD44	Lgals9 - Cd44	GALECTIN	Secreted Signaling	PMID: 25065622	mutants	0.754777	0.79	0.111	1.00683e-10	-0.570571	0.449	0.681	1.00123e-76
dendritic cells	monocytes/macrophages	Lgals9	Cd44	1.50687e-05	0	LGALS9_CD44	Lgals9 - Cd44	GALECTIN	Secreted Signaling	PMID: 25065622	mutants	0.201749	0.302	0.185	7.34698e-06	-0.570571	0.449	0.681	1.00123e-76
luminal	monocytes/macrophages	Lgals9	Cd44	8.79149e-05	0	LGALS9_CD44	Lgals9 - Cd44	GALECTIN	Secreted Signaling	PMID: 25065622	mutants	0.368179	0.396	0.031	0	-0.570571	0.449	0.681	1.00123e-76
monocytes/macrophages	monocytes/macrophages	Lgals9	Cd44	0.000230552	0	LGALS9_CD44	Lgals9 - Cd44	GALECTIN	Secreted Signaling	PMID: 25065622	mutants	0.235761	0.278	0.249	8.62403e-06	-0.570571	0.449	0.681	1.00123e-76
c0	NK/cytoxic T lymphocytes	Col1a1	ITGA1_ITGB1	7.82826e-05	0	COL1A1_ITGA1_ITGB1	Col1a1 - (Itga1+Itgb1)	COLLAGEN	ECM-Receptor	KEGG: mmu04512	mutants	1.40606	0.724	0.382	8.09368e-41	-0.154109	0.577	0.674	2.33817e-22
c1	NK/cytoxic T lymphocytes	Col1a1	ITGA1_ITGB1	0.000215481	0	COL1A1_ITGA1_ITGB1	Col1a1 - (Itga1+Itgb1)	COLLAGEN	ECM-Receptor	KEGG: mmu04512	mutants	2.07036	0.871	0.72	1.89321e-156	-0.154109	0.577	0.674	2.33817e-22
c2	NK/cytoxic T lymphocytes	Col1a1	ITGA1_ITGB1	1.47125e-05	0	COL1A1_ITGA1_ITGB1	Col1a1 - (Itga1+Itgb1)	COLLAGEN	ECM-Receptor	KEGG: mmu04512	mutants	1.39334	0.698	0.6	3.65007e-06	-0.154109	0.577	0.674	2.33817e-22
c4	NK/cytoxic T lymphocytes	Col1a1	ITGA1_ITGB1	4.09408e-05	0	COL1A1_ITGA1_ITGB1	Col1a1 - (Itga1+Itgb1)	COLLAGEN	ECM-Receptor	KEGG: mmu04512	mutants	0.490051	0.893	0.884	1.88494e-11	-0.154109	0.577	0.674	2.33817e-22
c5	NK/cytoxic T lymphocytes	Col1a1	ITGA1_ITGB1	0.000183938	0	COL1A1_ITGA1_ITGB1	Col1a1 - (Itga1+Itgb1)	COLLAGEN	ECM-Receptor	KEGG: mmu04512	mutants	0.558643	0.994	0.889	0.000421722	-0.154109	0.577	0.674	2.33817e-22
c6	NK/cytoxic T lymphocytes	Col1a1	ITGA1_ITGB1	8.23755e-05	0	COL1A1_ITGA1_ITGB1	Col1a1 - (Itga1+Itgb1)	COLLAGEN	ECM-Receptor	KEGG: mmu04512	mutants	0.685212	0.984	0.882	1.4447e-14	-0.154109	0.577	0.674	2.33817e-22
c7	NK/cytoxic T lymphocytes	Col1a1	ITGA1_ITGB1	0.000130615	0	COL1A1_ITGA1_ITGB1	Col1a1 - (Itga1+Itgb1)	COLLAGEN	ECM-Receptor	KEGG: mmu04512	mutants	1.27489	1	0.714	0.00153652	-0.154109	0.577	0.674	2.33817e-22
c0	c0	Col1a1	ITGA1_ITGB1	1.28344e-05	0	COL1A1_ITGA1_ITGB1	Col1a1 - (Itga1+Itgb1)	COLLAGEN	ECM-Receptor	KEGG: mmu04512	mutants	1.40606	0.724	0.382	8.09368e-41	-0.258376	0.6915	0.715	0.0120143
c1	c0	Col1a1	ITGA1_ITGB1	3.48448e-05	0	COL1A1_ITGA1_ITGB1	Col1a1 - (Itga1+Itgb1)	COLLAGEN	ECM-Receptor	KEGG: mmu04512	mutants	2.07036	0.871	0.72	1.89321e-156	-0.258376	0.6915	0.715	0.0120143
c2	c0	Col1a1	ITGA1_ITGB1	2.41078e-06	0	COL1A1_ITGA1_ITGB1	Col1a1 - (Itga1+Itgb1)	COLLAGEN	ECM-Receptor	KEGG: mmu04512	mutants	1.39334	0.698	0.6	3.65007e-06	-0.258376	0.6915	0.715	0.0120143
c4	c0	Col1a1	ITGA1_ITGB1	6.67676e-06	0	COL1A1_ITGA1_ITGB1	Col1a1 - (Itga1+Itgb1)	COLLAGEN	ECM-Receptor	KEGG: mmu04512	mutants	0.490051	0.893	0.884	1.88494e-11	-0.258376	0.6915	0.715	0.0120143
c5	c0	Col1a1	ITGA1_ITGB1	2.94292e-05	0	COL1A1_ITGA1_ITGB1	Col1a1 - (Itga1+Itgb1)	COLLAGEN	ECM-Receptor	KEGG: mmu04512	mutants	0.558643	0.994	0.889	0.000421722	-0.258376	0.6915	0.715	0.0120143
c6	c0	Col1a1	ITGA1_ITGB1	1.34098e-05	0	COL1A1_ITGA1_ITGB1	Col1a1 - (Itga1+Itgb1)	COLLAGEN	ECM-Receptor	KEGG: mmu04512	mutants	0.685212	0.984	0.882	1.4447e-14	-0.258376	0.6915	0.715	0.0120143
c7	c0	Col1a1	ITGA1_ITGB1	2.09587e-05	0	COL1A1_ITGA1_ITGB1	Col1a1 - (Itga1+Itgb1)	COLLAGEN	ECM-Receptor	KEGG: mmu04512	mutants	1.27489	1	0.714	0.00153652	-0.258376	0.6915	0.715	0.0120143
c0	c5	Col1a1	ITGA1_ITGB1	8.02658e-06	0	COL1A1_ITGA1_ITGB1	Col1a1 - (Itga1+Itgb1)	COLLAGEN	ECM-Receptor	KEGG: mmu04512	mutants	1.40606	0.724	0.382	8.09368e-41	0.312228	0.7275	0.148	1.83197e-05
c1	c5	Col1a1	ITGA1_ITGB1	2.20004e-05	0	COL1A1_ITGA1_ITGB1	Col1a1 - (Itga1+Itgb1)	COLLAGEN	ECM-Receptor	KEGG: mmu04512	mutants	2.07036	0.871	0.72	1.89321e-156	0.312228	0.7275	0.148	1.83197e-05
c2	c5	Col1a1	ITGA1_ITGB1	1.50827e-06	0	COL1A1_ITGA1_ITGB1	Col1a1 - (Itga1+Itgb1)	COLLAGEN	ECM-Receptor	KEGG: mmu04512	mutants	1.39334	0.698	0.6	3.65007e-06	0.312228	0.7275	0.148	1.83197e-05
c4	c5	Col1a1	ITGA1_ITGB1	4.19097e-06	0	COL1A1_ITGA1_ITGB1	Col1a1 - (Itga1+Itgb1)	COLLAGEN	ECM-Receptor	KEGG: mmu04512	mutants	0.490051	0.893	0.884	1.88494e-11	0.312228	0.7275	0.148	1.83197e-05
c5	c5	Col1a1	ITGA1_ITGB1	1.87179e-05	0	COL1A1_ITGA1_ITGB1	Col1a1 - (Itga1+Itgb1)	COLLAGEN	ECM-Receptor	KEGG: mmu04512	mutants	0.558643	0.994	0.889	0.000421722	0.312228	0.7275	0.148	1.83197e-05
c6	c5	Col1a1	ITGA1_ITGB1	8.4278e-06	0	COL1A1_ITGA1_ITGB1	Col1a1 - (Itga1+Itgb1)	COLLAGEN	ECM-Receptor	KEGG: mmu04512	mutants	0.685212	0.984	0.882	1.4447e-14	0.312228	0.7275	0.148	1.83197e-05
c7	c5	Col1a1	ITGA1_ITGB1	1.33037e-05	0	COL1A1_ITGA1_ITGB1	Col1a1 - (Itga1+Itgb1)	COLLAGEN	ECM-Receptor	KEGG: mmu04512	mutants	1.27489	1	0.714	0.00153652	0.312228	0.7275	0.148	1.83197e-05
c0	c7	Col1a1	ITGA1_ITGB1	3.47159e-06	0	COL1A1_ITGA1_ITGB1	Col1a1 - (Itga1+Itgb1)	COLLAGEN	ECM-Receptor	KEGG: mmu04512	mutants	1.40606	0.724	0.382	8.09368e-41	-0.0753547	0.6075	0.4285	0.489336
c1	c7	Col1a1	ITGA1_ITGB1	9.62473e-06	0	COL1A1_ITGA1_ITGB1	Col1a1 - (Itga1+Itgb1)	COLLAGEN	ECM-Receptor	KEGG: mmu04512	mutants	2.07036	0.871	0.72	1.89321e-156	-0.0753547	0.6075	0.4285	0.489336
c2	c7	Col1a1	ITGA1_ITGB1	6.5264e-07	0	COL1A1_ITGA1_ITGB1	Col1a1 - (Itga1+Itgb1)	COLLAGEN	ECM-Receptor	KEGG: mmu04512	mutants	1.39334	0.698	0.6	3.65007e-06	-0.0753547	0.6075	0.4285	0.489336
c4	c7	Col1a1	ITGA1_ITGB1	1.82058e-06	0	COL1A1_ITGA1_ITGB1	Col1a1 - (Itga1+Itgb1)	COLLAGEN	ECM-Receptor	KEGG: mmu04512	mutants	0.490051	0.893	0.884	1.88494e-11	-0.0753547	0.6075	0.4285	0.489336
c5	c7	Col1a1	ITGA1_ITGB1	8.26233e-06	0	COL1A1_ITGA1_ITGB1	Col1a1 - (Itga1+Itgb1)	COLLAGEN	ECM-Receptor	KEGG: mmu04512	mutants	0.558643	0.994	0.889	0.000421722	-0.0753547	0.6075	0.4285	0.489336
c6	c7	Col1a1	ITGA1_ITGB1	3.66658e-06	0	COL1A1_ITGA1_ITGB1	Col1a1 - (Itga1+Itgb1)	COLLAGEN	ECM-Receptor	KEGG: mmu04512	mutants	0.685212	0.984	0.882	1.4447e-14	-0.0753547	0.6075	0.4285	0.489336
c7	c7	Col1a1	ITGA1_ITGB1	5.85798e-06	0	COL1A1_ITGA1_ITGB1	Col1a1 - (Itga1+Itgb1)	COLLAGEN	ECM-Receptor	KEGG: mmu04512	mutants	1.27489	1	0.714	0.00153652	-0.0753547	0.6075	0.4285	0.489336
c0	NK/cytoxic T lymphocytes	Col1a2	ITGA1_ITGB1	9.76331e-05	0	COL1A2_ITGA1_ITGB1	Col1a2 - (Itga1+Itgb1)	COLLAGEN	ECM-Receptor	KEGG: mmu04512	mutants	1.2209	0.831	0.583	3.73806e-41	-0.154109	0.577	0.674	2.33817e-22
c1	NK/cytoxic T lymphocytes	Col1a2	ITGA1_ITGB1	0.000243006	0	COL1A2_ITGA1_ITGB1	Col1a2 - (Itga1+Itgb1)	COLLAGEN	ECM-Receptor	KEGG: mmu04512	mutants	1.78219	0.93	0.87	1.70321e-153	-0.154109	0.577	0.674	2.33817e-22
c2	NK/cytoxic T lymphocytes	Col1a2	ITGA1_ITGB1	1.19208e-05	0	COL1A2_ITGA1_ITGB1	Col1a2 - (Itga1+Itgb1)	COLLAGEN	ECM-Receptor	KEGG: mmu04512	mutants	1.00042	0.615	0.438	2.17923e-05	-0.154109	0.577	0.674	2.33817e-22
c3	NK/cytoxic T lymphocytes	Col1a2	ITGA1_ITGB1	5.54731e-05	0	COL1A2_ITGA1_ITGB1	Col1a2 - (Itga1+Itgb1)	COLLAGEN	ECM-Receptor	KEGG: mmu04512	mutants	0.111064	0.893	0.859	0.341751	-0.154109	0.577	0.674	2.33817e-22
c4	NK/cytoxic T lymphocytes	Col1a2	ITGA1_ITGB1	4.95503e-05	0	COL1A2_ITGA1_ITGB1	Col1a2 - (Itga1+Itgb1)	COLLAGEN	ECM-Receptor	KEGG: mmu04512	mutants	0.483248	0.968	0.974	1.19074e-13	-0.154109	0.577	0.674	2.33817e-22
c5	NK/cytoxic T lymphocytes	Col1a2	ITGA1_ITGB1	0.000191575	0	COL1A2_ITGA1_ITGB1	Col1a2 - (Itga1+Itgb1)	COLLAGEN	ECM-Receptor	KEGG: mmu04512	mutants	1.00222	0.998	0.889	2.4256e-09	-0.154109	0.577	0.674	2.33817e-22
c6	NK/cytoxic T lymphocytes	Col1a2	ITGA1_ITGB1	9.48408e-05	0	COL1A2_ITGA1_ITGB1	Col1a2 - (Itga1+Itgb1)	COLLAGEN	ECM-Receptor	KEGG: mmu04512	mutants	0.741379	0.996	0.931	2.01743e-16	-0.154109	0.577	0.674	2.33817e-22
c7	NK/cytoxic T lymphocytes	Col1a2	ITGA1_ITGB1	0.000133274	0	COL1A2_ITGA1_ITGB1	Col1a2 - (Itga1+Itgb1)	COLLAGEN	ECM-Receptor	KEGG: mmu04512	mutants	1.53792	0.999	1	0.000203911	-0.154109	0.577	0.674	2.33817e-22
luminal	NK/cytoxic T lymphocytes	Col1a2	ITGA1_ITGB1	3.15219e-05	0	COL1A2_ITGA1_ITGB1	Col1a2 - (Itga1+Itgb1)	COLLAGEN	ECM-Receptor	KEGG: mmu04512	mutants	0.498597	0.306	0.005	0	-0.154109	0.577	0.674	2.33817e-22
c0	c0	Col1a2	ITGA1_ITGB1	1.5951e-05	0	COL1A2_ITGA1_ITGB1	Col1a2 - (Itga1+Itgb1)	COLLAGEN	ECM-Receptor	KEGG: mmu04512	mutants	1.2209	0.831	0.583	3.73806e-41	-0.258376	0.6915	0.715	0.0120143
c1	c0	Col1a2	ITGA1_ITGB1	3.91574e-05	0	COL1A2_ITGA1_ITGB1	Col1a2 - (Itga1+Itgb1)	COLLAGEN	ECM-Receptor	KEGG: mmu04512	mutants	1.78219	0.93	0.87	1.70321e-153	-0.258376	0.6915	0.715	0.0120143
c2	c0	Col1a2	ITGA1_ITGB1	1.9588e-06	0	COL1A2_ITGA1_ITGB1	Col1a2 - (Itga1+Itgb1)	COLLAGEN	ECM-Receptor	KEGG: mmu04512	mutants	1.00042	0.615	0.438	2.17923e-05	-0.258376	0.6915	0.715	0.0120143
c3	c0	Col1a2	ITGA1_ITGB1	9.07374e-06	0	COL1A2_ITGA1_ITGB1	Col1a2 - (Itga1+Itgb1)	COLLAGEN	ECM-Receptor	KEGG: mmu04512	mutants	0.111064	0.893	0.859	0.341751	-0.258376	0.6915	0.715	0.0120143
c4	c0	Col1a2	ITGA1_ITGB1	8.04804e-06	0	COL1A2_ITGA1_ITGB1	Col1a2 - (Itga1+Itgb1)	COLLAGEN	ECM-Receptor	KEGG: mmu04512	mutants	0.483248	0.968	0.974	1.19074e-13	-0.258376	0.6915	0.715	0.0120143
c5	c0	Col1a2	ITGA1_ITGB1	3.0603e-05	0	COL1A2_ITGA1_ITGB1	Col1a2 - (Itga1+Itgb1)	COLLAGEN	ECM-Receptor	KEGG: mmu04512	mutants	1.00222	0.998	0.889	2.4256e-09	-0.258376	0.6915	0.715	0.0120143
c6	c0	Col1a2	ITGA1_ITGB1	1.53897e-05	0	COL1A2_ITGA1_ITGB1	Col1a2 - (Itga1+Itgb1)	COLLAGEN	ECM-Receptor	KEGG: mmu04512	mutants	0.741379	0.996	0.931	2.01743e-16	-0.258376	0.6915	0.715	0.0120143
c7	c0	Col1a2	ITGA1_ITGB1	2.13701e-05	0	COL1A2_ITGA1_ITGB1	Col1a2 - (Itga1+Itgb1)	COLLAGEN	ECM-Receptor	KEGG: mmu04512	mutants	1.53792	0.999	1	0.000203911	-0.258376	0.6915	0.715	0.0120143
luminal	c0	Col1a2	ITGA1_ITGB1	5.23918e-06	0	COL1A2_ITGA1_ITGB1	Col1a2 - (Itga1+Itgb1)	COLLAGEN	ECM-Receptor	KEGG: mmu04512	mutants	0.498597	0.306	0.005	0	-0.258376	0.6915	0.715	0.0120143
c0	c5	Col1a2	ITGA1_ITGB1	9.99991e-06	0	COL1A2_ITGA1_ITGB1	Col1a2 - (Itga1+Itgb1)	COLLAGEN	ECM-Receptor	KEGG: mmu04512	mutants	1.2209	0.831	0.583	3.73806e-41	0.312228	0.7275	0.148	1.83197e-05
c1	c5	Col1a2	ITGA1_ITGB1	2.47836e-05	0	COL1A2_ITGA1_ITGB1	Col1a2 - (Itga1+Itgb1)	COLLAGEN	ECM-Receptor	KEGG: mmu04512	mutants	1.78219	0.93	0.87	1.70321e-153	0.312228	0.7275	0.148	1.83197e-05
c2	c5	Col1a2	ITGA1_ITGB1	1.22312e-06	0	COL1A2_ITGA1_ITGB1	Col1a2 - (Itga1+Itgb1)	COLLAGEN	ECM-Receptor	KEGG: mmu04512	mutants	1.00042	0.615	0.438	2.17923e-05	0.312228	0.7275	0.148	1.83197e-05
c3	c5	Col1a2	ITGA1_ITGB1	5.6838e-06	0	COL1A2_ITGA1_ITGB1	Col1a2 - (Itga1+Itgb1)	COLLAGEN	ECM-Receptor	KEGG: mmu04512	mutants	0.111064	0.893	0.859	0.341751	0.312228	0.7275	0.148	1.83197e-05
c4	c5	Col1a2	ITGA1_ITGB1	5.06595e-06	0	COL1A2_ITGA1_ITGB1	Col1a2 - (Itga1+Itgb1)	COLLAGEN	ECM-Receptor	KEGG: mmu04512	mutants	0.483248	0.968	0.974	1.19074e-13	0.312228	0.7275	0.148	1.83197e-05
c5	c5	Col1a2	ITGA1_ITGB1	1.94855e-05	0	COL1A2_ITGA1_ITGB1	Col1a2 - (Itga1+Itgb1)	COLLAGEN	ECM-Receptor	KEGG: mmu04512	mutants	1.00222	0.998	0.889	2.4256e-09	0.312228	0.7275	0.148	1.83197e-05
c6	c5	Col1a2	ITGA1_ITGB1	9.69355e-06	0	COL1A2_ITGA1_ITGB1	Col1a2 - (Itga1+Itgb1)	COLLAGEN	ECM-Receptor	KEGG: mmu04512	mutants	0.741379	0.996	0.931	2.01743e-16	0.312228	0.7275	0.148	1.83197e-05
c7	c5	Col1a2	ITGA1_ITGB1	1.35715e-05	0	COL1A2_ITGA1_ITGB1	Col1a2 - (Itga1+Itgb1)	COLLAGEN	ECM-Receptor	KEGG: mmu04512	mutants	1.53792	0.999	1	0.000203911	0.312228	0.7275	0.148	1.83197e-05
luminal	c5	Col1a2	ITGA1_ITGB1	3.24557e-06	0	COL1A2_ITGA1_ITGB1	Col1a2 - (Itga1+Itgb1)	COLLAGEN	ECM-Receptor	KEGG: mmu04512	mutants	0.498597	0.306	0.005	0	0.312228	0.7275	0.148	1.83197e-05
c0	c7	Col1a2	ITGA1_ITGB1	4.33755e-06	0	COL1A2_ITGA1_ITGB1	Col1a2 - (Itga1+Itgb1)	COLLAGEN	ECM-Receptor	KEGG: mmu04512	mutants	1.2209	0.831	0.583	3.73806e-41	-0.0753547	0.6075	0.4285	0.489336
c1	c7	Col1a2	ITGA1_ITGB1	1.08744e-05	0	COL1A2_ITGA1_ITGB1	Col1a2 - (Itga1+Itgb1)	COLLAGEN	ECM-Receptor	KEGG: mmu04512	mutants	1.78219	0.93	0.87	1.70321e-153	-0.0753547	0.6075	0.4285	0.489336
c2	c7	Col1a2	ITGA1_ITGB1	5.2804e-07	0	COL1A2_ITGA1_ITGB1	Col1a2 - (Itga1+Itgb1)	COLLAGEN	ECM-Receptor	KEGG: mmu04512	mutants	1.00042	0.615	0.438	2.17923e-05	-0.0753547	0.6075	0.4285	0.489336
c3	c7	Col1a2	ITGA1_ITGB1	2.463e-06	0	COL1A2_ITGA1_ITGB1	Col1a2 - (Itga1+Itgb1)	COLLAGEN	ECM-Receptor	KEGG: mmu04512	mutants	0.111064	0.893	0.859	0.341751	-0.0753547	0.6075	0.4285	0.489336
c4	c7	Col1a2	ITGA1_ITGB1	2.20811e-06	0	COL1A2_ITGA1_ITGB1	Col1a2 - (Itga1+Itgb1)	COLLAGEN	ECM-Receptor	KEGG: mmu04512	mutants	0.483248	0.968	0.974	1.19074e-13	-0.0753547	0.6075	0.4285	0.489336
c5	c7	Col1a2	ITGA1_ITGB1	8.61267e-06	0	COL1A2_ITGA1_ITGB1	Col1a2 - (Itga1+Itgb1)	COLLAGEN	ECM-Receptor	KEGG: mmu04512	mutants	1.00222	0.998	0.889	2.4256e-09	-0.0753547	0.6075	0.4285	0.489336
c6	c7	Col1a2	ITGA1_ITGB1	4.22847e-06	0	COL1A2_ITGA1_ITGB1	Col1a2 - (Itga1+Itgb1)	COLLAGEN	ECM-Receptor	KEGG: mmu04512	mutants	0.741379	0.996	0.931	2.01743e-16	-0.0753547	0.6075	0.4285	0.489336
c7	c7	Col1a2	ITGA1_ITGB1	5.97951e-06	0	COL1A2_ITGA1_ITGB1	Col1a2 - (Itga1+Itgb1)	COLLAGEN	ECM-Receptor	KEGG: mmu04512	mutants	1.53792	0.999	1	0.000203911	-0.0753547	0.6075	0.4285	0.489336
luminal	c7	Col1a2	ITGA1_ITGB1	1.38817e-06	0	COL1A2_ITGA1_ITGB1	Col1a2 - (Itga1+Itgb1)	COLLAGEN	ECM-Receptor	KEGG: mmu04512	mutants	0.498597	0.306	0.005	0	-0.0753547	0.6075	0.4285	0.489336
c0	NK/cytoxic T lymphocytes	Col4a1	ITGA1_ITGB1	7.26055e-05	0	COL4A1_ITGA1_ITGB1	Col4a1 - (Itga1+Itgb1)	COLLAGEN	ECM-Receptor	KEGG: mmu04512	mutants	0.161393	0.828	0.738	0.20989	-0.154109	0.577	0.674	2.33817e-22
c1	NK/cytoxic T lymphocytes	Col4a1	ITGA1_ITGB1	8.42057e-05	0	COL4A1_ITGA1_ITGB1	Col4a1 - (Itga1+Itgb1)	COLLAGEN	ECM-Receptor	KEGG: mmu04512	mutants	0.663669	0.714	0.612	5.45195e-44	-0.154109	0.577	0.674	2.33817e-22
c2	NK/cytoxic T lymphocytes	Col4a1	ITGA1_ITGB1	2.25809e-06	0	COL4A1_ITGA1_ITGB1	Col4a1 - (Itga1+Itgb1)	COLLAGEN	ECM-Receptor	KEGG: mmu04512	mutants	0.499865	0.341	0.133	6.69724e-05	-0.154109	0.577	0.674	2.33817e-22
c4	NK/cytoxic T lymphocytes	Col4a1	ITGA1_ITGB1	1.49744e-05	0	COL4A1_ITGA1_ITGB1	Col4a1 - (Itga1+Itgb1)	COLLAGEN	ECM-Receptor	KEGG: mmu04512	mutants	0.159672	0.534	0.523	0.0860963	-0.154109	0.577	0.674	2.33817e-22
c5	NK/cytoxic T lymphocytes	Col4a1	ITGA1_ITGB1	7.86246e-05	0	COL4A1_ITGA1_ITGB1	Col4a1 - (Itga1+Itgb1)	COLLAGEN	ECM-Receptor	KEGG: mmu04512	mutants	1.77717	0.907	0.148	4.98001e-13	-0.154109	0.577	0.674	2.33817e-22
c6	NK/cytoxic T lymphocytes	Col4a1	ITGA1_ITGB1	4.7846e-05	0	COL4A1_ITGA1_ITGB1	Col4a1 - (Itga1+Itgb1)	COLLAGEN	ECM-Receptor	KEGG: mmu04512	mutants	0.667983	0.933	0.627	2.45753e-20	-0.154109	0.577	0.674	2.33817e-22
c7	NK/cytoxic T lymphocytes	Col4a1	ITGA1_ITGB1	5.17978e-05	0	COL4A1_ITGA1_ITGB1	Col4a1 - (Itga1+Itgb1)	COLLAGEN	ECM-Receptor	KEGG: mmu04512	mutants	1.65604	0.924	0.143	5.46539e-05	-0.154109	0.577	0.674	2.33817e-22
c0	c0	Col4a1	ITGA1_ITGB1	1.19158e-05	0	COL4A1_ITGA1_ITGB1	Col4a1 - (Itga1+Itgb1)	COLLAGEN	ECM-Receptor	KEGG: mmu04512	mutants	0.161393	0.828	0.738	0.20989	-0.258376	0.6915	0.715	0.0120143
c1	c0	Col4a1	ITGA1_ITGB1	1.38499e-05	0	COL4A1_ITGA1_ITGB1	Col4a1 - (Itga1+Itgb1)	COLLAGEN	ECM-Receptor	KEGG: mmu04512	mutants	0.663669	0.714	0.612	5.45195e-44	-0.258376	0.6915	0.715	0.0120143
c2	c0	Col4a1	ITGA1_ITGB1	3.74674e-07	0	COL4A1_ITGA1_ITGB1	Col4a1 - (Itga1+Itgb1)	COLLAGEN	ECM-Receptor	KEGG: mmu04512	mutants	0.499865	0.341	0.133	6.69724e-05	-0.258376	0.6915	0.715	0.0120143
c4	c0	Col4a1	ITGA1_ITGB1	2.47245e-06	0	COL4A1_ITGA1_ITGB1	Col4a1 - (Itga1+Itgb1)	COLLAGEN	ECM-Receptor	KEGG: mmu04512	mutants	0.159672	0.534	0.523	0.0860963	-0.258376	0.6915	0.715	0.0120143
c5	c0	Col4a1	ITGA1_ITGB1	1.28589e-05	0	COL4A1_ITGA1_ITGB1	Col4a1 - (Itga1+Itgb1)	COLLAGEN	ECM-Receptor	KEGG: mmu04512	mutants	1.77717	0.907	0.148	4.98001e-13	-0.258376	0.6915	0.715	0.0120143
c6	c0	Col4a1	ITGA1_ITGB1	7.85842e-06	0	COL4A1_ITGA1_ITGB1	Col4a1 - (Itga1+Itgb1)	COLLAGEN	ECM-Receptor	KEGG: mmu04512	mutants	0.667983	0.933	0.627	2.45753e-20	-0.258376	0.6915	0.715	0.0120143
c7	c0	Col4a1	ITGA1_ITGB1	8.4916e-06	0	COL4A1_ITGA1_ITGB1	Col4a1 - (Itga1+Itgb1)	COLLAGEN	ECM-Receptor	KEGG: mmu04512	mutants	1.65604	0.924	0.143	5.46539e-05	-0.258376	0.6915	0.715	0.0120143
c0	c5	Col4a1	ITGA1_ITGB1	7.44683e-06	0	COL4A1_ITGA1_ITGB1	Col4a1 - (Itga1+Itgb1)	COLLAGEN	ECM-Receptor	KEGG: mmu04512	mutants	0.161393	0.828	0.738	0.20989	0.312228	0.7275	0.148	1.83197e-05
c1	c5	Col4a1	ITGA1_ITGB1	8.64241e-06	0	COL4A1_ITGA1_ITGB1	Col4a1 - (Itga1+Itgb1)	COLLAGEN	ECM-Receptor	KEGG: mmu04512	mutants	0.663669	0.714	0.612	5.45195e-44	0.312228	0.7275	0.148	1.83197e-05
c2	c5	Col4a1	ITGA1_ITGB1	2.32379e-07	0	COL4A1_ITGA1_ITGB1	Col4a1 - (Itga1+Itgb1)	COLLAGEN	ECM-Receptor	KEGG: mmu04512	mutants	0.499865	0.341	0.133	6.69724e-05	0.312228	0.7275	0.148	1.83197e-05
c4	c5	Col4a1	ITGA1_ITGB1	1.5387e-06	0	COL4A1_ITGA1_ITGB1	Col4a1 - (Itga1+Itgb1)	COLLAGEN	ECM-Receptor	KEGG: mmu04512	mutants	0.159672	0.534	0.523	0.0860963	0.312228	0.7275	0.148	1.83197e-05
c5	c5	Col4a1	ITGA1_ITGB1	8.05559e-06	0	COL4A1_ITGA1_ITGB1	Col4a1 - (Itga1+Itgb1)	COLLAGEN	ECM-Receptor	KEGG: mmu04512	mutants	1.77717	0.907	0.148	4.98001e-13	0.312228	0.7275	0.148	1.83197e-05
c6	c5	Col4a1	ITGA1_ITGB1	4.90852e-06	0	COL4A1_ITGA1_ITGB1	Col4a1 - (Itga1+Itgb1)	COLLAGEN	ECM-Receptor	KEGG: mmu04512	mutants	0.667983	0.933	0.627	2.45753e-20	0.312228	0.7275	0.148	1.83197e-05
c7	c5	Col4a1	ITGA1_ITGB1	5.31088e-06	0	COL4A1_ITGA1_ITGB1	Col4a1 - (Itga1+Itgb1)	COLLAGEN	ECM-Receptor	KEGG: mmu04512	mutants	1.65604	0.924	0.143	5.46539e-05	0.312228	0.7275	0.148	1.83197e-05
c0	c7	Col4a1	ITGA1_ITGB1	3.21812e-06	0	COL4A1_ITGA1_ITGB1	Col4a1 - (Itga1+Itgb1)	COLLAGEN	ECM-Receptor	KEGG: mmu04512	mutants	0.161393	0.828	0.738	0.20989	-0.0753547	0.6075	0.4285	0.489336
c1	c7	Col4a1	ITGA1_ITGB1	3.72809e-06	0	COL4A1_ITGA1_ITGB1	Col4a1 - (Itga1+Itgb1)	COLLAGEN	ECM-Receptor	KEGG: mmu04512	mutants	0.663669	0.714	0.612	5.45195e-44	-0.0753547	0.6075	0.4285	0.489336
c2	c7	Col4a1	ITGA1_ITGB1	9.95285e-08	0	COL4A1_ITGA1_ITGB1	Col4a1 - (Itga1+Itgb1)	COLLAGEN	ECM-Receptor	KEGG: mmu04512	mutants	0.499865	0.341	0.133	6.69724e-05	-0.0753547	0.6075	0.4285	0.489336
c4	c7	Col4a1	ITGA1_ITGB1	6.61665e-07	0	COL4A1_ITGA1_ITGB1	Col4a1 - (Itga1+Itgb1)	COLLAGEN	ECM-Receptor	KEGG: mmu04512	mutants	0.159672	0.534	0.523	0.0860963	-0.0753547	0.6075	0.4285	0.489336
c5	c7	Col4a1	ITGA1_ITGB1	3.49117e-06	0	COL4A1_ITGA1_ITGB1	Col4a1 - (Itga1+Itgb1)	COLLAGEN	ECM-Receptor	KEGG: mmu04512	mutants	1.77717	0.907	0.148	4.98001e-13	-0.0753547	0.6075	0.4285	0.489336
c6	c7	Col4a1	ITGA1_ITGB1	2.11986e-06	0	COL4A1_ITGA1_ITGB1	Col4a1 - (Itga1+Itgb1)	COLLAGEN	ECM-Receptor	KEGG: mmu04512	mutants	0.667983	0.933	0.627	2.45753e-20	-0.0753547	0.6075	0.4285	0.489336
c7	c7	Col4a1	ITGA1_ITGB1	2.29715e-06	0	COL4A1_ITGA1_ITGB1	Col4a1 - (Itga1+Itgb1)	COLLAGEN	ECM-Receptor	KEGG: mmu04512	mutants	1.65604	0.924	0.143	5.46539e-05	-0.0753547	0.6075	0.4285	0.489336
c0	NK/cytoxic T lymphocytes	Col4a2	ITGA1_ITGB1	4.65859e-05	0	COL4A2_ITGA1_ITGB1	Col4a2 - (Itga1+Itgb1)	COLLAGEN	ECM-Receptor	KEGG: mmu04512	mutants	0.100096	0.736	0.657	0.705522	-0.154109	0.577	0.674	2.33817e-22
c1	NK/cytoxic T lymphocytes	Col4a2	ITGA1_ITGB1	5.71568e-05	0	COL4A2_ITGA1_ITGB1	Col4a2 - (Itga1+Itgb1)	COLLAGEN	ECM-Receptor	KEGG: mmu04512	mutants	0.715177	0.588	0.374	1.279e-49	-0.154109	0.577	0.674	2.33817e-22
c4	NK/cytoxic T lymphocytes	Col4a2	ITGA1_ITGB1	4.87086e-06	0	COL4A2_ITGA1_ITGB1	Col4a2 - (Itga1+Itgb1)	COLLAGEN	ECM-Receptor	KEGG: mmu04512	mutants	0.219965	0.381	0.338	0.0115372	-0.154109	0.577	0.674	2.33817e-22
c5	NK/cytoxic T lymphocytes	Col4a2	ITGA1_ITGB1	6.64441e-05	0	COL4A2_ITGA1_ITGB1	Col4a2 - (Itga1+Itgb1)	COLLAGEN	ECM-Receptor	KEGG: mmu04512	mutants	1.59506	0.896	0.111	1.1743e-13	-0.154109	0.577	0.674	2.33817e-22
c6	NK/cytoxic T lymphocytes	Col4a2	ITGA1_ITGB1	3.45804e-05	0	COL4A2_ITGA1_ITGB1	Col4a2 - (Itga1+Itgb1)	COLLAGEN	ECM-Receptor	KEGG: mmu04512	mutants	0.752725	0.851	0.363	1.1531e-24	-0.154109	0.577	0.674	2.33817e-22
c7	NK/cytoxic T lymphocytes	Col4a2	ITGA1_ITGB1	4.20203e-05	0	COL4A2_ITGA1_ITGB1	Col4a2 - (Itga1+Itgb1)	COLLAGEN	ECM-Receptor	KEGG: mmu04512	mutants	0.861135	0.898	0.429	0.00382977	-0.154109	0.577	0.674	2.33817e-22
c0	c0	Col4a2	ITGA1_ITGB1	7.68178e-06	0	COL4A2_ITGA1_ITGB1	Col4a2 - (Itga1+Itgb1)	COLLAGEN	ECM-Receptor	KEGG: mmu04512	mutants	0.100096	0.736	0.657	0.705522	-0.258376	0.6915	0.715	0.0120143
c1	c0	Col4a2	ITGA1_ITGB1	9.43429e-06	0	COL4A2_ITGA1_ITGB1	Col4a2 - (Itga1+Itgb1)	COLLAGEN	ECM-Receptor	KEGG: mmu04512	mutants	0.715177	0.588	0.374	1.279e-49	-0.258376	0.6915	0.715	0.0120143
c4	c0	Col4a2	ITGA1_ITGB1	8.08148e-07	0	COL4A2_ITGA1_ITGB1	Col4a2 - (Itga1+Itgb1)	COLLAGEN	ECM-Receptor	KEGG: mmu04512	mutants	0.219965	0.381	0.338	0.0115372	-0.258376	0.6915	0.715	0.0120143
c5	c0	Col4a2	ITGA1_ITGB1	1.08948e-05	0	COL4A2_ITGA1_ITGB1	Col4a2 - (Itga1+Itgb1)	COLLAGEN	ECM-Receptor	KEGG: mmu04512	mutants	1.59506	0.896	0.111	1.1743e-13	-0.258376	0.6915	0.715	0.0120143
c6	c0	Col4a2	ITGA1_ITGB1	5.6992e-06	0	COL4A2_ITGA1_ITGB1	Col4a2 - (Itga1+Itgb1)	COLLAGEN	ECM-Receptor	KEGG: mmu04512	mutants	0.752725	0.851	0.363	1.1531e-24	-0.258376	0.6915	0.715	0.0120143
c7	c0	Col4a2	ITGA1_ITGB1	6.90727e-06	0	COL4A2_ITGA1_ITGB1	Col4a2 - (Itga1+Itgb1)	COLLAGEN	ECM-Receptor	KEGG: mmu04512	mutants	0.861135	0.898	0.429	0.00382977	-0.258376	0.6915	0.715	0.0120143
c0	c5	Col4a2	ITGA1_ITGB1	4.78503e-06	0	COL4A2_ITGA1_ITGB1	Col4a2 - (Itga1+Itgb1)	COLLAGEN	ECM-Receptor	KEGG: mmu04512	mutants	0.100096	0.736	0.657	0.705522	0.312228	0.7275	0.148	1.83197e-05
c1	c5	Col4a2	ITGA1_ITGB1	5.8726e-06	0	COL4A2_ITGA1_ITGB1	Col4a2 - (Itga1+Itgb1)	COLLAGEN	ECM-Receptor	KEGG: mmu04512	mutants	0.715177	0.588	0.374	1.279e-49	0.312228	0.7275	0.148	1.83197e-05
c4	c5	Col4a2	ITGA1_ITGB1	5.01247e-07	0	COL4A2_ITGA1_ITGB1	Col4a2 - (Itga1+Itgb1)	COLLAGEN	ECM-Receptor	KEGG: mmu04512	mutants	0.219965	0.381	0.338	0.0115372	0.312228	0.7275	0.148	1.83197e-05
c5	c5	Col4a2	ITGA1_ITGB1	6.81299e-06	0	COL4A2_ITGA1_ITGB1	Col4a2 - (Itga1+Itgb1)	COLLAGEN	ECM-Receptor	KEGG: mmu04512	mutants	1.59506	0.896	0.111	1.1743e-13	0.312228	0.7275	0.148	1.83197e-05
c6	c5	Col4a2	ITGA1_ITGB1	3.55134e-06	0	COL4A2_ITGA1_ITGB1	Col4a2 - (Itga1+Itgb1)	COLLAGEN	ECM-Receptor	KEGG: mmu04512	mutants	0.752725	0.851	0.363	1.1531e-24	0.312228	0.7275	0.148	1.83197e-05
c7	c5	Col4a2	ITGA1_ITGB1	4.31194e-06	0	COL4A2_ITGA1_ITGB1	Col4a2 - (Itga1+Itgb1)	COLLAGEN	ECM-Receptor	KEGG: mmu04512	mutants	0.861135	0.898	0.429	0.00382977	0.312228	0.7275	0.148	1.83197e-05
c0	c7	Col4a2	ITGA1_ITGB1	2.05985e-06	0	COL4A2_ITGA1_ITGB1	Col4a2 - (Itga1+Itgb1)	COLLAGEN	ECM-Receptor	KEGG: mmu04512	mutants	0.100096	0.736	0.657	0.705522	-0.0753547	0.6075	0.4285	0.489336
c1	c7	Col4a2	ITGA1_ITGB1	2.52596e-06	0	COL4A2_ITGA1_ITGB1	Col4a2 - (Itga1+Itgb1)	COLLAGEN	ECM-Receptor	KEGG: mmu04512	mutants	0.715177	0.588	0.374	1.279e-49	-0.0753547	0.6075	0.4285	0.489336
c4	c7	Col4a2	ITGA1_ITGB1	2.14696e-07	0	COL4A2_ITGA1_ITGB1	Col4a2 - (Itga1+Itgb1)	COLLAGEN	ECM-Receptor	KEGG: mmu04512	mutants	0.219965	0.381	0.338	0.0115372	-0.0753547	0.6075	0.4285	0.489336
c5	c7	Col4a2	ITGA1_ITGB1	2.9464e-06	0	COL4A2_ITGA1_ITGB1	Col4a2 - (Itga1+Itgb1)	COLLAGEN	ECM-Receptor	KEGG: mmu04512	mutants	1.59506	0.896	0.111	1.1743e-13	-0.0753547	0.6075	0.4285	0.489336
c6	c7	Col4a2	ITGA1_ITGB1	1.52941e-06	0	COL4A2_ITGA1_ITGB1	Col4a2 - (Itga1+Itgb1)	COLLAGEN	ECM-Receptor	KEGG: mmu04512	mutants	0.752725	0.851	0.363	1.1531e-24	-0.0753547	0.6075	0.4285	0.489336
c7	c7	Col4a2	ITGA1_ITGB1	1.86096e-06	0	COL4A2_ITGA1_ITGB1	Col4a2 - (Itga1+Itgb1)	COLLAGEN	ECM-Receptor	KEGG: mmu04512	mutants	0.861135	0.898	0.429	0.00382977	-0.0753547	0.6075	0.4285	0.489336
c0	NK/cytoxic T lymphocytes	Col6a1	ITGA1_ITGB1	5.05862e-05	0	COL6A1_ITGA1_ITGB1	Col6a1 - (Itga1+Itgb1)	COLLAGEN	ECM-Receptor	KEGG: mmu04512	mutants	0.448342	0.703	0.469	2.21422e-14	-0.154109	0.577	0.674	2.33817e-22
c1	NK/cytoxic T lymphocytes	Col6a1	ITGA1_ITGB1	0.000124109	0	COL6A1_ITGA1_ITGB1	Col6a1 - (Itga1+Itgb1)	COLLAGEN	ECM-Receptor	KEGG: mmu04512	mutants	0.539514	0.816	0.797	2.3913e-37	-0.154109	0.577	0.674	2.33817e-22
c2	NK/cytoxic T lymphocytes	Col6a1	ITGA1_ITGB1	3.11243e-06	0	COL6A1_ITGA1_ITGB1	Col6a1 - (Itga1+Itgb1)	COLLAGEN	ECM-Receptor	KEGG: mmu04512	mutants	0.463148	0.4	0.248	0.00310438	-0.154109	0.577	0.674	2.33817e-22
c3	NK/cytoxic T lymphocytes	Col6a1	ITGA1_ITGB1	4.34968e-05	0	COL6A1_ITGA1_ITGB1	Col6a1 - (Itga1+Itgb1)	COLLAGEN	ECM-Receptor	KEGG: mmu04512	mutants	0.224334	0.82	0.798	0.197761	-0.154109	0.577	0.674	2.33817e-22
c4	NK/cytoxic T lymphocytes	Col6a1	ITGA1_ITGB1	2.12862e-05	0	COL6A1_ITGA1_ITGB1	Col6a1 - (Itga1+Itgb1)	COLLAGEN	ECM-Receptor	KEGG: mmu04512	mutants	0.341864	0.719	0.695	2.43438e-05	-0.154109	0.577	0.674	2.33817e-22
c5	NK/cytoxic T lymphocytes	Col6a1	ITGA1_ITGB1	8.28559e-05	0	COL6A1_ITGA1_ITGB1	Col6a1 - (Itga1+Itgb1)	COLLAGEN	ECM-Receptor	KEGG: mmu04512	mutants	0.31677	0.968	0.37	0.000107399	-0.154109	0.577	0.674	2.33817e-22
c6	NK/cytoxic T lymphocytes	Col6a1	ITGA1_ITGB1	5.26517e-05	0	COL6A1_ITGA1_ITGB1	Col6a1 - (Itga1+Itgb1)	COLLAGEN	ECM-Receptor	KEGG: mmu04512	mutants	0.366724	0.941	0.814	1.22745e-06	-0.154109	0.577	0.674	2.33817e-22
c7	NK/cytoxic T lymphocytes	Col6a1	ITGA1_ITGB1	7.63429e-05	0	COL6A1_ITGA1_ITGB1	Col6a1 - (Itga1+Itgb1)	COLLAGEN	ECM-Receptor	KEGG: mmu04512	mutants	0.497584	0.984	0.857	0.0677072	-0.154109	0.577	0.674	2.33817e-22
c0	c0	Col6a1	ITGA1_ITGB1	8.33534e-06	0	COL6A1_ITGA1_ITGB1	Col6a1 - (Itga1+Itgb1)	COLLAGEN	ECM-Receptor	KEGG: mmu04512	mutants	0.448342	0.703	0.469	2.21422e-14	-0.258376	0.6915	0.715	0.0120143
c1	c0	Col6a1	ITGA1_ITGB1	2.03074e-05	0	COL6A1_ITGA1_ITGB1	Col6a1 - (Itga1+Itgb1)	COLLAGEN	ECM-Receptor	KEGG: mmu04512	mutants	0.539514	0.816	0.797	2.3913e-37	-0.258376	0.6915	0.715	0.0120143
c2	c0	Col6a1	ITGA1_ITGB1	5.15984e-07	0	COL6A1_ITGA1_ITGB1	Col6a1 - (Itga1+Itgb1)	COLLAGEN	ECM-Receptor	KEGG: mmu04512	mutants	0.463148	0.4	0.248	0.00310438	-0.258376	0.6915	0.715	0.0120143
c3	c0	Col6a1	ITGA1_ITGB1	7.14012e-06	0	COL6A1_ITGA1_ITGB1	Col6a1 - (Itga1+Itgb1)	COLLAGEN	ECM-Receptor	KEGG: mmu04512	mutants	0.224334	0.82	0.798	0.197761	-0.258376	0.6915	0.715	0.0120143
c4	c0	Col6a1	ITGA1_ITGB1	3.50401e-06	0	COL6A1_ITGA1_ITGB1	Col6a1 - (Itga1+Itgb1)	COLLAGEN	ECM-Receptor	KEGG: mmu04512	mutants	0.341864	0.719	0.695	2.43438e-05	-0.258376	0.6915	0.715	0.0120143
c5	c0	Col6a1	ITGA1_ITGB1	1.35388e-05	0	COL6A1_ITGA1_ITGB1	Col6a1 - (Itga1+Itgb1)	COLLAGEN	ECM-Receptor	KEGG: mmu04512	mutants	0.31677	0.968	0.37	0.000107399	-0.258376	0.6915	0.715	0.0120143
c6	c0	Col6a1	ITGA1_ITGB1	8.63698e-06	0	COL6A1_ITGA1_ITGB1	Col6a1 - (Itga1+Itgb1)	COLLAGEN	ECM-Receptor	KEGG: mmu04512	mutants	0.366724	0.941	0.814	1.22745e-06	-0.258376	0.6915	0.715	0.0120143
c7	c0	Col6a1	ITGA1_ITGB1	1.24316e-05	0	COL6A1_ITGA1_ITGB1	Col6a1 - (Itga1+Itgb1)	COLLAGEN	ECM-Receptor	KEGG: mmu04512	mutants	0.497584	0.984	0.857	0.0677072	-0.258376	0.6915	0.715	0.0120143
c0	c5	Col6a1	ITGA1_ITGB1	5.19476e-06	0	COL6A1_ITGA1_ITGB1	Col6a1 - (Itga1+Itgb1)	COLLAGEN	ECM-Receptor	KEGG: mmu04512	mutants	0.448342	0.703	0.469	2.21422e-14	0.312228	0.7275	0.148	1.83197e-05
c1	c5	Col6a1	ITGA1_ITGB1	1.27176e-05	0	COL6A1_ITGA1_ITGB1	Col6a1 - (Itga1+Itgb1)	COLLAGEN	ECM-Receptor	KEGG: mmu04512	mutants	0.539514	0.816	0.797	2.3913e-37	0.312228	0.7275	0.148	1.83197e-05
c2	c5	Col6a1	ITGA1_ITGB1	3.20214e-07	0	COL6A1_ITGA1_ITGB1	Col6a1 - (Itga1+Itgb1)	COLLAGEN	ECM-Receptor	KEGG: mmu04512	mutants	0.463148	0.4	0.248	0.00310438	0.312228	0.7275	0.148	1.83197e-05
c3	c5	Col6a1	ITGA1_ITGB1	4.46157e-06	0	COL6A1_ITGA1_ITGB1	Col6a1 - (Itga1+Itgb1)	COLLAGEN	ECM-Receptor	KEGG: mmu04512	mutants	0.224334	0.82	0.798	0.197761	0.312228	0.7275	0.148	1.83197e-05
c4	c5	Col6a1	ITGA1_ITGB1	2.18525e-06	0	COL6A1_ITGA1_ITGB1	Col6a1 - (Itga1+Itgb1)	COLLAGEN	ECM-Receptor	KEGG: mmu04512	mutants	0.341864	0.719	0.695	2.43438e-05	0.312228	0.7275	0.148	1.83197e-05
c5	c5	Col6a1	ITGA1_ITGB1	8.48678e-06	0	COL6A1_ITGA1_ITGB1	Col6a1 - (Itga1+Itgb1)	COLLAGEN	ECM-Receptor	KEGG: mmu04512	mutants	0.31677	0.968	0.37	0.000107399	0.312228	0.7275	0.148	1.83197e-05
c6	c5	Col6a1	ITGA1_ITGB1	5.39947e-06	0	COL6A1_ITGA1_ITGB1	Col6a1 - (Itga1+Itgb1)	COLLAGEN	ECM-Receptor	KEGG: mmu04512	mutants	0.366724	0.941	0.814	1.22745e-06	0.312228	0.7275	0.148	1.83197e-05
c7	c5	Col6a1	ITGA1_ITGB1	7.81136e-06	0	COL6A1_ITGA1_ITGB1	Col6a1 - (Itga1+Itgb1)	COLLAGEN	ECM-Receptor	KEGG: mmu04512	mutants	0.497584	0.984	0.857	0.0677072	0.312228	0.7275	0.148	1.83197e-05
c0	c7	Col6a1	ITGA1_ITGB1	2.23756e-06	0	COL6A1_ITGA1_ITGB1	Col6a1 - (Itga1+Itgb1)	COLLAGEN	ECM-Receptor	KEGG: mmu04512	mutants	0.448342	0.703	0.469	2.21422e-14	-0.0753547	0.6075	0.4285	0.489336
c1	c7	Col6a1	ITGA1_ITGB1	5.50949e-06	0	COL6A1_ITGA1_ITGB1	Col6a1 - (Itga1+Itgb1)	COLLAGEN	ECM-Receptor	KEGG: mmu04512	mutants	0.539514	0.816	0.797	2.3913e-37	-0.0753547	0.6075	0.4285	0.489336
c2	c7	Col6a1	ITGA1_ITGB1	1.37245e-07	0	COL6A1_ITGA1_ITGB1	Col6a1 - (Itga1+Itgb1)	COLLAGEN	ECM-Receptor	KEGG: mmu04512	mutants	0.463148	0.4	0.248	0.00310438	-0.0753547	0.6075	0.4285	0.489336
c3	c7	Col6a1	ITGA1_ITGB1	1.92771e-06	0	COL6A1_ITGA1_ITGB1	Col6a1 - (Itga1+Itgb1)	COLLAGEN	ECM-Receptor	KEGG: mmu04512	mutants	0.224334	0.82	0.798	0.197761	-0.0753547	0.6075	0.4285	0.489336
c4	c7	Col6a1	ITGA1_ITGB1	9.42014e-07	0	COL6A1_ITGA1_ITGB1	Col6a1 - (Itga1+Itgb1)	COLLAGEN	ECM-Receptor	KEGG: mmu04512	mutants	0.341864	0.719	0.695	2.43438e-05	-0.0753547	0.6075	0.4285	0.489336
c5	c7	Col6a1	ITGA1_ITGB1	3.68075e-06	0	COL6A1_ITGA1_ITGB1	Col6a1 - (Itga1+Itgb1)	COLLAGEN	ECM-Receptor	KEGG: mmu04512	mutants	0.31677	0.968	0.37	0.000107399	-0.0753547	0.6075	0.4285	0.489336
c6	c7	Col6a1	ITGA1_ITGB1	2.33427e-06	0	COL6A1_ITGA1_ITGB1	Col6a1 - (Itga1+Itgb1)	COLLAGEN	ECM-Receptor	KEGG: mmu04512	mutants	0.366724	0.941	0.814	1.22745e-06	-0.0753547	0.6075	0.4285	0.489336
c7	c7	Col6a1	ITGA1_ITGB1	3.39751e-06	0	COL6A1_ITGA1_ITGB1	Col6a1 - (Itga1+Itgb1)	COLLAGEN	ECM-Receptor	KEGG: mmu04512	mutants	0.497584	0.984	0.857	0.0677072	-0.0753547	0.6075	0.4285	0.489336
c0	NK/cytoxic T lymphocytes	Col6a2	ITGA1_ITGB1	4.20717e-05	0	COL6A2_ITGA1_ITGB1	Col6a2 - (Itga1+Itgb1)	COLLAGEN	ECM-Receptor	KEGG: mmu04512	mutants	0.600328	0.658	0.317	4.67929e-27	-0.154109	0.577	0.674	2.33817e-22
c1	NK/cytoxic T lymphocytes	Col6a2	ITGA1_ITGB1	8.76541e-05	0	COL6A2_ITGA1_ITGB1	Col6a2 - (Itga1+Itgb1)	COLLAGEN	ECM-Receptor	KEGG: mmu04512	mutants	0.5673	0.742	0.709	3.09267e-30	-0.154109	0.577	0.674	2.33817e-22
c2	NK/cytoxic T lymphocytes	Col6a2	ITGA1_ITGB1	2.01574e-06	0	COL6A2_ITGA1_ITGB1	Col6a2 - (Itga1+Itgb1)	COLLAGEN	ECM-Receptor	KEGG: mmu04512	mutants	0.434111	0.298	0.133	0.000882345	-0.154109	0.577	0.674	2.33817e-22
c3	NK/cytoxic T lymphocytes	Col6a2	ITGA1_ITGB1	2.90365e-05	0	COL6A2_ITGA1_ITGB1	Col6a2 - (Itga1+Itgb1)	COLLAGEN	ECM-Receptor	KEGG: mmu04512	mutants	0.282791	0.7	0.685	0.110786	-0.154109	0.577	0.674	2.33817e-22
c4	NK/cytoxic T lymphocytes	Col6a2	ITGA1_ITGB1	1.40738e-05	0	COL6A2_ITGA1_ITGB1	Col6a2 - (Itga1+Itgb1)	COLLAGEN	ECM-Receptor	KEGG: mmu04512	mutants	0.376178	0.536	0.464	1.78332e-05	-0.154109	0.577	0.674	2.33817e-22
c5	NK/cytoxic T lymphocytes	Col6a2	ITGA1_ITGB1	6.69951e-05	0	COL6A2_ITGA1_ITGB1	Col6a2 - (Itga1+Itgb1)	COLLAGEN	ECM-Receptor	KEGG: mmu04512	mutants	0.686435	0.934	0.259	1.87468e-08	-0.154109	0.577	0.674	2.33817e-22
c6	NK/cytoxic T lymphocytes	Col6a2	ITGA1_ITGB1	4.54046e-05	0	COL6A2_ITGA1_ITGB1	Col6a2 - (Itga1+Itgb1)	COLLAGEN	ECM-Receptor	KEGG: mmu04512	mutants	0.352345	0.885	0.725	4.40581e-11	-0.154109	0.577	0.674	2.33817e-22
c7	NK/cytoxic T lymphocytes	Col6a2	ITGA1_ITGB1	6.82913e-05	0	COL6A2_ITGA1_ITGB1	Col6a2 - (Itga1+Itgb1)	COLLAGEN	ECM-Receptor	KEGG: mmu04512	mutants	0.68521	0.981	0.714	0.0175428	-0.154109	0.577	0.674	2.33817e-22
c0	c0	Col6a2	ITGA1_ITGB1	6.94311e-06	0	COL6A2_ITGA1_ITGB1	Col6a2 - (Itga1+Itgb1)	COLLAGEN	ECM-Receptor	KEGG: mmu04512	mutants	0.600328	0.658	0.317	4.67929e-27	-0.258376	0.6915	0.715	0.0120143
c1	c0	Col6a2	ITGA1_ITGB1	1.44106e-05	0	COL6A2_ITGA1_ITGB1	Col6a2 - (Itga1+Itgb1)	COLLAGEN	ECM-Receptor	KEGG: mmu04512	mutants	0.5673	0.742	0.709	3.09267e-30	-0.258376	0.6915	0.715	0.0120143
c2	c0	Col6a2	ITGA1_ITGB1	3.34543e-07	0	COL6A2_ITGA1_ITGB1	Col6a2 - (Itga1+Itgb1)	COLLAGEN	ECM-Receptor	KEGG: mmu04512	mutants	0.434111	0.298	0.133	0.000882345	-0.258376	0.6915	0.715	0.0120143
c3	c0	Col6a2	ITGA1_ITGB1	4.78702e-06	0	COL6A2_ITGA1_ITGB1	Col6a2 - (Itga1+Itgb1)	COLLAGEN	ECM-Receptor	KEGG: mmu04512	mutants	0.282791	0.7	0.685	0.110786	-0.258376	0.6915	0.715	0.0120143
c4	c0	Col6a2	ITGA1_ITGB1	2.32476e-06	0	COL6A2_ITGA1_ITGB1	Col6a2 - (Itga1+Itgb1)	COLLAGEN	ECM-Receptor	KEGG: mmu04512	mutants	0.376178	0.536	0.464	1.78332e-05	-0.258376	0.6915	0.715	0.0120143
c5	c0	Col6a2	ITGA1_ITGB1	1.09838e-05	0	COL6A2_ITGA1_ITGB1	Col6a2 - (Itga1+Itgb1)	COLLAGEN	ECM-Receptor	KEGG: mmu04512	mutants	0.686435	0.934	0.259	1.87468e-08	-0.258376	0.6915	0.715	0.0120143
c6	c0	Col6a2	ITGA1_ITGB1	7.46215e-06	0	COL6A2_ITGA1_ITGB1	Col6a2 - (Itga1+Itgb1)	COLLAGEN	ECM-Receptor	KEGG: mmu04512	mutants	0.352345	0.885	0.725	4.40581e-11	-0.258376	0.6915	0.715	0.0120143
c7	c0	Col6a2	ITGA1_ITGB1	1.1145e-05	0	COL6A2_ITGA1_ITGB1	Col6a2 - (Itga1+Itgb1)	COLLAGEN	ECM-Receptor	KEGG: mmu04512	mutants	0.68521	0.981	0.714	0.0175428	-0.258376	0.6915	0.715	0.0120143
c0	c5	Col6a2	ITGA1_ITGB1	4.32244e-06	0	COL6A2_ITGA1_ITGB1	Col6a2 - (Itga1+Itgb1)	COLLAGEN	ECM-Receptor	KEGG: mmu04512	mutants	0.600328	0.658	0.317	4.67929e-27	0.312228	0.7275	0.148	1.83197e-05
c1	c5	Col6a2	ITGA1_ITGB1	8.99509e-06	0	COL6A2_ITGA1_ITGB1	Col6a2 - (Itga1+Itgb1)	COLLAGEN	ECM-Receptor	KEGG: mmu04512	mutants	0.5673	0.742	0.709	3.09267e-30	0.312228	0.7275	0.148	1.83197e-05
c2	c5	Col6a2	ITGA1_ITGB1	2.07454e-07	0	COL6A2_ITGA1_ITGB1	Col6a2 - (Itga1+Itgb1)	COLLAGEN	ECM-Receptor	KEGG: mmu04512	mutants	0.434111	0.298	0.133	0.000882345	0.312228	0.7275	0.148	1.83197e-05
c3	c5	Col6a2	ITGA1_ITGB1	2.98228e-06	0	COL6A2_ITGA1_ITGB1	Col6a2 - (Itga1+Itgb1)	COLLAGEN	ECM-Receptor	KEGG: mmu04512	mutants	0.282791	0.7	0.685	0.110786	0.312228	0.7275	0.148	1.83197e-05
c4	c5	Col6a2	ITGA1_ITGB1	1.44635e-06	0	COL6A2_ITGA1_ITGB1	Col6a2 - (Itga1+Itgb1)	COLLAGEN	ECM-Receptor	KEGG: mmu04512	mutants	0.376178	0.536	0.464	1.78332e-05	0.312228	0.7275	0.148	1.83197e-05
c5	c5	Col6a2	ITGA1_ITGB1	6.86924e-06	0	COL6A2_ITGA1_ITGB1	Col6a2 - (Itga1+Itgb1)	COLLAGEN	ECM-Receptor	KEGG: mmu04512	mutants	0.686435	0.934	0.259	1.87468e-08	0.312228	0.7275	0.148	1.83197e-05
c6	c5	Col6a2	ITGA1_ITGB1	4.65895e-06	0	COL6A2_ITGA1_ITGB1	Col6a2 - (Itga1+Itgb1)	COLLAGEN	ECM-Receptor	KEGG: mmu04512	mutants	0.352345	0.885	0.725	4.40581e-11	0.312228	0.7275	0.148	1.83197e-05
c7	c5	Col6a2	ITGA1_ITGB1	6.99227e-06	0	COL6A2_ITGA1_ITGB1	Col6a2 - (Itga1+Itgb1)	COLLAGEN	ECM-Receptor	KEGG: mmu04512	mutants	0.68521	0.981	0.714	0.0175428	0.312228	0.7275	0.148	1.83197e-05
c0	c7	Col6a2	ITGA1_ITGB1	1.85947e-06	0	COL6A2_ITGA1_ITGB1	Col6a2 - (Itga1+Itgb1)	COLLAGEN	ECM-Receptor	KEGG: mmu04512	mutants	0.600328	0.658	0.317	4.67929e-27	-0.0753547	0.6075	0.4285	0.489336
c1	c7	Col6a2	ITGA1_ITGB1	3.88166e-06	0	COL6A2_ITGA1_ITGB1	Col6a2 - (Itga1+Itgb1)	COLLAGEN	ECM-Receptor	KEGG: mmu04512	mutants	0.5673	0.742	0.709	3.09267e-30	-0.0753547	0.6075	0.4285	0.489336
c2	c7	Col6a2	ITGA1_ITGB1	8.88354e-08	0	COL6A2_ITGA1_ITGB1	Col6a2 - (Itga1+Itgb1)	COLLAGEN	ECM-Receptor	KEGG: mmu04512	mutants	0.434111	0.298	0.133	0.000882345	-0.0753547	0.6075	0.4285	0.489336
c3	c7	Col6a2	ITGA1_ITGB1	1.28401e-06	0	COL6A2_ITGA1_ITGB1	Col6a2 - (Itga1+Itgb1)	COLLAGEN	ECM-Receptor	KEGG: mmu04512	mutants	0.282791	0.7	0.685	0.110786	-0.0753547	0.6075	0.4285	0.489336
c4	c7	Col6a2	ITGA1_ITGB1	6.21737e-07	0	COL6A2_ITGA1_ITGB1	Col6a2 - (Itga1+Itgb1)	COLLAGEN	ECM-Receptor	KEGG: mmu04512	mutants	0.376178	0.536	0.464	1.78332e-05	-0.0753547	0.6075	0.4285	0.489336
c5	c7	Col6a2	ITGA1_ITGB1	2.97101e-06	0	COL6A2_ITGA1_ITGB1	Col6a2 - (Itga1+Itgb1)	COLLAGEN	ECM-Receptor	KEGG: mmu04512	mutants	0.686435	0.934	0.259	1.87468e-08	-0.0753547	0.6075	0.4285	0.489336
c6	c7	Col6a2	ITGA1_ITGB1	2.01104e-06	0	COL6A2_ITGA1_ITGB1	Col6a2 - (Itga1+Itgb1)	COLLAGEN	ECM-Receptor	KEGG: mmu04512	mutants	0.352345	0.885	0.725	4.40581e-11	-0.0753547	0.6075	0.4285	0.489336
c7	c7	Col6a2	ITGA1_ITGB1	3.03571e-06	0	COL6A2_ITGA1_ITGB1	Col6a2 - (Itga1+Itgb1)	COLLAGEN	ECM-Receptor	KEGG: mmu04512	mutants	0.68521	0.981	0.714	0.0175428	-0.0753547	0.6075	0.4285	0.489336
c0	NK/cytoxic T lymphocytes	Col6a3	ITGA1_ITGB1	5.33543e-05	0	COL6A3_ITGA1_ITGB1	Col6a3 - (Itga1+Itgb1)	COLLAGEN	ECM-Receptor	KEGG: mmu04512	mutants	0.923917	0.66	0.307	2.99809e-34	-0.154109	0.577	0.674	2.33817e-22
c1	NK/cytoxic T lymphocytes	Col6a3	ITGA1_ITGB1	7.65144e-05	0	COL6A3_ITGA1_ITGB1	Col6a3 - (Itga1+Itgb1)	COLLAGEN	ECM-Receptor	KEGG: mmu04512	mutants	0.662099	0.659	0.48	1.94232e-39	-0.154109	0.577	0.674	2.33817e-22
c6	NK/cytoxic T lymphocytes	Col6a3	ITGA1_ITGB1	3.91106e-05	0	COL6A3_ITGA1_ITGB1	Col6a3 - (Itga1+Itgb1)	COLLAGEN	ECM-Receptor	KEGG: mmu04512	mutants	0.808294	0.793	0.216	5.45349e-28	-0.154109	0.577	0.674	2.33817e-22
c7	NK/cytoxic T lymphocytes	Col6a3	ITGA1_ITGB1	6.92868e-05	0	COL6A3_ITGA1_ITGB1	Col6a3 - (Itga1+Itgb1)	COLLAGEN	ECM-Receptor	KEGG: mmu04512	mutants	0.40802	0.979	1	0.125542	-0.154109	0.577	0.674	2.33817e-22
c0	c0	Col6a3	ITGA1_ITGB1	8.78702e-06	0	COL6A3_ITGA1_ITGB1	Col6a3 - (Itga1+Itgb1)	COLLAGEN	ECM-Receptor	KEGG: mmu04512	mutants	0.923917	0.66	0.307	2.99809e-34	-0.258376	0.6915	0.715	0.0120143
c1	c0	Col6a3	ITGA1_ITGB1	1.25975e-05	0	COL6A3_ITGA1_ITGB1	Col6a3 - (Itga1+Itgb1)	COLLAGEN	ECM-Receptor	KEGG: mmu04512	mutants	0.662099	0.659	0.48	1.94232e-39	-0.258376	0.6915	0.715	0.0120143
c6	c0	Col6a3	ITGA1_ITGB1	6.43824e-06	0	COL6A3_ITGA1_ITGB1	Col6a3 - (Itga1+Itgb1)	COLLAGEN	ECM-Receptor	KEGG: mmu04512	mutants	0.808294	0.793	0.216	5.45349e-28	-0.258376	0.6915	0.715	0.0120143
c7	c0	Col6a3	ITGA1_ITGB1	1.13044e-05	0	COL6A3_ITGA1_ITGB1	Col6a3 - (Itga1+Itgb1)	COLLAGEN	ECM-Receptor	KEGG: mmu04512	mutants	0.40802	0.979	1	0.125542	-0.258376	0.6915	0.715	0.0120143
c0	c5	Col6a3	ITGA1_ITGB1	5.47817e-06	0	COL6A3_ITGA1_ITGB1	Col6a3 - (Itga1+Itgb1)	COLLAGEN	ECM-Receptor	KEGG: mmu04512	mutants	0.923917	0.66	0.307	2.99809e-34	0.312228	0.7275	0.148	1.83197e-05
c1	c5	Col6a3	ITGA1_ITGB1	7.85543e-06	0	COL6A3_ITGA1_ITGB1	Col6a3 - (Itga1+Itgb1)	COLLAGEN	ECM-Receptor	KEGG: mmu04512	mutants	0.662099	0.659	0.48	1.94232e-39	0.312228	0.7275	0.148	1.83197e-05
c6	c5	Col6a3	ITGA1_ITGB1	4.01513e-06	0	COL6A3_ITGA1_ITGB1	Col6a3 - (Itga1+Itgb1)	COLLAGEN	ECM-Receptor	KEGG: mmu04512	mutants	0.808294	0.793	0.216	5.45349e-28	0.312228	0.7275	0.148	1.83197e-05
c7	c5	Col6a3	ITGA1_ITGB1	7.0936e-06	0	COL6A3_ITGA1_ITGB1	Col6a3 - (Itga1+Itgb1)	COLLAGEN	ECM-Receptor	KEGG: mmu04512	mutants	0.40802	0.979	1	0.125542	0.312228	0.7275	0.148	1.83197e-05
c0	c7	Col6a3	ITGA1_ITGB1	2.36061e-06	0	COL6A3_ITGA1_ITGB1	Col6a3 - (Itga1+Itgb1)	COLLAGEN	ECM-Receptor	KEGG: mmu04512	mutants	0.923917	0.66	0.307	2.99809e-34	-0.0753547	0.6075	0.4285	0.489336
c1	c7	Col6a3	ITGA1_ITGB1	3.38582e-06	0	COL6A3_ITGA1_ITGB1	Col6a3 - (Itga1+Itgb1)	COLLAGEN	ECM-Receptor	KEGG: mmu04512	mutants	0.662099	0.659	0.48	1.94232e-39	-0.0753547	0.6075	0.4285	0.489336
c6	c7	Col6a3	ITGA1_ITGB1	1.73082e-06	0	COL6A3_ITGA1_ITGB1	Col6a3 - (Itga1+Itgb1)	COLLAGEN	ECM-Receptor	KEGG: mmu04512	mutants	0.808294	0.793	0.216	5.45349e-28	-0.0753547	0.6075	0.4285	0.489336
c7	c7	Col6a3	ITGA1_ITGB1	3.0804e-06	0	COL6A3_ITGA1_ITGB1	Col6a3 - (Itga1+Itgb1)	COLLAGEN	ECM-Receptor	KEGG: mmu04512	mutants	0.40802	0.979	1	0.125542	-0.0753547	0.6075	0.4285	0.489336
c0	basal	Col1a1	ITGA2_ITGB1	5.35177e-05	0	COL1A1_ITGA2_ITGB1	Col1a1 - (Itga2+Itgb1)	COLLAGEN	ECM-Receptor	KEGG: mmu04512	mutants	1.40606	0.724	0.382	8.09368e-41	0.373167	0.407	0.235	1.0237e-65
c1	basal	Col1a1	ITGA2_ITGB1	0.000145903	0	COL1A1_ITGA2_ITGB1	Col1a1 - (Itga2+Itgb1)	COLLAGEN	ECM-Receptor	KEGG: mmu04512	mutants	2.07036	0.871	0.72	1.89321e-156	0.373167	0.407	0.235	1.0237e-65
c2	basal	Col1a1	ITGA2_ITGB1	1.00543e-05	0	COL1A1_ITGA2_ITGB1	Col1a1 - (Itga2+Itgb1)	COLLAGEN	ECM-Receptor	KEGG: mmu04512	mutants	1.39334	0.698	0.6	3.65007e-06	0.373167	0.407	0.235	1.0237e-65
c4	basal	Col1a1	ITGA2_ITGB1	2.78859e-05	0	COL1A1_ITGA2_ITGB1	Col1a1 - (Itga2+Itgb1)	COLLAGEN	ECM-Receptor	KEGG: mmu04512	mutants	0.490051	0.893	0.884	1.88494e-11	0.373167	0.407	0.235	1.0237e-65
[truncated: 4,345 more rows]

## Sheet: 3d
	B cells	CD4+ T lymphocytes	NK/cytoxic T lymphocytes	Treg	dendritic cells	monocytes/macrophages	key_new
B6	0.00813008	0.195122	0.460705	0.0691057	0.0636856	0.203252	B6
B6.129	0.0117509	0.225617	0.561105	0.0975323	0.00881316	0.0951821	B6.129
FVBN	0.0271761	0.0606538	0.52501	0.132729	0.0358409	0.21859	FVBN
Hi-MYC	0.0122137	0.0861069	0.586768	0.0958779	0.0837659	0.135267	Hi-MYC
NP	0.000391915	0.0356643	0.184984	0.00912603	0.00375119	0.766083	NP
PRN	0.046953	0.0545455	0.1003	0.0323676	0.137063	0.628771	PRN
T-ERG	0.0163543	0.140716	0.591141	0.0936968	0.0388416	0.11925	T-ERG
WT for NP	0.0639148	0.159121	0.498668	0.130493	0.0399467	0.107856	WT for NP
WT for PRN	0.0123457	0.0308642	0.382716	0.0925926	0.160494	0.320988	WT for PRN

## Sheet: 4c
source	target	ligand	receptor	prob	pval	interaction_name	interaction_name_2	pathway_name	annotation	evidence	datasets	ligand.logFC	ligand.pct.1	ligand.pct.2	ligand.pvalues	receptor.logFC	receptor.pct.1	receptor.pct.2	receptor.pvalues
c0	basal	Tgfb2	TGFbR1_R2	7.45425e-06	0	TGFB2_TGFBR1_TGFBR2	Tgfb2 - (Tgfbr1+Tgfbr2)	TGFb	Secreted Signaling	KEGG: mmu04350	Terg	0.125844	0.412	0.348	0.229207	#N/A	#N/A	#N/A	#N/A
c1	basal	Tgfb2	TGFbR1_R2	5.07327e-06	0	TGFB2_TGFBR1_TGFBR2	Tgfb2 - (Tgfbr1+Tgfbr2)	TGFb	Secreted Signaling	KEGG: mmu04350	Terg	0.113712	0.304	0.219	0.0302287	#N/A	#N/A	#N/A	#N/A
c0	c1	Tgfb2	TGFbR1_R2	4.76606e-07	0	TGFB2_TGFBR1_TGFBR2	Tgfb2 - (Tgfbr1+Tgfbr2)	TGFb	Secreted Signaling	KEGG: mmu04350	Terg	0.125844	0.412	0.348	0.229207	-0.255626	0.357	0.398	0.125372
[truncated: 1,128 more rows]

## Sheet: 4d
source	target	ligand	receptor	prob	pval	interaction_name	interaction_name_2	pathway_name	annotation	evidence	datasets	ligand.logFC	ligand.pct.1	ligand.pct.2	ligand.pvalues	receptor.logFC	receptor.pct.1	receptor.pct.2	receptor.pvalues
[truncated: 7,536 more rows]

[truncated: 15 more sheets: 5e_PRN, 5e_WT, 5f, 6a - PRN gene pairs, 6a - PRN training votes, 6a - PRN testing votes, 6b - PRN-based probabilities in, 6b-c - survival data for TCGA, s3, s4a, s4b, s6 - GCP training probabilities, s6 - GCP testing probabilities, s6 - GCP-based probabilities in, S6 - GCP survival data for TCGA]
